# Supplementary material for: Copy-number dosage regulates telomere maintenance and disease-associated pathways in neuroblastoma
Source: iScience. 2024 Sep 10;27(10):110918. doi: 10.1016/j.isci.2024.110918 (PMC11615189; doi:10.1016/j.isci.2024.110918)
Supplement: Table S1. Overview and clinical annotations, related to Figure 1C — MYCN-amp: MYCN amplification; TERT-re: TERT rearrangement; TMM: telomere maintenance; CTM: Canonical telomere maintenance; ALT: Alternative lengthening of telomeres; EFS: event-free survival; OS: overall survival; TLR: telomere length ratio; CIN: chromosome instability index; WGD: whole-genome doubling; WGS: Whole-genome sequencing; WGBS: Whole-genome bisulfite sequencing; APB: ALT-associated PML-nuclear bodies. [file mmc2.xlsx]

## Sheet: Table S1
Table S1. Overview and clinical annotations of donors/samples. MYCN-amp: MYCN amplification; TERT-re: TERT rearrangement; TMM: telomere maintenance; CTM: Canonical telomere maintenance; ALT: Alternative lengthening of telomeres; EFS: event-free survival; OS: overall survival; TLR: telomere length ratio; CIN: chromosome instability index; WGD: whole-genome duplication; WGS: Whole-genome sequencing…
Sample	Cohort	Age (days)	Sex	Stage	MYCN-amp	MYCN copies	TERT-re	Risk group	TMM group	TMM molecular group	Survival status	EFS (days)	OS (days)	Tumor purity	Tumor ploidy	log(TLR)	TERT expression (zscore)	CIN	WGD	WGS tumor	WGS normal	RNA-seq tumor	WGBS tumor	APB*
CB2001	Charité Berlin	769	male	4	TRUE	50	FALSE	high	CTM	MYCN-amp	No_disease_event	5420	5420	0.9	2.03	-0.525952	0.570624	0.0854653	FALSE	Yes	Yes	Yes	Yes
CB2002	Charité Berlin	1707	male	3	FALSE	1	FALSE	medium	None	None	No_disease_event	4188	4188	0.8	5.29	-0.034601	-1.07785	1	TRUE	Yes	Yes	Yes	Yes
CB2003	Charité Berlin	1408	male	3	FALSE	1	FALSE	medium	CTM	TERT-high	Deceased_from_disease	540	1120	0.83	2.42	-0.403312	0.322733	0.529204	FALSE	Yes	Yes	Yes	No
CB2004	Charité Berlin	300	female	2	FALSE	1	FALSE	low	None	None	No_disease_event	5290	5290	0.77	2.46	-0.561371	-1.07785	0.385316	FALSE	Yes	Yes	Yes	Yes
CB2005	Charité Berlin	596	female	2	FALSE	1	FALSE	low	None	None	No_disease_event	5087	5087	0.7	3.29	-0.0223017	-1.07785	0.927811	TRUE	Yes	Yes	Yes	No
CB2006	Charité Berlin	75	male	4S	FALSE	1	FALSE	low	None	None	No_disease_event	4434	4434	0.9	2.59	-0.209633	-1.07785	0.518258	FALSE	Yes	Yes	Yes	Yes
CB2007	Charité Berlin	860	female	3	FALSE	1	FALSE	medium	None	None	No_disease_event	3864	3864	0.8	3.13	-0.241147	-0.616652	0.896829	TRUE	Yes	Yes	Yes	Yes
CB2008	Charité Berlin	768	male	3	FALSE	1.5	TRUE	medium	CTM	TERT-re	No_disease_event	3872	3872	0.85	2.02	-0.663291	0.0303563	0.160686	FALSE	Yes	Yes	Yes	Yes
CB2009	Charité Berlin	1645	male	4	FALSE	1	FALSE	high	ALT	ALT	Relapse_progression	210	3917	0.63	1.92	1.13523	-0.27795	0.256712	FALSE	Yes	Yes	Yes	No
CB2010	Charité Berlin	1812	male	4	FALSE	1	FALSE	high	ALT	ALT	Relapse_progression	499	3570	0.8	4.53	1.61545	-1.07785	0.999994	TRUE	Yes	Yes	Yes	Yes
CB2011	Charité Berlin	0	male	4S	FALSE	1	FALSE	low	None	None	No_disease_event	3022	3022	1	2	-0.305006	-1.07785	0.00156807	FALSE	Yes	Yes	Yes	Yes
CB2012	Charité Berlin	32	female	1	FALSE	1	FALSE	low	None	None	No_disease_event	2931	2931	0.55	3.66	-0.0916959	-0.660106	1	TRUE	Yes	Yes	Yes	Yes
CB2013	Charité Berlin	713	male	4	TRUE	60	FALSE	high	CTM	MYCN-amp	Deceased_from_disease	103	223	0.94	2	-0.546415	0.089996	0.150694	FALSE	Yes	Yes	Yes	Yes
CB2014	Charité Berlin	179	male	1	FALSE	1	FALSE	low	None	None	No_disease_event	2374	2374	0.8	3.63	-0.275141	-1.07785	0.987895	TRUE	Yes	Yes	Yes	Yes
CB2015	Charité Berlin	6	female	4S	FALSE	1	FALSE	low	None	None	No_disease_event	2879	2879	0.85	2.55	-0.16862	-1.07785	0.480517	FALSE	Yes	Yes	Yes	No
CB2016	Charité Berlin	1136	male	4	FALSE	1	TRUE	high	CTM	TERT-re	No_disease_event	2774	2774	0.54	3.99	-0.488617	0.680563	1	TRUE	Yes	Yes	Yes	Yes
CB2017	Charité Berlin	81	male	4S	FALSE	1	FALSE	low	None	None	No_disease_event	2882	2882	1	2.53	-0.167592	-0.789117	0.458668	FALSE	Yes	Yes	Yes	Yes
CB2018	Charité Berlin	918	male	4	FALSE	1.5	TRUE	high	CTM	TERT-re	Deceased_from_disease	168	220	0.83	2.12	-0.546915	3.77691	0.17537	FALSE	Yes	Yes	Yes	Yes
CB2019	Charité Berlin	1182	female	4	FALSE	1.5	FALSE	high	None	None	No_disease_event	2513	2513	0.64	2.08	-0.192644	-1.07785	0.192725	FALSE	Yes	Yes	Yes	Yes
CB2020	Charité Berlin	76	female	4S	FALSE	1	FALSE	low	None	None	No_disease_event	2220	2220	0.95	2.57	0.0762378	-0.761636	0.585787	FALSE	Yes	Yes	Yes	Yes
CB2021	Charité Berlin	1226	female	3	FALSE	1	FALSE	medium	None	None	No_disease_event	2600	2600	0.88	3.2	0.150456	-1.07785	0.858323	TRUE	Yes	Yes	Yes	Yes
CB2022	Charité Berlin	961	male	4	TRUE	40	FALSE	high	CTM	MYCN-amp	Deceased_from_disease	455	881	0.89	2.86	-0.756737	3.29687	0.804301	TRUE	Yes	Yes	Yes	Yes
CB2023	Charité Berlin	3	female	1	FALSE	1	FALSE	low	None	None	No_disease_event	2097	2097	0.74	2.96	0.232779	-0.789776	0.848615	TRUE	Yes	Yes	Yes	Yes
CB2024	Charité Berlin	553	male	4	TRUE	40	FALSE	high	CTM	MYCN-amp	Relapse_progression	476	2019	0.68	3.76	-0.284527	0.826031	1	TRUE	Yes	Yes	Yes	Yes
CB2025	Charité Berlin	980	male	3	TRUE	10	FALSE	high	CTM	MYCN-amp	No_disease_event	2035	2035	0.95	1.98	-0.460197	1.86098	0.191402	FALSE	Yes	Yes	Yes	Yes
CB2026	Charité Berlin	1969	male	4	FALSE	1	FALSE	high	None	None	Deceased_from_disease	91	636	0.86	2.11	-0.498196	-0.752588	0.123116	FALSE	Yes	Yes	Yes	No
CB2027	Charité Berlin	972	female	4	TRUE	20	TRUE	high	CTM	Mix	Deceased_from_disease	538	690	0.7	4	-0.201494	1.50339	1	TRUE	Yes	Yes	Yes	No
CB2028	Charité Berlin	1730	female	4	FALSE	1	TRUE	high	CTM	TERT-re	Relapse_progression	638	685	0.91	3.03	-0.852698	2.0397	0.758807	TRUE	Yes	Yes	Yes	No
CB2029	Charité Berlin	14	male	2	FALSE	1	FALSE	low	None	None	No_disease_event	4747	4747	0.8	2.41	0.000250922	-1.07785	0.472358	FALSE	Yes	Yes	Yes	No
CB2030	Charité Berlin	1308	male	3	TRUE	50	FALSE	high	CTM	MYCN-amp	No_disease_event	5475	5475	0.86	4.84	-0.723792	0.601458	0.999905	TRUE	Yes	Yes	Yes	No
CB2031	Charité Berlin	1396	female	4	TRUE	50	FALSE	high	CTM	MYCN-amp	Deceased_from_disease	60	311	0.93	2.08	-0.830802	0.247432	0.300553	FALSE	Yes	Yes	Yes	No
CB2032	Charité Berlin	1691	male	4	FALSE	1	FALSE	high	ALT	ALT	Relapse_progression	367	4285	0.87	2.26	1.70927	0.148355	0.258566	FALSE	Yes	Yes	Yes	No
CB2034	Charité Berlin	1409	male	4	TRUE	20	FALSE	high	CTM	MYCN-amp	Deceased_from_disease	370	471	0.91	1.97	-0.174737	0.702664	0.134368	FALSE	Yes	Yes	Yes	No
CB2035	Charité Berlin	1762	male	1	FALSE	1.5	TRUE	low	CTM	TERT-re	Relapse_progression	128	2344	0.97	2.41	-0.479301	1.0525	0.440905	FALSE	Yes	Yes	Yes	No
CB2036	Charité Berlin	1414	female	4	FALSE	1.5	FALSE	high	None	None	Deceased_from_disease	1402	2043	0.67	3.53	-0.691291	-1.07785	0.937208	TRUE	Yes	Yes	Yes	No
CB2038	Charité Berlin	1640	male	4	FALSE	1	FALSE	high	ALT	ALT	No_disease_event	5193	5193	0.95	2.4	1.29843	-1.07785	0.5069	FALSE	Yes	Yes	Yes	No
CB2039	Charité Berlin	383	male	4S	FALSE	1	FALSE	low	None	None	No_disease_event	2619	2619	0.74	3.14	0.0894072	-0.299228	0.881575	TRUE	Yes	Yes	Yes	Yes
CB2040	Charité Berlin	930	male	4	TRUE	25	FALSE	high	CTM	MYCN-amp	Relapse_progression	1077	2477	0.9	2	-0.355119	2.75581	0.0919358	FALSE	Yes	Yes	Yes	No
CB2041	Charité Berlin	163	female	1	FALSE	1	FALSE	low	None	None	No_disease_event	2397	2495	0.95	2	-0.0509643	-0.809865	0	FALSE	Yes	Yes	Yes	No
CB2042	Charité Berlin	1368	male	4	TRUE	20	FALSE	high	CTM	MYCN-amp	Deceased_from_disease	702	1174	0.85	5.42	0.215756	3.06065	1	TRUE	Yes	Yes	Yes	No
CB2043	Charité Berlin	633	female	4	TRUE	30	FALSE	high	CTM	MYCN-amp	Deceased_from_disease	431	454	0.93	2.01	-0.558408	0.606056	0.0439239	FALSE	Yes	Yes	Yes	No
CB2044	Charité Berlin	1683	male	3	FALSE	1	FALSE	medium	None	None	No_disease_event	5329	5329	0.89	3.14	-0.214906	-1.07785	0.877861	TRUE	Yes	Yes	Yes	No
CB2045	Charité Berlin	865	female	4	TRUE	40	FALSE	high	CTM	MYCN-amp	No_disease_event	3525	3525	0.96	2	-0.263401	0.789832	0.103407	FALSE	Yes	Yes	Yes	No
CB2046	Charité Berlin	116	male	1	FALSE	1	FALSE	low	None	None	No_disease_event	2146	2146	0.9	3.04	-0.114115	-0.792267	0.849408	TRUE	Yes	Yes	Yes	No
CB2047	Charité Berlin	1706	male	4	FALSE	1	FALSE	high	None	None	Deceased_from_disease	670	2423	0.6	4.33	0.398481	-0.407305	0.998617	TRUE	Yes	Yes	Yes	No
CB2048	Charité Berlin	98	male	1	FALSE	1	FALSE	low	None	None	No_disease_event	4851	4851	0.78	3.23	-0.0407909	-0.807486	0.987909	TRUE	Yes	Yes	Yes	No
CB2049	Charité Berlin	1101	male	4	FALSE	1	FALSE	high	ALT	ALT	No_disease_event	3983	3983	0.96	1.98	0.578525	-0.557863	0.0959204	FALSE	Yes	Yes	Yes	Yes
CB2050	Charité Berlin	907	male	4	TRUE	60	FALSE	high	CTM	MYCN-amp	Deceased_from_disease	454	555	0.95	2	-0.667055	0.60238	0.0250276	FALSE	Yes	Yes	Yes	No
CB2051	Charité Berlin	448	male	2	FALSE	1	FALSE	low	None	None	No_disease_event	1241	1241	1	2.65	-0.160713	-0.632909	0.566499	FALSE	Yes	Yes	Yes	No
CB2052	Charité Berlin	381	female	2	FALSE	1	FALSE	low	None	None	No_disease_event	6705	6705	0.86	2.09	-0.184009	-0.777591	0.127189	FALSE	Yes	Yes	Yes	No
CB2053	Charité Berlin	254	male	1	FALSE	1	FALSE	low	None	None	No_disease_event	925	925	0.9	2.66	-0.46281	-1.07785	0.626056	FALSE	Yes	Yes	Yes	No
CB2054	Charité Berlin	24	female	2	FALSE	1	FALSE	low	None	None	No_disease_event	2110	2110	0.81	2.73	0.0164817	-1.07785	0.702133	FALSE	Yes	Yes	Yes	No
CB2055	Charité Berlin	356	male	1	FALSE	1	FALSE	low	None	None	No_disease_event	4203	4203	0.83	3.01	-0.159377	-0.789873	0.82911	TRUE	Yes	Yes	Yes	No
CB2056	Charité Berlin	1197	male	1	FALSE	1	FALSE	low	None	None	No_disease_event	4102	4102	0.78	3.04	-0.316878	-1.07785	0.861494	TRUE	Yes	Yes	Yes	No
CB2057	Charité Berlin	1167	male	4	FALSE	1	TRUE	high	CTM	TERT-re	No_disease_event	1193	1193	0.86	4.11	-0.685136	3.46863	0.999991	TRUE	Yes	Yes	Yes	No
CB2058	Charité Berlin	27	male	4S	FALSE	1	FALSE	low	None	None	No_disease_event	1904	1904	0.67	3.02	-0.0296718	-0.779999	0.999806	TRUE	Yes	Yes	Yes	No
CB2059	Charité Berlin	118	male	4S	FALSE	1	FALSE	low	None	None	No_disease_event	2069	2069	0.85	3.52	-0.048738	-1.07785	0.987815	TRUE	Yes	Yes	Yes	No
CB2060	Charité Berlin	65	female	4S	FALSE	1	FALSE	low	None	None	No_disease_event	1896	1896	0.94	2.36	-0.0414278	-1.07785	0.359718	FALSE	Yes	Yes	Yes	No
CB2061	Charité Berlin	278	female	4S	FALSE	1	FALSE	low	None	None	No_disease_event	2058	2058	0.91	2.02	0.191004	-0.789257	0.120444	FALSE	Yes	Yes	Yes	No
CB2062	Charité Berlin	1324	male	4	FALSE	1.5	FALSE	high	ALT	ALT	No_disease_event	1932	1932	0.98	2.25	1.47501	-0.625492	0.299668	FALSE	Yes	Yes	Yes	No
CB2063	Charité Berlin	934	male	4	FALSE	1	FALSE	high	ALT	ALT	No_disease_event	5331	5331	0.85	2.05	1.35663	-0.732424	0.169123	FALSE	Yes	Yes	Yes	No
CB2064	Charité Berlin	1438	male	4	FALSE	1	TRUE	high	CTM	TERT-re	Deceased_from_disease	497	1503	0.69	4.06	-0.323334	4.46198	0.995822	TRUE	Yes	Yes	Yes	No
CB2065	Charité Berlin	1022	male	4	FALSE	1	TRUE	high	CTM	TERT-re	No_disease_event	803	803	0.78	2.13	0.434314	0.432715	0.236773	FALSE	Yes	Yes	Yes	No
NBL01	Peifer et al. 2015	1012	male	4	FALSE	1	FALSE	high	ALT	ALT	Relapse_progression	4653	5470	0.93	2.16	1.12989	-1.7025	0.177333	FALSE	Yes	Yes	Yes	No	+
NBL02	Peifer et al. 2015	724	male	4	FALSE	1	FALSE	high	CTM	TERT-high	Deceased_from_disease	475	601	0.55	3.75	-0.359317	1.33013	0.999918	TRUE	Yes	Yes	Yes	No	-
NBL03	Peifer et al. 2015	1602	male	4	FALSE	1	FALSE	high	ALT	ALT	Relapse_progression	1890	3633	0.91	2.24	2.39115	-1.01013	0.22518	FALSE	Yes	Yes	Yes	No	+
NBL04	Peifer et al. 2015	1298	male	4	FALSE	1	FALSE	high	None	None	Deceased_from_disease	92	158	0.83	2.02	0.199052	-1.03648	0.0450206	FALSE	Yes	Yes	Yes	No	+
NBL05	Peifer et al. 2015	1644	male	4	FALSE	1	FALSE	high	ALT	ALT	No_disease_event	3861	3861	0.97	2.11	0.691697	-1.27557	0.173559	FALSE	Yes	Yes	Yes	No	+
NBL06	Peifer et al. 2015	1558	male	4	FALSE	1	FALSE	high	ALT	ALT	Relapse_progression	869	3814	0.89	2.11	1.29473	0.481747	0.229523	FALSE	Yes	Yes	Yes	No	+
NBL07	Peifer et al. 2015	1897	male	4	FALSE	1	FALSE	high	ALT	ALT	Relapse_progression	664	1580	0.93	2.15	1.46335	-0.603538	0.270714	FALSE	Yes	Yes	Yes	No	+
NBL08	Peifer et al. 2015	8983	female	4	FALSE	1	FALSE	high	ALT	ALT	Deceased_from_disease	645	899	0.83	2.98	0.82396	-0.95717	0.788354	TRUE	Yes	Yes	Yes	No	+
NBL09	Peifer et al. 2015	8926	female	1	FALSE	1	FALSE	low	ALT	ALT	Relapse_progression	1576	5860	1	2.11	1.64867	-1.7025	0.0833671	FALSE	Yes	Yes	Yes	No	+
NBL10	Peifer et al. 2015	107	male	4S	FALSE	1	FALSE	low	None	None	No_disease_event	3571	3571	0.91	2.89	-0.181453	-1.15103	0.752792	TRUE	Yes	Yes	Yes	No	-
NBL11	Peifer et al. 2015	1	female	2	FALSE	1	FALSE	low	None	None	No_disease_event	3670	3670	0.94	2.41	-0.0558417	-1.7025	0.397886	FALSE	Yes	Yes	Yes	No	-
NBL12	Peifer et al. 2015	0	male	1	FALSE	1	FALSE	low	None	None	No_disease_event	4358	4358	0.72	2.88	-0.10021	-0.907128	0.928813	TRUE	Yes	Yes	Yes	No	-
NBL13	Peifer et al. 2015	22	male	1	FALSE	1	FALSE	low	None	None	No_disease_event	3616	3616	0.87	2.33	-0.153832	-0.665456	0.262088	FALSE	Yes	Yes	Yes	No	+
NBL14	Peifer et al. 2015	4	female	4S	FALSE	1	FALSE	low	None	None	No_disease_event	4022	4022	0.9	2.09	-0.0495947	-1.3245	0.121885	FALSE	Yes	Yes	Yes	No	-
NBL15	Peifer et al. 2015	229	male	2	FALSE	1	FALSE	low	None	None	No_disease_event	2981	2981	0.95	3.28	0.116086	-0.778798	0.929223	TRUE	Yes	Yes	Yes	No	-
NBL16	Peifer et al. 2015	84	male	4S	FALSE	1	FALSE	low	None	None	No_disease_event	1919	1919	0.95	3.35	-0.0295374	-1.34273	0.920194	TRUE	Yes	Yes	Yes	No	-
NBL17	Peifer et al. 2015	116	male	4S	FALSE	1	FALSE	low	None	None	No_disease_event	2807	2807	0.95	2.81	-0.171529	-0.913173	0.716108	TRUE	Yes	Yes	Yes	No	-
NBL18	Peifer et al. 2015	3488	female	1	FALSE	1	FALSE	low	None	None	No_disease_event	2297	2297	0.57	2.19	-0.123468	-1.04054	0.198434	FALSE	Yes	Yes	Yes	No	-
NBL19	Peifer et al. 2015	1099	female	2	FALSE	1	FALSE	low	None	None	No_disease_event	1758	1758	0.98	2.1	-0.331071	-1.7025	0.111141	FALSE	Yes	Yes	Yes	No	-
NBL20	Peifer et al. 2015	1516	female	1	FALSE	1	FALSE	low	None	None	No_disease_event	2309	2309	0.79	3.27	-0.127616	-1.23093	0.93361	TRUE	Yes	Yes	Yes	No	-
NBL21	Peifer et al. 2015	437	female	1	FALSE	1	FALSE	low	None	None	No_disease_event	1725	1725	0.91	2.69	-0.669337	-1.40326	0.775763	FALSE	Yes	Yes	Yes	No	-
NBL22	Peifer et al. 2015	235	male	4S	FALSE	1	FALSE	low	None	None	No_disease_event	2641	2641	0.75	3.35	-0.392393	-0.956408	0.848107	TRUE	Yes	Yes	Yes	No	-
NBL23	Peifer et al. 2015	5225	male	2	FALSE	1	FALSE	low	CTM	TERT-high	Relapse_progression	337	2671	0.42	2.03	-0.425135	1.14143	0.162796	FALSE	Yes	Yes	Yes	No	-
NBL24	Peifer et al. 2015	155	female	2	FALSE	1	FALSE	low	None	None	No_disease_event	242	242	0.83	3.08	0.0695394	-1.38189	0.898037	TRUE	Yes	Yes	Yes	No	-
NBL25	Peifer et al. 2015	729	male	2	FALSE	1	FALSE	low	None	None	No_disease_event	1859	1859	0.75	2.89	-0.343454	-1.49973	0.839567	TRUE	Yes	Yes	Yes	No	-
NBL26	Peifer et al. 2015	1000	female	3	TRUE	64	FALSE	high	CTM	MYCN-amp	Deceased_from_disease	402	416	0.94	1.98	-0.763162	1.75271	0.204587	FALSE	Yes	Yes	Yes	No	-
NBL27	Peifer et al. 2015	4131	male	1	TRUE	20	FALSE	high	CTM	MYCN-amp	Deceased_from_disease	524	592	0.94	2	-0.42854	2.29541	0.24291	FALSE	Yes	Yes	Yes	No	-
NBL28	Peifer et al. 2015	34	male	1	TRUE	10	FALSE	high	CTM	MYCN-amp	No_disease_event	2841	2841	0.94	2	-0.108692	-1.42656	0.0556147	FALSE	Yes	Yes	Yes	No	-
NBL29	Peifer et al. 2015	849	female	4	TRUE	30	FALSE	high	CTM	MYCN-amp	Deceased_from_disease	623	948	0.88	2.04	-0.832114	0.346537	0.086279	FALSE	Yes	Yes	Yes	No	-
NBL30	Peifer et al. 2015	989	male	4	TRUE	50	FALSE	high	CTM	MYCN-amp	Deceased_from_disease	287	663	0.97	1.98	-0.856715	0.778935	0.126228	FALSE	Yes	Yes	Yes	No	-
NBL32	Peifer et al. 2015	1431	female	4	TRUE	20	FALSE	high	CTM	MYCN-amp	No_disease_event	232	232	0.92	1.96	-0.438919	0.800058	0.0943165	FALSE	Yes	Yes	Yes	No	-
NBL33	Peifer et al. 2015	478	male	2	TRUE	70	FALSE	high	CTM	MYCN-amp	Deceased_from_disease	394	514	0.96	2.03	-0.819848	-0.504031	0.0784911	FALSE	Yes	Yes	Yes	No	-
NBL34	Peifer et al. 2015	712	female	3	TRUE	40	FALSE	high	CTM	MYCN-amp	No_disease_event	1455	1455	0.87	2.01	-0.200514	-0.514607	0.0424054	FALSE	Yes	Yes	Yes	No	-
NBL35	Peifer et al. 2015	1221	female	4	FALSE	1	TRUE	high	CTM	TERT-re	Deceased_from_disease	970	1401	0.85	1.94	-1.10637	0.519971	0.125991	FALSE	Yes	Yes	Yes	No	-
NBL37	Peifer et al. 2015	2186	female	4	FALSE	1	TRUE	high	CTM	TERT-re	Relapse_progression	834	2662	0.6	4.25	-0.539294	1.56418	0.988572	TRUE	Yes	Yes	Yes	No	-
NBL38	Peifer et al. 2015	1383	male	4	FALSE	1	TRUE	high	CTM	TERT-re	No_disease_event	2331	2331	0.88	2.35	-0.949542	3.90102	0.366701	FALSE	Yes	Yes	Yes	No	-
NBL39	Peifer et al. 2015	2621	female	4	FALSE	1	TRUE	high	CTM	TERT-re	No_disease_event	259	259	0.78	4.35	-0.622147	2.78733	1	TRUE	Yes	Yes	Yes	No	-
NBL40	Peifer et al. 2015	827	male	4	FALSE	1.5	TRUE	high	CTM	TERT-re	Relapse_progression	791	1835	0.88	3.75	-1.03749	0.621572	0.994815	TRUE	Yes	Yes	Yes	No	-
NBL41	Peifer et al. 2015	1443	female	4	FALSE	1	TRUE	high	CTM	TERT-re	Deceased_from_disease	647	1630	0.75	2.08	-0.754017	2.71365	0.137059	FALSE	Yes	Yes	Yes	No	-
NBL42	Peifer et al. 2015	1053	female	4	TRUE	10	TRUE	high	CTM	Mix	Deceased_from_disease	336	380	0.55	4.46	-0.48952	3.98193	1	TRUE	Yes	Yes	Yes	No	-
NBL43	Peifer et al. 2015	1419	male	4	FALSE	1.5	FALSE	high	ALT	ALT	Relapse_progression	688	2306	0.75	2.2	1.09835	-1.15624	0.187945	FALSE	Yes	Yes	Yes	No	+
NBL44	Peifer et al. 2015	1264	female	4	FALSE	1	FALSE	high	ALT	ALT	No_disease_event	1003	1003	0.91	2.11	0.729911	-1.13044	0.215129	FALSE	Yes	Yes	Yes	No	+
NBL45	Peifer et al. 2015	800	female	4	FALSE	1	FALSE	high	CTM	TERT-high	Deceased_from_disease	415	631	0.95	4.35	0.31762	1.32336	1	TRUE	Yes	Yes	Yes	No	-
NBL47	Peifer et al. 2015	877	female	4	FALSE	1	FALSE	high	ALT	ALT	No_disease_event	370	370	0.93	2.1	1.79872	-0.0335631	0.126483	FALSE	Yes	Yes	Yes	No	-
NBL48	Peifer et al. 2015	1656	male	4	FALSE	1	FALSE	high	ALT	ALT	Relapse_progression	552	904	0.84	2.23	1.74149	0.327595	0.264711	FALSE	Yes	Yes	Yes	No	+
NBL49	Peifer et al. 2015	3914	female	4	FALSE	1	FALSE	high	ALT	ALT	Deceased_from_disease	538	637	0.7	2.79	1.31652	-0.724018	0.704435	FALSE	Yes	Yes	Yes	No	+
NBL50	Peifer et al. 2015	1445	male	4	FALSE	1.5	FALSE	high	ALT	ALT	Deceased_from_disease	617	640	0.6	2.11	1.72435	-0.983056	0.175795	FALSE	Yes	Yes	Yes	No	+
NBL51	Peifer et al. 2015	732	female	4	FALSE	1	FALSE	high	None	None	No_disease_event	641	641	0.72	2.05	0.0264115	-1.38708	0.110417	FALSE	Yes	Yes	Yes	No	-
NBL54	Peifer et al. 2015	968	female	4	FALSE	1	TRUE	high	Mix	Mix	No_disease_event	140	140	0.83	2	1.45044	3.74781	0.146016	FALSE	Yes	Yes	Yes	No	-
NBL55	Peifer et al. 2015	1729	male	4	FALSE	1	TRUE	high	CTM	TERT-re	No_disease_event	670	670	0.77	4.25	-0.173068	2.01207	1	TRUE	Yes	Yes	Yes	No	-
NBL56	Peifer et al. 2015	2464	male	4	FALSE	1	TRUE	high	CTM	TERT-re	Relapse_progression	482	659	0.94	2.06	-0.240523	2.77584	0.10773	FALSE	Yes	Yes	Yes	No	-
NBL58	Peifer et al. 2015	1035	male	4	FALSE	1.5	FALSE	high	None	None	No_disease_event	1226	1226	0.8	2.06	-0.386698	-1.0552	0.186115	FALSE	Yes	Yes	Yes	No	-
* from Ackermann et al. 2018
