# Supplementary material for: Copy-number dosage regulates telomere maintenance and disease-associated pathways in neuroblastoma
Source: iScience. 2024 Sep 10;27(10):110918. doi: 10.1016/j.isci.2024.110918 (PMC11615189; doi:10.1016/j.isci.2024.110918)
Supplement: Table S2. Survival-associated differential gene expression, related to STAR Methods and Figures S11C and S11D — Results of differential expression analysis for genes in tumors of donors with survival status “deceased from disease” vs. other survival status SE: standard error. [file mmc3.xlsx]

## Sheet: Table S2
Table S2. Differentially expressed genes in tumors of donors with survial status "deceased from disease" vs other survival status. SE: standard error.
Gene ID	Gene name	Chromosome	Gene start	Gene biotype	Expression base mean	Log2 fold-change	Log2 fold-change SE	P	P adjusted
ENSG00000127325	BEST3	12	70037140	protein_coding	85.0509	5.74966	0.876452	1.93469e-22	3.80631e-18
ENSG00000125533	BHLHE23	20	61637331	protein_coding	0.10036	-0.00360772	0.194428	5.99237e-18	5.89469e-14
ENSG00000188175	HEPACAM2	7	92817899	protein_coding	212.688	-4.93464	0.624589	1.16392e-17	7.63298e-14
ENSG00000079785	DDX1	2	15731302	protein_coding	32017.7	2.96673	0.486466	3.36779e-14	1.65645e-10
ENSG00000135069	PSAT1	9	80912059	protein_coding	450.724	1.6676	0.228023	7.26269e-14	2.85772e-10
ENSG00000265629	AC011897.1	2	14775215	protein_coding	354.403	2.32094	0.349683	4.29177e-13	1.40727e-09
ENSG00000154646	TMPRSS15	21	19641433	protein_coding	99.6926	5.1838	1.16816	5.1343e-12	1.44303e-08
ENSG00000109205	ODAM	4	71062213	protein_coding	4.60983	4.83989	0.758186	6.6353e-12	1.63179e-08
ENSG00000074964	ARHGEF10L	1	17866330	protein_coding	2803.09	-1.18335	0.195149	1.00904e-11	2.20576e-08
ENSG00000181195	PENK	8	57349233	protein_coding	283.021	4.81097	0.881723	1.33781e-11	2.49845e-08
ENSG00000037897	METTL1	12	58162254	protein_coding	294.229	1.56337	0.277826	1.39692e-11	2.49845e-08
ENSG00000169136	ATF5	19	50431959	protein_coding	600.439	1.66481	0.273245	2.00675e-11	3.26462e-08
ENSG00000168530	MYL1	2	211154874	protein_coding	18.2568	0.110142	0.242086	2.15717e-11	3.26462e-08
ENSG00000135446	CDK4	12	58141510	protein_coding	1628.05	1.40983	0.264725	3.34665e-11	4.703e-08
ENSG00000065911	MTHFD2	2	74425689	protein_coding	1395	1.07079	0.174099	5.10651e-11	6.6977e-08
ENSG00000135312	HTR1B	6	78171948	protein_coding	167.65	-2.63517	0.493684	6.56558e-11	8.0732e-08
ENSG00000162981	FAM84A	2	14772810	protein_coding	964.96	2.07902	0.356952	8.26853e-11	9.05372e-08
ENSG00000148082	SHC3	9	91628060	protein_coding	133.518	2.26178	0.375124	8.28337e-11	9.05372e-08
ENSG00000204612	FOXB2	9	79634571	protein_coding	0.186847	-0.00816857	0.194623	1.03092e-10	1.06749e-07
ENSG00000165197	FIGF	X	15363713	protein_coding	125.828	2.66639	0.476223	1.24037e-10	1.22015e-07
ENSG00000197181	PIWIL2	8	22132810	protein_coding	280.654	-2.25802	0.411445	3.57957e-10	3.35355e-07
ENSG00000183662	FAM19A1	3	68053359	protein_coding	164.619	-2.63166	0.517402	4.21509e-10	3.76944e-07
ENSG00000198785	GRIN3A	9	104331635	protein_coding	1126.02	-2.26947	0.475679	4.53891e-10	3.88255e-07
ENSG00000133454	MYO18B	22	26138111	protein_coding	89.9166	1.74065	0.307815	5.29343e-10	4.33929e-07
ENSG00000105281	SLC1A5	19	47278140	protein_coding	630.115	1.43669	0.245812	5.96467e-10	4.41278e-07
ENSG00000167306	MYO5B	18	47349183	protein_coding	269.155	1.49691	0.280775	6.02311e-10	4.41278e-07
ENSG00000123427	METTL21B	12	58165275	protein_coding	354.459	1.46403	0.309168	6.05596e-10	4.41278e-07
ENSG00000244405	ETV5	3	185764097	protein_coding	710.544	1.33392	0.237971	8.05831e-10	5.66211e-07
ENSG00000042781	USH2A	1	215796236	protein_coding	138.92	2.12136	0.454294	8.79558e-10	5.96704e-07
ENSG00000139625	MAP3K12	12	53874274	protein_coding	2473.39	-0.624089	0.110941	1.07274e-09	6.56902e-07
ENSG00000171735	CAMTA1	1	6845384	protein_coding	5142.41	-0.976968	0.180411	1.08167e-09	6.56902e-07
ENSG00000152208	GRID2	4	93225550	protein_coding	259.759	-2.04826	0.406119	1.0973e-09	6.56902e-07
ENSG00000016402	IL20RA	6	137321108	protein_coding	16.9907	3.3873	0.624772	1.10185e-09	6.56902e-07
ENSG00000144366	GULP1	2	189156396	protein_coding	269.385	2.18127	0.397651	1.22959e-09	6.95246e-07
ENSG00000184575	XPOT	12	64798130	protein_coding	2752.93	0.895648	0.159107	1.23684e-09	6.95246e-07
ENSG00000100219	XBP1	22	29190543	protein_coding	1230.1	0.647088	0.112168	1.47688e-09	8.07115e-07
ENSG00000101327	PDYN	20	1959403	protein_coding	7.33278	-3.55237	0.715963	1.59035e-09	8.45634e-07
ENSG00000175745	NR2F1	5	92919043	protein_coding	645.627	1.91443	0.343273	1.78829e-09	9.25863e-07
ENSG00000100453	GZMB	14	25100160	protein_coding	70.0969	2.41956	0.531807	2.15666e-09	1.08795e-06
ENSG00000146005	PSD2	5	139175406	protein_coding	1414.83	-1.04951	0.2089	2.28702e-09	1.12487e-06
ENSG00000102239	BRS3	X	135570046	protein_coding	6.48488	3.02802	0.625335	2.90399e-09	1.39349e-06
ENSG00000115758	ODC1	2	10580094	protein_coding	8777.02	2.19863	0.558982	3.03396e-09	1.42119e-06
ENSG00000134698	AGO4	1	36273773	protein_coding	1930.95	-0.574308	0.107388	4.53177e-09	2.03293e-06
ENSG00000151779	NBAS	2	15307032	protein_coding	12394.2	1.83172	0.346869	4.54655e-09	2.03293e-06
ENSG00000043355	ZIC2	13	100634026	protein_coding	79.7651	6.85018	2.41177	5.32854e-09	2.31564e-06
ENSG00000054523	KIF1B	1	10270863	protein_coding	14580.3	-0.794081	0.153244	5.41423e-09	2.31564e-06
ENSG00000066923	STAG3	7	99775186	protein_coding	2130.58	-0.869389	0.175404	8.42259e-09	3.45673e-06
ENSG00000221866	PLXNA4	7	131808091	protein_coding	9594.17	-1.84378	0.394236	8.46111e-09	3.45673e-06
ENSG00000130707	ASS1	9	133320316	protein_coding	277.574	1.90146	0.365083	8.60932e-09	3.45673e-06
ENSG00000235608	NKX1-1	4	1396720	protein_coding	0.0708993	-0.00199217	0.194422	9.75834e-09	3.83971e-06
ENSG00000104879	CKM	19	45809672	protein_coding	27.5642	2.19174	0.49178	1.2239e-08	4.72137e-06
ENSG00000139636	LMBR1L	12	49490919	protein_coding	1936.34	-0.608552	0.117573	1.35822e-08	5.13879e-06
ENSG00000101213	PTK6	20	62159778	protein_coding	126.227	-1.11172	0.233095	1.45382e-08	5.39669e-06
ENSG00000178585	CTNNBIP1	1	9908334	protein_coding	949.284	-0.711648	0.133513	1.55718e-08	5.67331e-06
ENSG00000185722	ANKFY1	17	4067201	protein_coding	4371.44	-0.525883	0.103854	1.7449e-08	6.24165e-06
ENSG00000171680	PLEKHG5	1	6526152	protein_coding	1808.23	-1.19851	0.253952	1.92478e-08	6.76218e-06
ENSG00000188386	PPP3R2	9	104353897	protein_coding	59.8033	-2.50563	0.598785	1.9821e-08	6.84139e-06
ENSG00000185008	ROBO2	3	75955846	protein_coding	2156.09	-1.5325	0.345117	2.46228e-08	8.35223e-06
ENSG00000161980	POLR3K	16	96407	protein_coding	139.816	0.775233	0.149366	2.58933e-08	8.63431e-06
ENSG00000219438	FAM19A5	22	48885272	protein_coding	365.159	1.7004	0.327449	2.84064e-08	9.31445e-06
ENSG00000111012	CYP27B1	12	58156117	protein_coding	96.5667	1.2893	0.265556	3.09933e-08	9.91063e-06
ENSG00000128512	DOCK4	7	111366166	protein_coding	6046.12	-0.910824	0.191281	3.12321e-08	9.91063e-06
ENSG00000205090	TMEM240	1	1470554	protein_coding	145.814	-1.08399	0.228012	3.17853e-08	9.9261e-06
ENSG00000137868	STRA6	15	74471807	protein_coding	654.288	2.23138	0.451076	3.39045e-08	1.04225e-05
ENSG00000213462	ERV3-1	7	64451187	protein_coding	1074.59	-0.822853	0.168761	3.74798e-08	1.13443e-05
ENSG00000182747	SLC35D3	6	137243402	protein_coding	17.8086	2.17867	0.434817	4.6212e-08	1.36694e-05
ENSG00000163092	XIRP2	2	167744997	protein_coding	29.7565	3.37835	1.16876	4.65514e-08	1.36694e-05
ENSG00000183117	CSMD1	8	2792875	protein_coding	403.707	-1.31756	0.270119	5.18136e-08	1.49909e-05
ENSG00000088854	C20orf194	20	3229951	protein_coding	3330.52	-0.611114	0.126118	5.54101e-08	1.57991e-05
ENSG00000164604	GPR85	7	112718386	protein_coding	895.635	-1.09461	0.233544	6.03634e-08	1.67615e-05
ENSG00000048707	VPS13D	1	12290124	protein_coding	4933.08	-0.705735	0.147489	6.04892e-08	1.67615e-05
ENSG00000128050	PAICS	4	57301907	protein_coding	2562.42	0.831521	0.171167	6.93709e-08	1.89556e-05
ENSG00000146966	DENND2A	7	140218220	protein_coding	2060.35	-0.671548	0.136934	7.332e-08	1.97602e-05
ENSG00000160844	GATS	7	99798283	protein_coding	953.019	-0.823778	0.17581	7.75471e-08	2.06171e-05
ENSG00000130720	FIBCD1	9	133777825	protein_coding	123.404	-0.154518	0.302733	7.94087e-08	2.08305e-05
ENSG00000175832	ETV4	17	41605212	protein_coding	206.264	1.5816	0.315934	8.42994e-08	2.18224e-05
ENSG00000166111	SVOP	12	109304658	protein_coding	1202.95	-0.667118	0.137731	8.97333e-08	2.29274e-05
ENSG00000206579	XKR4	8	56014949	protein_coding	645.916	-1.73858	0.38391	9.40546e-08	2.36974e-05
ENSG00000163811	WDR43	2	29117509	protein_coding	1475.89	0.74078	0.155051	9.52931e-08	2.36974e-05
ENSG00000170786	SDR16C5	8	57212569	protein_coding	6.63234	5.15551	1.5475	9.63601e-08	2.36974e-05
ENSG00000017373	SRCIN1	17	36686251	protein_coding	3674.81	-0.822207	0.181104	9.77562e-08	2.37439e-05
ENSG00000198670	LPA	6	160952515	protein_coding	7.61341	2.941	0.72752	1.12323e-07	2.69492e-05
ENSG00000113407	TARS	5	33440802	protein_coding	1980.68	0.532613	0.108201	1.15772e-07	2.70473e-05
ENSG00000006468	ETV1	7	13930853	protein_coding	555.02	1.57139	0.325471	1.16782e-07	2.70473e-05
ENSG00000037637	FBXO42	1	16573334	protein_coding	1696.5	-0.523769	0.112638	1.17969e-07	2.70473e-05
ENSG00000124788	ATXN1	6	16299343	protein_coding	2419.08	-0.67635	0.145943	1.18231e-07	2.70473e-05
ENSG00000114854	TNNC1	3	52485118	protein_coding	24.9792	1.9647	0.47828	1.2012e-07	2.71638e-05
ENSG00000083290	ULK2	17	19674142	protein_coding	2650.3	-0.680838	0.144811	1.25304e-07	2.8014e-05
ENSG00000067606	PRKCZ	1	1981909	protein_coding	717.859	-1.03658	0.232357	1.27046e-07	2.80843e-05
ENSG00000111653	ING4	12	6759446	protein_coding	1588.95	-0.570857	0.118858	1.39118e-07	3.04111e-05
ENSG00000205710	C17orf107	17	4802713	protein_coding	198.075	-1.42259	0.339701	1.45502e-07	3.14572e-05
ENSG00000139767	SRRM4	12	119419300	protein_coding	3987.2	-0.706817	0.152822	1.4769e-07	3.15833e-05
ENSG00000103257	SLC7A5	16	87863629	protein_coding	1615.89	1.14021	0.241243	1.50686e-07	3.18773e-05
ENSG00000011021	CLCN6	1	11866207	protein_coding	2250.06	-0.575385	0.123842	1.59913e-07	3.29958e-05
ENSG00000198812	LRRC10	12	70002351	protein_coding	4.91131	2.49037	0.791164	1.60893e-07	3.29958e-05
ENSG00000145934	TENM2	5	166711804	protein_coding	1099.78	-1.60922	0.354717	1.61004e-07	3.29958e-05
ENSG00000069712	KIAA1107	1	92632542	protein_coding	1232.87	-1.05441	0.235032	1.64929e-07	3.34516e-05
ENSG00000253767	PCDHGA8	5	140772381	protein_coding	166.892	-0.70688	0.151711	1.70159e-07	3.41602e-05
ENSG00000254122	PCDHGB7	5	140797427	protein_coding	457.725	-1.13681	0.252268	1.79187e-07	3.56093e-05
ENSG00000187678	SPRY4	5	141689992	protein_coding	1025.24	1.00129	0.223994	1.81439e-07	3.56962e-05
ENSG00000124205	EDN3	20	57875482	protein_coding	12.476	2.90166	0.735659	1.86505e-07	3.63297e-05
ENSG00000089250	NOS1	12	117645947	protein_coding	357.268	2.36916	0.52453	1.88718e-07	3.64004e-05
ENSG00000186453	FAM228A	2	24397938	protein_coding	121.458	-0.956357	0.217628	1.93483e-07	3.64102e-05
ENSG00000006114	SYNRG	17	35874900	protein_coding	3299.4	-0.527256	0.113433	1.94022e-07	3.64102e-05
ENSG00000113739	STC2	5	172741716	protein_coding	181.917	1.27456	0.271952	1.94694e-07	3.64102e-05
ENSG00000070770	CSNK2A2	16	58191811	protein_coding	2067.61	0.384439	0.0784062	1.96172e-07	3.64102e-05
ENSG00000155380	SLC16A1	1	113454469	protein_coding	836.736	0.908034	0.191797	2.04515e-07	3.76039e-05
ENSG00000109046	WSB1	17	25621102	protein_coding	7709.21	-0.768391	0.177401	2.08287e-07	3.79429e-05
ENSG00000113361	CDH6	5	31193857	protein_coding	1976	-1.49818	0.359892	2.24087e-07	4.04466e-05
ENSG00000125246	CLYBL	13	100258919	protein_coding	112.916	1.26292	0.274893	2.36497e-07	4.22986e-05
ENSG00000079841	RIMS1	6	72596406	protein_coding	1529.99	-0.937338	0.210116	2.41365e-07	4.27804e-05
ENSG00000151012	SLC7A11	4	139085251	protein_coding	90.6042	1.30617	0.297291	2.59205e-07	4.54621e-05
ENSG00000090520	DNAJB11	3	186285192	protein_coding	977.178	0.471985	0.0967711	2.61117e-07	4.54621e-05
ENSG00000142687	KIAA0319L	1	35899091	protein_coding	2121.18	-0.471722	0.101002	2.67242e-07	4.61203e-05
ENSG00000135679	MDM2	12	69201956	protein_coding	3234.56	0.866469	0.211039	2.96582e-07	5.07388e-05
ENSG00000198498	TMA16	4	164415594	protein_coding	242.019	0.786256	0.167546	3.06007e-07	5.18998e-05
ENSG00000183186	C2CD4C	19	405438	protein_coding	682.664	-1.29071	0.313454	3.10449e-07	5.22031e-05
ENSG00000160838	LRRC71	1	156890442	protein_coding	293.736	-1.18531	0.301037	3.15199e-07	5.25527e-05
ENSG00000155980	KIF5A	12	57943781	protein_coding	12912	-0.926255	0.213858	3.27825e-07	5.38239e-05
ENSG00000176302	FOXR1	11	118842417	protein_coding	12.916	1.9933	0.624076	3.28295e-07	5.38239e-05
ENSG00000198125	MB	22	36002811	protein_coding	24.6651	2.75781	0.800725	3.36334e-07	5.46863e-05
ENSG00000167535	CACNB3	12	49207577	protein_coding	2423.73	-0.612481	0.136153	3.40661e-07	5.48764e-05
ENSG00000176749	CDK5R1	17	30813637	protein_coding	2798.53	-0.626151	0.13991	3.43082e-07	5.48764e-05
ENSG00000180881	CAPS2	12	75669759	protein_coding	289.127	-1.25529	0.313319	3.50957e-07	5.56651e-05
ENSG00000253731	PCDHGA6	5	140753651	protein_coding	386.502	-0.899996	0.204848	3.54564e-07	5.56651e-05
ENSG00000091436	MLTK	2	173940163	protein_coding	593.052	0.877623	0.194277	3.56501e-07	5.56651e-05
ENSG00000171551	ECEL1	2	233344537	protein_coding	2870.58	-1.70904	0.426882	3.69023e-07	5.71666e-05
ENSG00000012822	CALCOCO1	12	54104903	protein_coding	4013.04	-0.546494	0.120949	3.98972e-07	6.13232e-05
ENSG00000144867	SRPRB	3	133502877	protein_coding	648.987	0.5966	0.127141	4.8085e-07	7.33353e-05
ENSG00000109255	NMU	4	56461396	protein_coding	32.9214	2.4079	0.550563	4.91961e-07	7.44526e-05
ENSG00000109339	MAPK10	4	86936276	protein_coding	1749.75	-0.698221	0.149515	5.02802e-07	7.55124e-05
ENSG00000015592	STMN4	8	27092840	protein_coding	6002.2	-0.780041	0.180806	5.30957e-07	7.91367e-05
ENSG00000166226	CCT2	12	69979114	protein_coding	5670.68	0.88869	0.230789	5.49977e-07	8.1294e-05
ENSG00000139269	INHBE	12	57846106	protein_coding	12.9875	1.85481	0.446201	5.53695e-07	8.1294e-05
ENSG00000109906	ZBTB16	11	113930315	protein_coding	226.004	-1.29534	0.318669	5.7419e-07	8.3466e-05
ENSG00000165661	QSOX2	9	139098179	protein_coding	815.811	0.691471	0.150787	5.76974e-07	8.3466e-05
ENSG00000125257	ABCC4	13	95672083	protein_coding	430.468	1.28162	0.281284	5.85113e-07	8.34668e-05
ENSG00000187736	NHEJ1	2	219940039	protein_coding	285.629	0.490303	0.10654	5.89583e-07	8.34668e-05
ENSG00000145050	MANF	3	51422478	protein_coding	487.859	0.590873	0.12755	5.89706e-07	8.34668e-05
ENSG00000130518	KIAA1683	19	18367908	protein_coding	1923.71	-1.20457	0.281346	6.44679e-07	9.05958e-05
ENSG00000132694	ARHGEF11	1	156904632	protein_coding	5119.06	-0.565812	0.127957	6.51934e-07	9.09656e-05
ENSG00000171094	ALK	2	29415640	protein_coding	4432.8	1.3666	0.327348	6.75301e-07	9.34098e-05
ENSG00000102924	CBLN1	16	49311828	protein_coding	260.368	1.44209	0.32197	6.78947e-07	9.34098e-05
ENSG00000156709	AIFM1	X	129263337	protein_coding	407.623	0.335195	0.0707273	7.00949e-07	9.49213e-05
ENSG00000165731	RET	10	43572475	protein_coding	951.515	1.74867	0.402539	7.05902e-07	9.49213e-05
ENSG00000196305	IARS	9	94972489	protein_coding	3690.67	0.515745	0.112085	7.09443e-07	9.49213e-05
ENSG00000204248	COL11A2	6	33130458	protein_coding	850.66	-1.11815	0.267038	7.11316e-07	9.49213e-05
ENSG00000198604	BAZ1A	14	35221937	protein_coding	1353.81	0.770537	0.172459	7.14057e-07	9.49213e-05
ENSG00000197445	C16orf47	16	73160536	protein_coding	175.457	-1.27854	0.309378	7.45965e-07	9.84975e-05
ENSG00000151576	QTRTD1	3	113724680	protein_coding	479.92	0.4582	0.0988266	7.59441e-07	9.96082e-05
ENSG00000212884	AC011841.1	GL000205.1	117169	protein_coding	76.6206	1.71679	0.401683	7.66069e-07	9.98122e-05
ENSG00000205018	RP11-830F9.6	16	89006197	protein_coding	5.99508	1.63107	0.383273	7.75687e-07	9.98363e-05
ENSG00000248540	RP11-247C2.2	15	74418256	protein_coding	44.7442	2.17895	0.500805	7.76403e-07	9.98363e-05
ENSG00000198739	LRRTM3	10	68685764	protein_coding	182.601	-1.90816	0.488446	8.16244e-07	0.000104054
ENSG00000081377	CDC14B	9	99252523	protein_coding	279.692	0.899571	0.209462	8.19779e-07	0.000104054
ENSG00000215474	SKOR2	18	44746293	protein_coding	15.5166	-0.0570471	0.207022	8.46117e-07	0.000106708
ENSG00000213213	CCDC183	9	139690802	protein_coding	464.39	-0.813984	0.189986	9.21726e-07	0.000115503
ENSG00000143870	PDIA6	2	10923517	protein_coding	1470.14	0.591822	0.130812	9.46476e-07	0.000117854
ENSG00000155530	LRGUK	7	133812052	protein_coding	833.288	-1.45946	0.390602	9.60747e-07	0.000118879
ENSG00000125166	GOT2	16	58741035	protein_coding	2149.78	0.441148	0.097008	9.74798e-07	0.000119575
ENSG00000214562	NUTM2D	10	89117425	protein_coding	280.903	-0.645198	0.151352	9.78529e-07	0.000119575
ENSG00000251695	AC124890.1	12	69186125	protein_coding	80.9008	-0.825007	0.19753	1.00409e-06	0.000121543
ENSG00000226777	KIAA0125	14	106383838	protein_coding	32.4933	2.14888	0.51245	1.00699e-06	0.000121543
ENSG00000101445	PPP1R16B	20	37434348	protein_coding	839.277	0.816554	0.187143	1.04126e-06	0.000124754
ENSG00000130348	QRSL1	6	107077453	protein_coding	677.937	0.692732	0.162991	1.04627e-06	0.000124754
ENSG00000183742	MACC1	7	20174278	protein_coding	152.275	-1.33169	0.350685	1.08207e-06	0.000128244
ENSG00000187391	MAGI2	7	77646393	protein_coding	3096.21	-0.672162	0.158224	1.0995e-06	0.000129531
ENSG00000166123	GPT2	16	46918290	protein_coding	945.456	0.591608	0.134742	1.11235e-06	0.000130264
ENSG00000189269	C22orf43	22	23950639	protein_coding	120.903	-0.929597	0.228862	1.13804e-06	0.000132484
ENSG00000111262	KCNA1	12	5019071	protein_coding	12.4753	2.94012	1.21314	1.15476e-06	0.000133403
ENSG00000054598	FOXC1	6	1610681	protein_coding	293.179	1.6941	0.430687	1.15949e-06	0.000133403
ENSG00000125945	ZNF436	1	23685941	protein_coding	852.139	-0.615923	0.149684	1.1739e-06	0.000134275
ENSG00000136518	ACTL6A	3	179280668	protein_coding	637.727	0.598348	0.134075	1.19685e-06	0.000136109
ENSG00000135541	AHI1	6	135604670	protein_coding	4103.21	-0.812277	0.196863	1.22626e-06	0.000138416
ENSG00000092850	TEKT2	1	36549676	protein_coding	166.597	-1.07029	0.281087	1.23121e-06	0.000138416
ENSG00000160145	KALRN	3	123798870	protein_coding	6829.88	-0.717792	0.174058	1.25043e-06	0.000138622
ENSG00000181026	AEN	15	89164527	protein_coding	731.658	0.846939	0.192521	1.25126e-06	0.000138622
ENSG00000140374	ETFA	15	76507696	protein_coding	710.169	0.438709	0.0968704	1.25418e-06	0.000138622
ENSG00000181163	NPM1	5	170814120	protein_coding	9703.32	0.815556	0.186433	1.29083e-06	0.000141876
ENSG00000143924	EML4	2	42396490	protein_coding	3189.63	0.457099	0.104744	1.32132e-06	0.000144421
ENSG00000070182	SPTB	14	65213002	protein_coding	2893.78	-1.16909	0.304059	1.33528e-06	0.000145139
ENSG00000139182	CLSTN3	12	7282294	protein_coding	4767.32	-0.680206	0.163066	1.35003e-06	0.000145937
ENSG00000123297	TSFM	12	58176372	protein_coding	681.057	0.871367	0.240325	1.36943e-06	0.000147225
ENSG00000196275	GTF2IRD2	7	74210483	protein_coding	420.573	-0.585557	0.138109	1.41041e-06	0.000150807
ENSG00000112578	BYSL	6	41888926	protein_coding	446.713	0.526406	0.118988	1.42839e-06	0.000151903
ENSG00000115616	SLC9A2	2	103236166	protein_coding	18.7257	1.32561	0.331518	1.46721e-06	0.000155193
ENSG00000007312	CD79B	17	62006100	protein_coding	108.85	1.56784	0.38699	1.49227e-06	0.000156999
ENSG00000135452	TSPAN31	12	58131796	protein_coding	1331.97	0.932135	0.27451	1.50588e-06	0.000157589
ENSG00000253537	PCDHGA7	5	140762467	protein_coding	290.648	-0.797374	0.188335	1.51772e-06	0.000157988
ENSG00000102195	GPR50	X	150345125	protein_coding	52.4282	3.87944	1.23956	1.54105e-06	0.000158915
ENSG00000116871	MAP7D1	1	36621180	protein_coding	4406.73	-0.821105	0.203552	1.54278e-06	0.000158915
ENSG00000101255	TRIB3	20	361261	protein_coding	381.15	0.792289	0.188799	1.55125e-06	0.000158955
ENSG00000162733	DDR2	1	162601163	protein_coding	1499.85	1.00994	0.237651	1.58669e-06	0.000161241
ENSG00000188897	CTD-3088G3.8	16	11453702	protein_coding	539.852	-1.62969	0.425259	1.58995e-06	0.000161241
ENSG00000155816	FMN2	1	240177648	protein_coding	1528.47	-0.562627	0.135005	1.62138e-06	0.000163585
ENSG00000102900	NUP93	16	56764017	protein_coding	1035.01	0.456094	0.105072	1.65288e-06	0.000165912
ENSG00000153930	ANKFN1	17	54188319	protein_coding	1062.99	-1.61912	0.506297	1.71334e-06	0.000171108
ENSG00000127955	GNAI1	7	79763271	protein_coding	1631	-0.706847	0.171562	1.73307e-06	0.000172204
ENSG00000158828	PINK1	1	20959948	protein_coding	1671.6	-0.607587	0.149184	1.77147e-06	0.000175135
ENSG00000118515	SGK1	6	134490384	protein_coding	1142.01	-0.986339	0.250401	1.80543e-06	0.000177601
ENSG00000159784	FAM131B	7	143050493	protein_coding	2742.04	-0.662409	0.163719	1.92396e-06	0.000188319
ENSG00000101444	AHCY	20	32868074	protein_coding	2253.92	0.776878	0.179036	1.93991e-06	0.000188939
ENSG00000117758	STX12	1	28099694	protein_coding	1780.45	-0.636822	0.15462	1.96709e-06	0.000190643
ENSG00000248789	CTD-2203A3.1	5	51303865	protein_coding	8.57103	2.37751	0.677173	1.98859e-06	0.000191782
ENSG00000122584	NXPH1	7	8473585	protein_coding	3376.43	-1.14818	0.317497	2.01319e-06	0.000193208
ENSG00000142599	RERE	1	8412457	protein_coding	6403.73	-0.55019	0.133663	2.07866e-06	0.000198522
ENSG00000111540	RAB5B	12	56367697	protein_coding	3512.89	-0.402174	0.0938417	2.151e-06	0.000204439
ENSG00000123131	PRDX4	X	23682379	protein_coding	478.546	0.696317	0.161848	2.19177e-06	0.000207312
ENSG00000134057	CCNB1	5	68462837	protein_coding	778.072	0.906221	0.214845	2.25943e-06	0.000212689
ENSG00000197506	SLC28A3	9	86890372	protein_coding	16.2017	-1.47629	0.401901	2.29193e-06	0.000214021
ENSG00000111727	HCFC2	12	104458235	protein_coding	821.25	-0.622225	0.154291	2.29533e-06	0.000214021
ENSG00000184389	A3GALT2	1	33772367	protein_coding	22.7948	-1.10002	0.279914	2.32383e-06	0.000215655
ENSG00000167749	KLK4	19	51409608	protein_coding	21.4448	4.01883	1.18891	2.35067e-06	0.000217122
ENSG00000074356	C17orf85	17	3714460	protein_coding	2075.6	-0.470864	0.113279	2.36777e-06	0.00021768
ENSG00000197694	SPTAN1	9	131314866	protein_coding	34274.4	-0.832679	0.212435	2.41581e-06	0.000221064
ENSG00000136531	SCN2A	2	166095912	protein_coding	3663.18	-0.834078	0.20594	2.50357e-06	0.000228034
ENSG00000134901	KDELC1	13	103436631	protein_coding	295.381	0.58104	0.136662	2.54317e-06	0.000230573
ENSG00000231031	AC008271.1	2	15830906	protein_coding	4.51053	4.15904	1.60652	2.59937e-06	0.000233122
ENSG00000144381	HSPD1	2	198351305	protein_coding	6467.11	0.70398	0.165698	2.60188e-06	0.000233122
ENSG00000254245	PCDHGA3	5	140723601	protein_coding	244.21	-0.995485	0.255839	2.60684e-06	0.000233122
ENSG00000092621	PHGDH	1	120202421	protein_coding	717.06	1.57363	0.383085	2.62626e-06	0.000233797
ENSG00000005469	CROT	7	86974997	protein_coding	813.353	-0.841372	0.206837	2.652e-06	0.000234818
ENSG00000175792	RUVBL1	3	127783621	protein_coding	875.802	0.623531	0.144314	2.6616e-06	0.000234818
ENSG00000128591	FLNC	7	128470431	protein_coding	821.939	1.43745	0.35186	2.67911e-06	0.000235024
ENSG00000240764	PCDHGC5	5	140868808	protein_coding	186.051	-0.696431	0.172712	2.70464e-06	0.000235024
ENSG00000124766	SOX4	6	21593972	protein_coding	10055.5	-0.675956	0.170782	2.70591e-06	0.000235024
ENSG00000124191	TOX2	20	42543504	protein_coding	1076.41	-0.951519	0.253683	2.71172e-06	0.000235024
ENSG00000106069	CHN2	7	29161890	protein_coding	548.144	-0.825178	0.206444	2.8281e-06	0.000243905
ENSG00000115457	IGFBP2	2	217497551	protein_coding	976.721	1.0179	0.26101	2.83899e-06	0.000243905
ENSG00000133606	MKRN1	7	140152840	protein_coding	3285.73	-0.414201	0.0964786	2.86308e-06	0.000244905
ENSG00000100330	MTMR3	22	30279144	protein_coding	3087.15	-0.382577	0.0898676	2.89026e-06	0.00024616
ENSG00000167528	ZNF641	12	48733791	protein_coding	1382.66	-0.521385	0.129512	2.92339e-06	0.000247393
ENSG00000107863	ARHGAP21	10	24872538	protein_coding	8050.86	-0.660414	0.165774	2.93237e-06	0.000247393
ENSG00000151689	INPP1	2	191208196	protein_coding	793.277	-0.613874	0.15289	2.94246e-06	0.000247393
ENSG00000091536	MYO15A	17	18012020	protein_coding	637.753	-1.31397	0.423397	2.98348e-06	0.000249775
ENSG00000186469	GNG2	14	52292913	protein_coding	5634.45	-0.764075	0.201711	3.04064e-06	0.000253481
ENSG00000171847	FAM90A1	12	8373856	protein_coding	209.824	-0.76318	0.193798	3.19354e-06	0.000265104
ENSG00000150753	CCT5	5	10250033	protein_coding	4333.84	0.488507	0.118151	3.33443e-06	0.000274745
ENSG00000101049	SGK2	20	42187608	protein_coding	156.537	-0.950264	0.259204	3.3376e-06	0.000274745
ENSG00000005483	KMT2E	7	104654626	protein_coding	9843.36	-0.513509	0.127393	3.49049e-06	0.000286133
ENSG00000128059	PPAT	4	57259528	protein_coding	590.962	0.605419	0.145115	3.57348e-06	0.000291721
ENSG00000005022	SLC25A5	X	118602363	protein_coding	1697.12	0.585545	0.142519	3.76064e-06	0.000305731
ENSG00000151320	AKAP6	14	32798479	protein_coding	6571.29	-0.790598	0.21053	3.94142e-06	0.000318183
ENSG00000167244	IGF2	11	2150342	protein_coding	7892.85	1.64045	0.533551	3.94616e-06	0.000318183
ENSG00000004766	CCDC132	7	92861653	protein_coding	1491	-0.632707	0.158701	4.06517e-06	0.000326442
ENSG00000125378	BMP4	14	54416454	protein_coding	53.8055	1.10575	0.282191	4.10679e-06	0.000328443
ENSG00000138363	ATIC	2	216176540	protein_coding	1358.5	0.542698	0.128201	4.21608e-06	0.000335818
ENSG00000130939	UBE4B	1	10092890	protein_coding	2586.89	-0.425985	0.102077	4.32519e-06	0.000342408
ENSG00000131828	PDHA1	X	19362011	protein_coding	1073.71	0.327956	0.0762925	4.33362e-06	0.000342408
ENSG00000188037	CLCN1	7	143013219	protein_coding	71.3589	-0.921262	0.253262	4.39864e-06	0.000344869
ENSG00000174206	C12orf66	12	64580096	protein_coding	153.075	0.707278	0.172978	4.39983e-06	0.000344869
ENSG00000162836	ACP6	1	147101453	protein_coding	254.783	1.05572	0.257344	4.41741e-06	0.000344874
ENSG00000144659	SLC25A38	3	39424839	protein_coding	459.489	0.478562	0.112687	4.46216e-06	0.00034699
ENSG00000158816	VWA5B1	1	20617412	protein_coding	154.511	-2.24762	0.689195	4.50351e-06	0.000347815
ENSG00000130826	DKC1	X	153991031	protein_coding	1281.89	0.529497	0.122912	4.50812e-06	0.000347815
ENSG00000010818	HIVEP2	6	143072604	protein_coding	3311.96	-0.638871	0.160129	4.82281e-06	0.00037064
ENSG00000204681	GABBR1	6	29523406	protein_coding	5984.72	-0.583679	0.148766	4.9667e-06	0.000380214
ENSG00000182810	DDX28	16	68055179	protein_coding	130.647	0.497211	0.11875	5.01334e-06	0.000382296
ENSG00000183092	BEGAIN	14	101003486	protein_coding	719.005	1.10137	0.272357	5.1019e-06	0.000386073
ENSG00000128573	FOXP2	7	113726382	protein_coding	32.0053	1.89817	0.531415	5.10831e-06	0.000386073
ENSG00000172260	NEGR1	1	71861623	protein_coding	1515.66	-1.18941	0.326052	5.12174e-06	0.000386073
ENSG00000167037	SGSM1	22	25202236	protein_coding	2737.62	-0.758199	0.195982	5.22282e-06	0.00039219
ENSG00000140481	CCDC33	15	74509613	protein_coding	26.2047	2.17263	0.564301	5.32318e-06	0.000398206
ENSG00000203772	SPRN	10	135234170	protein_coding	624.952	-0.706755	0.183826	5.55687e-06	0.000413876
ENSG00000147689	FAM83A	8	124191200	protein_coding	12.1252	1.55813	0.394023	5.5822e-06	0.000413876
ENSG00000151743	AMN1	12	31824071	protein_coding	287.898	-0.471158	0.116992	5.59839e-06	0.000413876
ENSG00000196468	FGF16	X	76709648	protein_coding	11.192	2.70451	1.02442	5.63781e-06	0.000413876
ENSG00000197451	HNRNPAB	5	177631508	protein_coding	3188.46	0.448148	0.106495	5.63784e-06	0.000413876
ENSG00000103404	USP31	16	23072727	protein_coding	1435.53	0.428807	0.1024	5.82154e-06	0.000425074
ENSG00000107864	CPEB3	10	93806449	protein_coding	1043.88	-0.623259	0.163771	5.83359e-06	0.000425074
ENSG00000115884	SDC1	2	20400558	protein_coding	399.815	0.946075	0.23536	6.02289e-06	0.000437249
ENSG00000140488	CELF6	15	72577068	protein_coding	1294.18	-0.647211	0.171291	6.33873e-06	0.000458486
ENSG00000095383	TBC1D2	9	100961311	protein_coding	422.578	-1.05527	0.285149	6.39969e-06	0.0004612
ENSG00000114850	SSR3	3	156257929	protein_coding	1442.67	0.462355	0.111904	6.51338e-06	0.00046768
ENSG00000135976	ANKRD36	2	97779233	protein_coding	5985.81	-0.585874	0.151543	6.63828e-06	0.000474915
ENSG00000054793	ATP9A	20	50213053	protein_coding	10547.1	-0.566126	0.1475	6.74217e-06	0.0004806
ENSG00000149948	HMGA2	12	66217911	protein_coding	25.8506	1.71213	0.656833	6.79685e-06	0.00048221
ENSG00000120875	DUSP4	8	29190581	protein_coding	1050.81	1.51369	0.377429	6.81379e-06	0.00048221
ENSG00000119042	SATB2	2	200134223	protein_coding	147.735	1.46766	0.38848	6.86287e-06	0.000483943
ENSG00000146776	ATXN7L1	7	105245514	protein_coding	952.625	-0.467428	0.116943	6.92006e-06	0.000485434
ENSG00000129680	MAP7D3	X	135295381	protein_coding	176.659	0.677572	0.172513	6.94004e-06	0.000485434
ENSG00000010803	SCMH1	1	41492872	protein_coding	1967.34	-0.394533	0.096691	6.95803e-06	0.000485434
ENSG00000198586	TLK1	2	171847333	protein_coding	1358.57	0.471493	0.114026	7.09826e-06	0.000493467
ENSG00000154035	C17orf103	17	21142183	protein_coding	506.129	-0.577391	0.148868	7.18303e-06	0.000496025
ENSG00000072134	EPN2	17	19118928	protein_coding	2801.13	-0.460902	0.117066	7.18548e-06	0.000496025
ENSG00000177427	MIEF2	17	18163848	protein_coding	352.595	-0.556748	0.146594	7.21785e-06	0.000496517
ENSG00000170419	VSTM2A	7	54610018	protein_coding	4961.26	-1.07657	0.309149	7.25264e-06	0.000496549
ENSG00000112699	GMDS	6	1624041	protein_coding	212.88	0.839105	0.208332	7.29265e-06	0.000496549
ENSG00000148123	LPPR1	9	103790991	protein_coding	188.234	-1.3153	0.371608	7.31166e-06	0.000496549
ENSG00000108556	CHRNE	17	4801069	protein_coding	51.4327	-0.806172	0.215832	7.31926e-06	0.000496549
ENSG00000196335	STK31	7	23749786	protein_coding	150.105	-0.892436	0.236682	7.45406e-06	0.000503956
ENSG00000140350	ANP32A	15	69070874	protein_coding	2533.18	0.50407	0.124435	7.49039e-06	0.000504678
ENSG00000142751	GPN2	1	27202624	protein_coding	735.218	-0.400746	0.102837	7.79766e-06	0.000523588
ENSG00000180340	FZD2	17	42634925	protein_coding	71.8306	1.52021	0.397781	7.94907e-06	0.000531939
ENSG00000173064	HECTD4	12	112597992	protein_coding	10646.5	-0.46656	0.118594	7.99376e-06	0.000533116
ENSG00000164309	CMYA5	5	78985700	protein_coding	126.146	1.22442	0.334783	8.03872e-06	0.000534303
ENSG00000247121	CTD-2260A17.2	5	96149731	protein_coding	49.744	-0.850964	0.236013	8.24298e-06	0.000546035
ENSG00000180209	MYLPF	16	30382255	protein_coding	14.0183	1.30873	0.369026	8.30331e-06	0.000548185
ENSG00000163673	DCLK3	3	36753913	protein_coding	858.321	-0.941156	0.293656	8.41337e-06	0.000552569
ENSG00000143107	FNDC7	1	109255279	protein_coding	58.0575	2.02309	0.553896	8.4562e-06	0.000552569
ENSG00000087245	MMP2	16	55423612	protein_coding	1968.44	0.758975	0.19713	8.47349e-06	0.000552569
ENSG00000142606	MMEL1	1	2522078	protein_coding	42.6304	-1.91324	0.669713	8.50661e-06	0.000552569
ENSG00000162670	BRINP3	1	190066792	protein_coding	260.124	-0.149058	0.288644	8.51014e-06	0.000552569
ENSG00000174093	RP11-1407O15.2	17	36337717	protein_coding	752.417	-0.548551	0.143232	8.82284e-06	0.000570989
ENSG00000266733	TBC1D29	17	28884130	protein_coding	23.2358	-1.19204	0.341175	9.11825e-06	0.000588172
ENSG00000182327	GLTPD2	17	4692254	protein_coding	45.7769	-1.10004	0.295477	9.24225e-06	0.000594222
ENSG00000225485	ARHGAP23	17	36584662	protein_coding	4510.5	-0.744905	0.208172	9.37783e-06	0.000598094
ENSG00000138796	HADH	4	108910870	protein_coding	600.168	0.380294	0.0931033	9.3846e-06	0.000598094
ENSG00000110092	CCND1	11	69455855	protein_coding	23813.5	-0.74336	0.201368	9.39367e-06	0.000598094
ENSG00000159173	TNNI1	1	201373625	protein_coding	33.8201	1.79065	0.569826	9.52626e-06	0.000604579
ENSG00000233670	PIRT	17	10725792	protein_coding	1417.41	-1.76069	0.523123	9.5659e-06	0.000605143
ENSG00000113013	HSPA9	5	137890571	protein_coding	5061.12	0.378508	0.0913929	9.81272e-06	0.000618768
ENSG00000182253	SYNM	15	99638420	protein_coding	1743.44	-0.838568	0.233193	9.95342e-06	0.000625635
ENSG00000166949	SMAD3	15	67356101	protein_coding	563.761	0.898571	0.228713	1.00097e-05	0.000627169
ENSG00000134744	ZCCHC11	1	52873954	protein_coding	4374.37	-0.406299	0.103717	1.00856e-05	0.000629918
ENSG00000153253	SCN3A	2	165944032	protein_coding	6217.36	-0.689127	0.180655	1.01785e-05	0.000633707
ENSG00000047056	WDR37	10	1095478	protein_coding	1226.41	-0.38675	0.0944575	1.02804e-05	0.000637134
ENSG00000178104	PDE4DIP	1	144836157	protein_coding	9168.74	-0.750329	0.205346	1.02983e-05	0.000637134
ENSG00000107105	ELAVL2	9	23690102	protein_coding	4297.17	-0.861961	0.23048	1.03571e-05	0.000638761
ENSG00000165879	FRAT1	10	99079022	protein_coding	153.588	-0.672593	0.17906	1.04172e-05	0.00064046
ENSG00000105197	TIMM50	19	39971052	protein_coding	672.641	0.421905	0.10375	1.06099e-05	0.000650276
ENSG00000090686	USP48	1	22004791	protein_coding	2520.58	-0.392375	0.100646	1.07575e-05	0.000657277
ENSG00000105808	RASA4	7	102220093	protein_coding	421.207	-0.691766	0.193798	1.08281e-05	0.000657781
ENSG00000185988	PLK5	19	1524073	protein_coding	17.7725	-1.35597	0.392026	1.08326e-05	0.000657781
ENSG00000114054	PCCB	3	135969148	protein_coding	524.492	0.501744	0.123755	1.09001e-05	0.00065984
ENSG00000250305	KIAA1456	8	12803151	protein_coding	949.871	-1.23657	0.377855	1.09509e-05	0.000660883
ENSG00000148158	SNX30	9	115513118	protein_coding	1760.15	-0.474539	0.1188	1.10566e-05	0.000665219
ENSG00000156006	NAT2	8	18248755	protein_coding	2.71911	2.15627	0.70102	1.13078e-05	0.000676699
ENSG00000240720	LRRD1	7	91741473	protein_coding	93.3974	-0.8742	0.24527	1.13269e-05	0.000676699
ENSG00000166924	NYAP1	7	100081550	protein_coding	1141.33	-0.782165	0.220403	1.13505e-05	0.000676699
ENSG00000174460	ZCCHC12	X	117957753	protein_coding	1224.19	-0.905207	0.259286	1.14027e-05	0.000676737
ENSG00000072736	NFATC3	16	68118654	protein_coding	1804.12	0.405494	0.100945	1.142e-05	0.000676737
ENSG00000140905	GCSH	16	81115566	protein_coding	212.472	0.547698	0.139133	1.14814e-05	0.000678334
ENSG00000197880	MDS2	1	23907985	protein_coding	6.88076	1.8672	0.565774	1.15408e-05	0.000679804
ENSG00000130396	MLLT4	6	168227602	protein_coding	5357.22	-0.364639	0.0931159	1.16203e-05	0.000682439
ENSG00000150995	ITPR1	3	4535032	protein_coding	1198.05	0.873748	0.225191	1.16593e-05	0.000682696
ENSG00000131242	RAB11FIP4	17	29718642	protein_coding	4582.93	-0.633228	0.180683	1.17284e-05	0.000683805
ENSG00000118454	ANKRD13C	1	70726271	protein_coding	878.451	-0.436025	0.108541	1.17818e-05	0.000683805
ENSG00000061987	MON2	12	62860597	protein_coding	3189.39	-0.378546	0.0959866	1.17826e-05	0.000683805
ENSG00000123975	CKS2	9	91926113	protein_coding	334.547	0.807261	0.207618	1.1845e-05	0.000685406
ENSG00000182489	XKRX	X	100168431	protein_coding	9.52816	1.36469	0.359933	1.19204e-05	0.000687748
ENSG00000117592	PRDX6	1	173446405	protein_coding	1507.58	0.476234	0.12109	1.19757e-05	0.00068892
ENSG00000172059	KLF11	2	10182976	protein_coding	878.02	-0.609861	0.166344	1.20171e-05	0.000689284
ENSG00000128564	VGF	7	100805790	protein_coding	1007.79	1.47951	0.398047	1.21037e-05	0.000692236
ENSG00000248050	RP11-422N16.3	8	110656344	protein_coding	175.353	-0.930654	0.273537	1.22044e-05	0.000695972
ENSG00000078804	TP53INP2	20	33292094	protein_coding	1539.54	-0.493443	0.131902	1.2249e-05	0.000696493
ENSG00000127980	PEX1	7	92116334	protein_coding	2021.24	-0.456114	0.118149	1.26269e-05	0.000715911
ENSG00000160013	PTGIR	19	47123725	protein_coding	116.732	0.87768	0.250374	1.27636e-05	0.000721582
ENSG00000078369	GNB1	1	1716729	protein_coding	12187.9	-0.489827	0.131691	1.3406e-05	0.000755731
ENSG00000117000	RLF	1	40627045	protein_coding	1460.8	-0.463296	0.120346	1.34566e-05	0.000756413
ENSG00000065150	IPO5	13	98605912	protein_coding	4955.15	0.437311	0.110755	1.37883e-05	0.000772849
ENSG00000145242	EPHA5	4	66185281	protein_coding	3605.39	-1.46546	0.436177	1.40243e-05	0.000783848
ENSG00000111752	PHC1	12	9066492	protein_coding	2146.8	-0.398407	0.10001	1.42593e-05	0.000793726
ENSG00000189233	NUGGC	8	27879481	protein_coding	18.9089	1.91384	0.577722	1.42817e-05	0.000793726
ENSG00000127603	MACF1	1	39546988	protein_coding	22691.5	-0.594627	0.163023	1.43618e-05	0.000795928
ENSG00000214655	ZSWIM8	10	75545340	protein_coding	3706.77	-0.517049	0.136613	1.46329e-05	0.000808671
ENSG00000115484	CCT4	2	62095224	protein_coding	3369.61	0.466816	0.118926	1.46996e-05	0.000810081
ENSG00000117322	CR2	1	207627575	protein_coding	129.931	2.08836	0.633946	1.48112e-05	0.000813955
ENSG00000141101	NOB1	16	69775770	protein_coding	602.296	0.558606	0.144026	1.48735e-05	0.000814591
ENSG00000116455	WDR77	1	111982512	protein_coding	685.289	0.416652	0.104081	1.49056e-05	0.000814591
ENSG00000205246	RPSAP58	19	23945807	protein_coding	329.41	0.669019	0.175089	1.51003e-05	0.000821138
ENSG00000111696	NT5DC3	12	104164231	protein_coding	375.457	0.78734	0.206809	1.51089e-05	0.000821138
ENSG00000172828	CES3	16	66995140	protein_coding	60.4998	1.30941	0.365327	1.51701e-05	0.000822197
ENSG00000163596	ICA1L	2	203640690	protein_coding	1951.05	-0.642117	0.178262	1.55788e-05	0.000842027
ENSG00000253953	PCDHGB4	5	140767452	protein_coding	193.066	-0.642687	0.184003	1.60305e-05	0.000864066
ENSG00000198369	SPRED2	2	65537985	protein_coding	1393.03	0.56052	0.146076	1.62306e-05	0.000869916
ENSG00000136044	APPL2	12	105567074	protein_coding	1680.31	-0.355391	0.0903507	1.63634e-05	0.000869916
ENSG00000184601	C14orf180	14	105046021	protein_coding	75.6895	-0.998766	0.290592	1.63764e-05	0.000869916
ENSG00000038210	PI4K2B	4	25162263	protein_coding	223.224	0.509921	0.132865	1.64091e-05	0.000869916
ENSG00000152154	TMEM178A	2	39892122	protein_coding	253.66	-0.715994	0.198212	1.64868e-05	0.000869916
ENSG00000002587	HS3ST1	4	11394774	protein_coding	84.2002	0.992383	0.281098	1.64965e-05	0.000869916
ENSG00000163637	PRICKLE2	3	64079543	protein_coding	991.159	-0.836136	0.24981	1.65035e-05	0.000869916
ENSG00000139292	LGR5	12	71833550	protein_coding	183.556	1.73149	0.473739	1.65117e-05	0.000869916
ENSG00000153993	SEMA3D	7	84624869	protein_coding	1488.12	-1.61521	0.570222	1.6537e-05	0.000869916
ENSG00000214491	SEC14L6	22	30918786	protein_coding	15.8652	1.54587	0.409629	1.6692e-05	0.000875731
ENSG00000160208	RRP1B	21	45079429	protein_coding	1599.5	0.526095	0.136368	1.69925e-05	0.000889125
ENSG00000171962	LRRC48	17	17876127	protein_coding	306.591	-0.510713	0.141494	1.72297e-05	0.000899143
ENSG00000076356	PLXNA2	1	208195587	protein_coding	3031.83	-0.888925	0.255185	1.73302e-05	0.000900485
ENSG00000177234	C10orf85	10	122357721	protein_coding	322.48	-1.27817	0.384535	1.73469e-05	0.000900485
ENSG00000197991	PCDH20	13	61983818	protein_coding	705.79	-1.36461	0.428317	1.74543e-05	0.000901306
ENSG00000162373	BEND5	1	49193195	protein_coding	512.75	-0.509167	0.137146	1.74584e-05	0.000901306
ENSG00000214338	SOGA3	6	127759551	protein_coding	3231.48	-0.540042	0.146127	1.75002e-05	0.000901306
ENSG00000138468	SENP7	3	101043049	protein_coding	2347.89	-0.490886	0.134473	1.77661e-05	0.000912612
ENSG00000169432	SCN9A	2	167051695	protein_coding	6815.74	-0.840423	0.244646	1.81313e-05	0.000926315
ENSG00000104921	FCER2	19	7753644	protein_coding	62.1539	1.80452	0.540925	1.81364e-05	0.000926315
ENSG00000170893	TRH	3	129693148	protein_coding	92.6727	-1.59957	0.5107	1.81741e-05	0.000926315
ENSG00000121903	ZSCAN20	1	33938246	protein_coding	326.462	-0.47016	0.127815	1.83933e-05	0.000935066
ENSG00000132341	RAN	12	131356424	protein_coding	4906.63	0.420518	0.107719	1.86163e-05	0.000943961
ENSG00000125107	CNOT1	16	58553855	protein_coding	5812.48	0.324402	0.0815172	1.88624e-05	0.000953981
ENSG00000197172	MAGEA6	X	151867214	protein_coding	67.1223	2.66656	0.823928	1.91269e-05	0.000962183
ENSG00000175662	TOM1L2	17	17746828	protein_coding	2902.83	-0.582049	0.164543	1.91342e-05	0.000962183
ENSG00000204970	PCDHA1	5	140165876	protein_coding	157.25	-0.990164	0.291634	1.91937e-05	0.000962183
ENSG00000111732	AICDA	12	8754762	protein_coding	3.68526	2.72883	0.912443	1.92202e-05	0.000962183
ENSG00000117640	MTFR1L	1	26145131	protein_coding	1088.01	-0.412188	0.110325	1.9442e-05	0.000970817
ENSG00000091127	PUS7	7	105080108	protein_coding	623.025	0.736789	0.194435	1.96378e-05	0.000972403
ENSG00000066855	MTFR1	8	66556969	protein_coding	228.269	0.41763	0.107873	1.96997e-05	0.000972403
ENSG00000019144	PHLDB1	11	118477155	protein_coding	3637.51	-0.644014	0.181572	1.96998e-05	0.000972403
ENSG00000048405	ZNF800	7	126986844	protein_coding	1473.58	-0.642161	0.179711	1.97073e-05	0.000972403
ENSG00000164741	DLC1	8	12940870	protein_coding	7390.07	-0.748906	0.213989	1.97651e-05	0.000972403
ENSG00000076554	TPD52	8	80870571	protein_coding	660.991	0.655213	0.174829	1.98575e-05	0.000972403
ENSG00000249853	HS3ST5	6	114376750	protein_coding	709.403	-1.21854	0.403768	1.99758e-05	0.000972403
ENSG00000161270	NPHS1	19	36316866	protein_coding	9.7333	1.69232	0.533241	1.99812e-05	0.000972403
ENSG00000219481	NBPF1	1	16888814	protein_coding	3459.65	-0.620016	0.182071	1.99842e-05	0.000972403
ENSG00000188266	HYKK	15	78799906	protein_coding	19.0556	0.846163	0.241294	2.00658e-05	0.000972403
ENSG00000214107	MAGEB1	X	30261847	protein_coding	7.11158	0.0694644	0.212604	2.00926e-05	0.000972403
ENSG00000162852	CNST	1	246729746	protein_coding	2036.71	-0.54452	0.14975	2.01109e-05	0.000972403
ENSG00000078142	PIK3C3	18	39535171	protein_coding	2967.38	-0.456592	0.121715	2.01582e-05	0.000972403
ENSG00000099901	RANBP1	22	20103461	protein_coding	1636.1	0.553795	0.14549	2.01657e-05	0.000972403
ENSG00000115255	REEP6	19	1491165	protein_coding	161.584	-1.13435	0.362136	2.03073e-05	0.000976835
ENSG00000143786	CNIH3	1	224622362	protein_coding	44.5296	-0.956025	0.288091	2.04815e-05	0.000982812
ENSG00000175928	LRRN1	3	3841121	protein_coding	293.37	1.51608	0.462043	2.07597e-05	0.000992189
ENSG00000175084	DES	2	220283099	protein_coding	160.194	1.67761	0.485965	2.0794e-05	0.000992189
ENSG00000171603	CLSTN1	1	9789084	protein_coding	7007.62	-0.555808	0.156516	2.08282e-05	0.000992189
ENSG00000113048	MRPS27	5	71515236	protein_coding	1151.61	0.45568	0.118172	2.09839e-05	0.000997191
ENSG00000145907	G3BP1	5	151150606	protein_coding	3323.64	0.404576	0.105046	2.11794e-05	0.00100279
ENSG00000105048	TNNT1	19	55644162	protein_coding	40.404	1.86056	1.17964	2.12037e-05	0.00100279
ENSG00000143995	MEIS1	2	66660584	protein_coding	6263.3	-0.788022	0.229153	2.1801e-05	0.00102857
ENSG00000083097	DOPEY1	6	83777385	protein_coding	2862.36	-0.535872	0.152235	2.20405e-05	0.00103738
ENSG00000089818	NECAP1	12	8234807	protein_coding	1826.8	-0.433953	0.116488	2.22773e-05	0.00104322
ENSG00000122507	BBS9	7	33168856	protein_coding	1000.07	-0.483214	0.130744	2.2313e-05	0.00104322
ENSG00000144401	METTL21A	2	208445355	protein_coding	335.595	0.433862	0.111953	2.23547e-05	0.00104322
ENSG00000163833	FBXO40	3	121311966	protein_coding	2.79064	1.56355	0.42923	2.23767e-05	0.00104322
ENSG00000124357	NAGK	2	71291474	protein_coding	1584.96	-0.369645	0.0992856	2.2615e-05	0.00105184
ENSG00000158856	DMTN	8	21906506	protein_coding	1576.03	-0.735886	0.222535	2.26915e-05	0.00105261
ENSG00000139263	LRIG3	12	59265931	protein_coding	237.139	1.1106	0.345961	2.27386e-05	0.00105261
ENSG00000126351	THRA	17	38214543	protein_coding	3167.7	-0.550029	0.156627	2.28684e-05	0.00105613
ENSG00000090776	EFNB1	X	68048840	protein_coding	317.294	0.66413	0.181638	2.2939e-05	0.00105691
ENSG00000131037	EPS8L1	19	55583388	protein_coding	69.6744	-1.00376	0.31525	2.36122e-05	0.00108315
ENSG00000116147	TNR	1	175284330	protein_coding	3126.92	-1.22269	0.387409	2.36187e-05	0.00108315
ENSG00000112282	MED23	6	131895106	protein_coding	1842.23	-0.373195	0.0978245	2.36993e-05	0.00108432
ENSG00000142230	SAE1	19	47616531	protein_coding	1898.75	0.400622	0.102221	2.38261e-05	0.00108546
ENSG00000262576	PCDHGA4	5	140734768	protein_coding	361.028	-0.819475	0.242813	2.38344e-05	0.00108546
ENSG00000176723	ZNF843	16	31445569	protein_coding	60.508	-0.773392	0.227054	2.40088e-05	0.00109087
ENSG00000107282	APBA1	9	72042446	protein_coding	2762.27	-0.935023	0.277353	2.41291e-05	0.00109382
ENSG00000143401	ANP32E	1	150190717	protein_coding	1420.94	0.585851	0.162513	2.42563e-05	0.00109706
ENSG00000118496	FBXO30	6	146114638	protein_coding	2508.72	-0.746442	0.231974	2.45604e-05	0.00110826
ENSG00000179958	DCTPP1	16	30434940	protein_coding	302.463	0.677859	0.181666	2.47518e-05	0.00111434
ENSG00000179603	GRM8	7	126078652	protein_coding	1875.77	-1.02594	0.324571	2.50793e-05	0.00112588
ENSG00000228032	C14orf144	14	104710541	protein_coding	191.751	1.04965	0.287865	2.51225e-05	0.00112588
ENSG00000073910	FRY	13	32605437	protein_coding	4226.3	-0.550668	0.175951	2.52917e-05	0.00113089
ENSG00000166887	VPS39	15	42450899	protein_coding	3007.48	-0.296609	0.0755455	2.54946e-05	0.00113737
ENSG00000204406	MBD5	2	148778580	protein_coding	2287.79	-0.461971	0.123817	2.59531e-05	0.00115521
ENSG00000145604	SKP2	5	36152091	protein_coding	833.107	0.493419	0.130707	2.63452e-05	0.00117001
ENSG00000227051	C14orf132	14	96505661	protein_coding	9888.57	-0.534938	0.150066	2.64657e-05	0.00117127
ENSG00000015133	CCDC88C	14	91737667	protein_coding	638.079	1.05209	0.291681	2.64927e-05	0.00117127
ENSG00000143641	GALNT2	1	230193536	protein_coding	1537.57	0.464956	0.123918	2.6565e-05	0.00117184
ENSG00000173227	SYT12	11	66774249	protein_coding	39.0113	1.15841	0.355127	2.70928e-05	0.0011897
ENSG00000116819	TFAP2E	1	36038971	protein_coding	144.857	-0.687116	0.200336	2.70955e-05	0.0011897
ENSG00000103222	ABCC1	16	16043434	protein_coding	2120.36	0.520959	0.138929	2.71514e-05	0.0011897
ENSG00000162522	KIAA1522	1	33207486	protein_coding	1107.66	-0.641003	0.185355	2.7449e-05	0.00119906
ENSG00000067798	NAV3	12	78224685	protein_coding	1120.03	-1.01386	0.309129	2.75213e-05	0.00119906
ENSG00000174428	GTF2IRD2B	7	74508364	protein_coding	505.704	-0.450242	0.123124	2.75478e-05	0.00119906
ENSG00000162552	WNT4	1	22443798	protein_coding	462.405	-0.848473	0.306378	2.76354e-05	0.00120007
ENSG00000233828	AC008394.1	5	86512423	protein_coding	9.00002	-0.135369	0.272463	2.77458e-05	0.00120007
ENSG00000104435	STMN2	8	80523049	protein_coding	39331	-0.701929	0.20768	2.7754e-05	0.00120007
ENSG00000154330	PGM5	9	70943224	protein_coding	127.025	1.20846	0.359001	2.80316e-05	0.00120942
ENSG00000163618	CADPS	3	62384022	protein_coding	3744.44	-0.744741	0.211606	2.82409e-05	0.0012108
ENSG00000147894	C9orf72	9	27546544	protein_coding	1555.32	-0.530415	0.145428	2.8241e-05	0.0012108
ENSG00000197705	KLHL14	18	30252634	protein_coding	310.019	-1.65403	0.59927	2.82482e-05	0.0012108
ENSG00000078328	RBFOX1	16	6069095	protein_coding	1662.85	-0.877086	0.263854	2.90029e-05	0.00124044
ENSG00000135525	MAP7	6	136663875	protein_coding	3241.46	-0.8503	0.257117	2.91933e-05	0.00124541
ENSG00000109654	TRIM2	4	154073494	protein_coding	7492.03	-0.669395	0.206461	2.92456e-05	0.00124541
ENSG00000170476	MZB1	5	138723169	protein_coding	85.8191	1.36043	0.393819	2.9393e-05	0.00124744
ENSG00000179912	R3HDM2	12	57643392	protein_coding	3954.97	-0.440816	0.119541	2.94201e-05	0.00124744
ENSG00000137942	FNBP1L	1	93913688	protein_coding	4935.21	-0.510926	0.145806	3.00212e-05	0.00127019
ENSG00000213171	LINGO4	1	151772740	protein_coding	59.8655	1.49448	0.4862	3.02146e-05	0.00127563
ENSG00000121743	GJA3	13	20712394	protein_coding	3.43266	1.93681	0.646146	3.06106e-05	0.00128958
ENSG00000122548	KIAA0087	7	26572740	protein_coding	304.928	-1.20809	0.377122	3.10158e-05	0.00130386
ENSG00000135972	MRPS9	2	105654441	protein_coding	381.309	0.385865	0.102654	3.12532e-05	0.00131103
ENSG00000179832	MROH1	8	145202919	protein_coding	479.719	-0.766317	0.223798	3.1428e-05	0.00131413
ENSG00000198853	RUSC2	9	35490124	protein_coding	3305.85	-0.501931	0.139745	3.15227e-05	0.00131413
ENSG00000228835	AC012123.1	18	30349758	protein_coding	77.7133	-2.17322	0.799808	3.15274e-05	0.00131413
ENSG00000171824	EXOSC10	1	11126675	protein_coding	2597.35	-0.475211	0.125751	3.19423e-05	0.00132746
ENSG00000118363	SPCS2	11	74660292	protein_coding	974.081	0.430214	0.114304	3.19821e-05	0.00132746
ENSG00000171241	SHCBP1	16	46614466	protein_coding	203.49	0.682689	0.189818	3.25748e-05	0.00134659
ENSG00000106261	ZKSCAN1	7	99613204	protein_coding	6961.24	-0.336019	0.0884109	3.25798e-05	0.00134659
ENSG00000103876	FAH	15	80444832	protein_coding	106.007	0.717357	0.199586	3.28985e-05	0.00135691
ENSG00000198353	HOXC4	12	54410715	protein_coding	22.7852	-0.936324	0.285876	3.2977e-05	0.0013573
ENSG00000146285	SCML4	6	108025308	protein_coding	704.389	-0.847897	0.265789	3.30872e-05	0.00135899
ENSG00000116514	RNF19B	1	33402046	protein_coding	625.881	-0.523029	0.152174	3.32062e-05	0.00136104
ENSG00000139514	SLC7A1	13	30083547	protein_coding	3098.61	0.556934	0.150707	3.36583e-05	0.0013767
ENSG00000164742	ADCY1	7	45613739	protein_coding	7851.21	-0.764769	0.236868	3.38873e-05	0.00138319
ENSG00000141505	ASGR1	17	7076750	protein_coding	275.25	-0.900964	0.272002	3.40255e-05	0.00138596
ENSG00000188211	NCR3LG1	11	17373273	protein_coding	578.241	1.09267	0.306593	3.41061e-05	0.00138637
ENSG00000187555	USP7	16	8985951	protein_coding	3926.13	0.2375	0.0602454	3.44082e-05	0.00139577
ENSG00000165105	RASEF	9	85594500	protein_coding	49.1096	1.59097	0.462704	3.45194e-05	0.0013974
ENSG00000110925	CSRNP2	12	51454990	protein_coding	2524.02	-0.325215	0.0866938	3.4837e-05	0.00140736
ENSG00000153879	CEBPG	19	33864236	protein_coding	1214.31	0.366546	0.0997187	3.5088e-05	0.00141459
ENSG00000182463	TSHZ2	20	51588946	protein_coding	3197.76	-0.768533	0.243413	3.52648e-05	0.00141845
ENSG00000167178	ISLR2	15	74392652	protein_coding	512.869	1.6991	0.514088	3.5328e-05	0.00141845
ENSG00000082556	OPRK1	8	54138284	protein_coding	22.9356	3.06016	1.06251	3.54874e-05	0.00142195
ENSG00000166960	CCDC178	18	30517366	protein_coding	24.1005	-1.67828	0.739419	3.57113e-05	0.00142802
ENSG00000130584	ZBTB46	20	62375019	protein_coding	1098.03	-0.595544	0.183167	3.59606e-05	0.00143507
ENSG00000136546	SCN7A	2	167260083	protein_coding	2177.62	-1.12255	0.379079	3.62869e-05	0.00144501
ENSG00000145220	LYAR	4	4269428	protein_coding	239.415	0.482269	0.130998	3.63565e-05	0.00144501
ENSG00000109083	IFT20	17	26655352	protein_coding	517.439	-0.39614	0.109535	3.6616e-05	0.00145239
ENSG00000141076	CIRH1A	16	69165194	protein_coding	984.084	0.326622	0.085056	3.67438e-05	0.00145452
ENSG00000205593	DENND6B	22	50747459	protein_coding	1296.42	-0.689493	0.212209	3.69436e-05	0.00145719
ENSG00000013306	SLC25A39	17	42396993	protein_coding	2460.41	0.616591	0.170303	3.69594e-05	0.00145719
ENSG00000173905	GOLIM4	3	167726465	protein_coding	915.883	0.602689	0.170032	3.72791e-05	0.00146686
ENSG00000130347	RTN4IP1	6	107018903	protein_coding	211.107	0.571758	0.166606	3.78318e-05	0.00148563
ENSG00000272636	DOC2B	17	5810	protein_coding	1612.79	-0.863072	0.273308	3.79874e-05	0.00148877
ENSG00000100714	MTHFD1	14	64854749	protein_coding	1313.05	0.471213	0.126809	3.89214e-05	0.00152234
ENSG00000175170	FAM182B	20	25744102	protein_coding	118.307	-0.759765	0.243751	3.93015e-05	0.00153384
ENSG00000136938	ANP32B	9	100745643	protein_coding	2715.19	0.53029	0.145902	3.94328e-05	0.00153384
ENSG00000177868	CCDC23	1	43272723	protein_coding	368.605	-0.552181	0.161123	3.94624e-05	0.00153384
ENSG00000186472	PCLO	7	82383329	protein_coding	16280.6	-0.769928	0.238101	3.95618e-05	0.00153384
ENSG00000171368	TPPP	5	660883	protein_coding	1526.46	-0.668804	0.198937	3.96967e-05	0.00153384
ENSG00000065485	PDIA5	3	122785909	protein_coding	191.351	0.637599	0.179342	3.97819e-05	0.00153384
ENSG00000141161	UNC45B	17	33474836	protein_coding	5.70623	1.55991	0.457623	3.98036e-05	0.00153384
ENSG00000171421	MRPL36	5	1798500	protein_coding	174.479	0.422786	0.114172	3.9839e-05	0.00153384
ENSG00000110777	POU2AF1	11	111222977	protein_coding	111.991	1.6523	0.537755	3.99928e-05	0.00153676
ENSG00000242419	PCDHGC4	5	140864741	protein_coding	881.976	-0.730914	0.244075	4.0161e-05	0.00154021
ENSG00000220032	RP11-17M16.1	18	74207477	protein_coding	9.56734	1.23731	0.354819	4.09547e-05	0.00156759
ENSG00000049089	COL9A2	1	40766159	protein_coding	1148.25	-1.13999	0.40549	4.15083e-05	0.0015857
ENSG00000116731	PRDM2	1	14026693	protein_coding	3335.69	-0.490169	0.144774	4.1759e-05	0.00159004
ENSG00000132535	DLG4	17	7093209	protein_coding	2327.19	-0.536391	0.156577	4.17837e-05	0.00159004
ENSG00000186591	UBE2H	7	129470572	protein_coding	4234.13	-0.463391	0.133102	4.20158e-05	0.00159579
ENSG00000176406	RIMS2	8	104512976	protein_coding	3235.71	-0.571585	0.16357	4.26486e-05	0.0016167
ENSG00000145494	NDUFS6	5	1801514	protein_coding	504.171	0.457902	0.125931	4.28247e-05	0.00162026
ENSG00000151148	UBE3B	12	109915207	protein_coding	1794.21	-0.328983	0.0850181	4.31551e-05	0.00162885
ENSG00000123066	MED13L	12	116395711	protein_coding	5912.75	-0.378371	0.106412	4.32485e-05	0.00162885
ENSG00000163629	PTPN13	4	87515468	protein_coding	607.21	0.686577	0.205777	4.33002e-05	0.00162885
ENSG00000109061	MYH1	17	10395624	protein_coding	43.2538	2.59523	1.05073	4.35439e-05	0.00163489
ENSG00000183010	PYCR1	17	79890260	protein_coding	1240.45	0.763989	0.218933	4.44187e-05	0.00166456
ENSG00000157456	CCNB2	15	59397277	protein_coding	486.718	0.790128	0.232377	4.45253e-05	0.00166538
ENSG00000170873	MTSS1	8	125563031	protein_coding	3683.95	-0.638961	0.205009	4.4862e-05	0.00167355
ENSG00000134200	TSHB	1	115572415	protein_coding	8.82535	-1.37835	0.436146	4.49139e-05	0.00167355
ENSG00000146856	AGBL3	7	134671259	protein_coding	289.436	-0.652871	0.197982	4.53467e-05	0.00168649
ENSG00000228716	DHFR	5	79922047	protein_coding	1006.68	0.685144	0.193596	4.55092e-05	0.00168934
ENSG00000143320	CRABP2	1	156669398	protein_coding	291.113	1.02934	0.307519	4.56609e-05	0.00169177
ENSG00000110104	CCDC86	11	60609544	protein_coding	306.454	0.675368	0.191988	4.6149e-05	0.00170665
ENSG00000140284	SLC27A2	15	50474393	protein_coding	83.999	1.21146	0.367603	4.62955e-05	0.00170885
ENSG00000187134	AKR1C1	10	4934796	protein_coding	760.127	-0.643856	0.197605	4.69743e-05	0.00173066
ENSG00000185344	ATP6V0A2	12	124196865	protein_coding	1123.75	0.495835	0.14967	4.74618e-05	0.00174535
ENSG00000138347	MYPN	10	69865912	protein_coding	4.26553	1.60048	0.595232	4.79113e-05	0.0017586
ENSG00000158457	TSPAN33	7	128784712	protein_coding	187.903	0.83997	0.244716	4.8211e-05	0.0017663
ENSG00000140848	CPNE2	16	57126449	protein_coding	2120.28	-0.639412	0.203361	4.84186e-05	0.00177061
ENSG00000130595	TNNT3	11	1940792	protein_coding	44.2903	1.49336	0.472354	4.86581e-05	0.00177606
ENSG00000122557	HERPUD2	7	35672269	protein_coding	1009.5	-0.305448	0.0796901	4.89446e-05	0.00178321
ENSG00000137075	RNF38	9	36336393	protein_coding	2321.91	-0.372497	0.10358	4.92208e-05	0.00178996
ENSG00000185666	SYN3	22	32908539	protein_coding	3506.78	-0.837414	0.263745	4.96502e-05	0.00180225
ENSG00000011007	TCEB3	1	24069645	protein_coding	1910.82	-0.315761	0.0865403	4.98392e-05	0.00180577
ENSG00000163468	CCT3	1	156278759	protein_coding	6503.19	0.446148	0.123489	5.10437e-05	0.00184602
ENSG00000169554	ZEB2	2	145141648	protein_coding	5088.03	-0.783998	0.253883	5.13852e-05	0.00185223
ENSG00000169714	CNBP	3	128888327	protein_coding	3360.74	0.37637	0.100758	5.14038e-05	0.00185223
ENSG00000110660	SLC35F2	11	107661717	protein_coding	151.035	1.02084	0.291697	5.15174e-05	0.00185293
ENSG00000128228	SDF2L1	22	21996550	protein_coding	126.63	0.710038	0.209603	5.16748e-05	0.0018552
ENSG00000182218	HHIPL1	14	100111447	protein_coding	196.659	-0.674382	0.204364	5.18364e-05	0.00185761
ENSG00000174106	LEMD3	12	65563351	protein_coding	995.267	-0.340983	0.0944777	5.23968e-05	0.00187428
ENSG00000152926	ZNF117	7	64432154	protein_coding	2123.45	-0.615566	0.187903	5.32482e-05	0.00190128
ENSG00000183527	PSMG1	21	40546695	protein_coding	317.908	0.470366	0.12846	5.36125e-05	0.00191082
ENSG00000198883	PNMA5	X	152157368	protein_coding	94.0492	1.77499	0.666032	5.3907e-05	0.00191784
ENSG00000116497	S100PBP	1	33282368	protein_coding	1561.56	-0.397384	0.113477	5.57138e-05	0.00197854
ENSG00000173391	OLR1	12	10310902	protein_coding	74.1362	-1.34462	0.518659	5.60724e-05	0.00198769
ENSG00000196220	SRGAP3	3	9022275	protein_coding	3852.86	-0.503106	0.147909	5.63116e-05	0.00198925
ENSG00000196132	MYT1	20	62783144	protein_coding	4326.72	-0.559103	0.163577	5.63185e-05	0.00198925
ENSG00000170486	KRT72	12	52979373	protein_coding	7.6227	1.90985	0.737749	5.65268e-05	0.00199303
ENSG00000160058	BSDC1	1	32830704	protein_coding	2770.83	-0.37882	0.106816	5.71823e-05	0.00200979
ENSG00000088367	EPB41L1	20	34679426	protein_coding	8199.44	-0.633229	0.200257	5.72065e-05	0.00200979
ENSG00000132972	RNF17	13	25338290	protein_coding	68.4556	1.3646	0.541714	5.74103e-05	0.00201335
ENSG00000117834	SLC5A9	1	48688357	protein_coding	134.955	-0.861624	0.269632	5.75997e-05	0.0020164
ENSG00000159063	ALG8	11	77811982	protein_coding	594.992	0.476859	0.132204	5.78343e-05	0.00202102
ENSG00000112624	GLTSCR1L	6	42749765	protein_coding	1865.79	-0.396598	0.113422	5.87354e-05	0.00204886
ENSG00000134508	CABLES1	18	20714528	protein_coding	451.901	0.553367	0.15895	5.92543e-05	0.00206331
ENSG00000131504	DIAPH1	5	140894583	protein_coding	2118.21	0.346934	0.0937724	5.9653e-05	0.00207352
ENSG00000077264	PAK3	X	110187513	protein_coding	3743.63	-0.607453	0.188218	5.99078e-05	0.00207367
ENSG00000205867	KRTAP5-2	11	1618409	protein_coding	379.4	-0.725327	0.22072	5.99084e-05	0.00207367
ENSG00000064655	EYA2	20	45523263	protein_coding	27.6997	1.25429	0.441435	5.99734e-05	0.00207367
ENSG00000116688	MFN2	1	12040238	protein_coding	2743.9	-0.417473	0.121114	6.04928e-05	0.00208502
ENSG00000198150	AC135178.1	17	8261731	protein_coding	590.727	-0.553766	0.167464	6.05136e-05	0.00208502
ENSG00000138035	PNPT1	2	55861400	protein_coding	1063.59	0.366296	0.101194	6.14526e-05	0.00211069
ENSG00000124787	RPP40	6	4994966	protein_coding	84.3632	0.622281	0.181548	6.14734e-05	0.00211069
ENSG00000085415	SEH1L	18	12947132	protein_coding	999.262	0.397512	0.109124	6.16883e-05	0.00211438
ENSG00000176204	LRRTM4	2	76974845	protein_coding	1148.32	-1.39924	0.599337	6.18646e-05	0.00211674
ENSG00000114686	MRPL3	3	131181056	protein_coding	1057.08	0.449988	0.124563	6.20058e-05	0.00211789
ENSG00000182704	TSKU	11	76493295	protein_coding	191.089	0.768798	0.232504	6.25012e-05	0.00213111
ENSG00000135624	CCT7	2	73460548	protein_coding	4407.43	0.401101	0.110942	6.32498e-05	0.0021529
ENSG00000087263	OGFOD1	16	56485402	protein_coding	739.839	0.321006	0.0875327	6.37772e-05	0.0021671
ENSG00000101349	PAK7	20	9518036	protein_coding	817.701	-0.607165	0.199897	6.40043e-05	0.00217107
ENSG00000104472	CHRAC1	8	141521397	protein_coding	292.125	0.34468	0.0936217	6.42681e-05	0.00217294
ENSG00000158292	GPR153	1	6307406	protein_coding	1278.34	-0.66484	0.222345	6.42803e-05	0.00217294
ENSG00000144460	NYAP2	2	226265364	protein_coding	1198.87	-1.00238	0.314939	6.5278e-05	0.00219985
ENSG00000082805	ERC1	12	1099675	protein_coding	5394.42	-0.432206	0.126128	6.53048e-05	0.00219985
ENSG00000065609	SNAP91	6	84262599	protein_coding	5292.9	-0.483987	0.140854	6.54335e-05	0.00219985
ENSG00000142875	PRKACB	1	84543745	protein_coding	5325.88	-0.659633	0.202618	6.55236e-05	0.00219985
ENSG00000269964	MEI4	6	78400375	protein_coding	110.174	-1.43362	0.504519	6.65443e-05	0.00223031
ENSG00000173401	GLIPR1L1	12	75728419	protein_coding	86.3426	-0.854784	0.287487	6.72517e-05	0.00225019
ENSG00000112137	PHACTR1	6	12717893	protein_coding	2110.64	-0.564165	0.170401	6.76195e-05	0.00225491
ENSG00000057757	PITHD1	1	24104895	protein_coding	990.674	-0.458295	0.135795	6.76221e-05	0.00225491
ENSG00000215790	SLC35E2	1	1656277	protein_coding	440.806	-0.547605	0.167233	6.79444e-05	0.00226064
ENSG00000188828	GLRA4	X	102962152	protein_coding	12.619	-1.24544	0.432302	6.81556e-05	0.00226064
ENSG00000034239	EFCAB1	8	49623348	protein_coding	11.0599	1.45987	0.445131	6.8218e-05	0.00226064
ENSG00000102547	CAB39L	13	49882786	protein_coding	337.581	-0.617303	0.183549	6.82535e-05	0.00226064
ENSG00000136999	NOV	8	120428546	protein_coding	204.163	-1.16588	0.435301	6.89271e-05	0.00227911
ENSG00000253729	PRKDC	8	48685669	protein_coding	7988.15	0.397934	0.111515	7.02301e-05	0.0023183
ENSG00000151914	DST	6	56322785	protein_coding	38067.7	-0.629231	0.201039	7.04576e-05	0.00232117
ENSG00000002746	HECW1	7	43152198	protein_coding	1425.91	-0.900708	0.303342	7.06119e-05	0.00232117
ENSG00000183605	SFXN4	10	120900279	protein_coding	336.992	0.546979	0.157764	7.06877e-05	0.00232117
ENSG00000177455	CD19	16	28943260	protein_coding	74.0131	1.68906	0.611816	7.0995e-05	0.00232117
ENSG00000127412	TRPV5	7	142605267	protein_coding	11.0958	-0.983144	0.33988	7.10197e-05	0.00232117
ENSG00000178445	GLDC	9	6532464	protein_coding	159.154	1.4295	0.465073	7.10248e-05	0.00232117
ENSG00000127463	EMC1	1	19542158	protein_coding	2435.81	-0.344091	0.0981837	7.11872e-05	0.00232243
ENSG00000170807	LMOD2	7	123295861	protein_coding	19.0595	1.43166	0.671082	7.12996e-05	0.00232243
ENSG00000154803	FLCN	17	17115526	protein_coding	1375.17	-0.57937	0.17337	7.1804e-05	0.002335
ENSG00000124508	BTN2A2	6	26383324	protein_coding	224.044	0.720896	0.213963	7.22231e-05	0.00234475
ENSG00000183765	CHEK2	22	29083731	protein_coding	266.905	0.672786	0.197587	7.28581e-05	0.00236049
ENSG00000107719	PALD1	10	72238577	protein_coding	435.584	0.752458	0.232927	7.2948e-05	0.00236049
ENSG00000109814	UGDH	4	39500375	protein_coding	622.171	0.339177	0.0932208	7.31308e-05	0.00236252
ENSG00000180263	FGD6	12	95470525	protein_coding	1761.23	-0.635692	0.220045	7.33658e-05	0.00236623
ENSG00000164879	CA3	8	86285665	protein_coding	24.783	1.29871	0.476845	7.46415e-05	0.00240343
ENSG00000150471	LPHN3	4	62066976	protein_coding	4157.37	-0.602775	0.185593	7.54949e-05	0.00242694
ENSG00000003989	SLC7A2	8	17354597	protein_coding	372.138	0.978773	0.306786	7.56421e-05	0.0024277
ENSG00000178662	CSRNP3	2	166326157	protein_coding	3342.58	-0.633638	0.193039	7.61561e-05	0.00244022
ENSG00000167100	SAMD14	17	48187404	protein_coding	1615.9	-0.544872	0.166338	7.63864e-05	0.00244362
ENSG00000099194	SCD	10	102106881	protein_coding	3286.84	0.67168	0.196732	7.67805e-05	0.00245224
ENSG00000135164	DMTF1	7	86781677	protein_coding	5341.12	-0.40836	0.117611	7.71736e-05	0.0024608
ENSG00000180138	CSNK1A1L	13	37677398	protein_coding	11.823	-0.980292	0.329217	7.77677e-05	0.00247573
ENSG00000221978	CCNL2	1	1321091	protein_coding	4975.48	-0.527533	0.165215	7.8434e-05	0.00249291
ENSG00000182782	HCAR2	12	123185840	protein_coding	116.962	-1.32321	0.492177	7.87487e-05	0.00249888
ENSG00000170345	FOS	14	75745477	protein_coding	5300.68	-1.06358	0.37967	7.88925e-05	0.00249941
ENSG00000180998	GPR137C	14	53019866	protein_coding	1309.17	-0.520196	0.159372	7.92851e-05	0.00250781
ENSG00000108622	ICAM2	17	62079954	protein_coding	83.9175	0.771363	0.236965	7.98592e-05	0.00252191
ENSG00000249773	MRPS17	7	55954970	protein_coding	94.5088	-0.546183	0.166965	8.00216e-05	0.00252299
ENSG00000116983	HPCAL4	1	40144320	protein_coding	1386.97	-0.989309	0.413154	8.06508e-05	0.00253392
ENSG00000086717	PPEF1	X	18694029	protein_coding	177.936	0.994646	0.309408	8.08492e-05	0.00253392
ENSG00000131148	EMC8	16	85805364	protein_coding	350.864	0.297393	0.080816	8.08576e-05	0.00253392
ENSG00000101438	SLC32A1	20	37353105	protein_coding	21.4751	1.90691	0.730761	8.08836e-05	0.00253392
ENSG00000105369	CD79A	19	42381190	protein_coding	147.961	1.29028	0.416915	8.11066e-05	0.00253687
ENSG00000054282	SDCCAG8	1	243419320	protein_coding	1705.21	-0.432734	0.128712	8.1399e-05	0.0025415
ENSG00000168280	KIF5C	2	149632819	protein_coding	20684.6	-0.561625	0.177378	8.15129e-05	0.0025415
ENSG00000127946	HIP1	7	75162621	protein_coding	3045.89	-0.504967	0.1568	8.31754e-05	0.00258923
ENSG00000130714	POMT1	9	134378289	protein_coding	1707.21	-0.466921	0.140383	8.36972e-05	0.00260136
ENSG00000008294	SPAG9	17	49039535	protein_coding	14873.1	-0.416281	0.123957	8.4438e-05	0.0026196
ENSG00000164270	HTR4	5	147830595	protein_coding	103.307	-1.20726	0.40765	8.46215e-05	0.0026196
ENSG00000176428	VPS37D	7	73082155	protein_coding	303.915	-0.495586	0.148495	8.47768e-05	0.0026196
ENSG00000168411	RFWD3	16	74655292	protein_coding	1233.03	0.464905	0.135883	8.4881e-05	0.0026196
ENSG00000154760	SLFN13	17	33762115	protein_coding	188.86	1.03704	0.356322	8.49499e-05	0.0026196
ENSG00000132386	SERPINF1	17	1665253	protein_coding	1271.93	0.868347	0.270289	8.52956e-05	0.00262614
ENSG00000059573	ALDH18A1	10	97365696	protein_coding	1247.84	0.400402	0.115418	8.63719e-05	0.00265513
ENSG00000185306	C12orf56	12	64660217	protein_coding	32.458	1.40046	0.618936	8.69434e-05	0.00266852
ENSG00000184220	CMSS1	3	99536678	protein_coding	521.978	0.457883	0.130286	8.70816e-05	0.0026686
ENSG00000128739	SNRPN	15	25068794	protein_coding	706.873	-0.615366	0.19244	8.76816e-05	0.00268281
ENSG00000144285	SCN1A	2	166845670	protein_coding	247.111	-0.93671	0.311034	8.79817e-05	0.00268781
ENSG00000267041	ZNF850	19	37205285	protein_coding	490.367	0.599431	0.174791	8.84519e-05	0.00269799
ENSG00000178665	ZNF713	7	55955169	protein_coding	409.603	-0.51706	0.161245	8.97487e-05	0.00273331
ENSG00000100526	CDKN3	14	54863567	protein_coding	208.435	0.712495	0.218207	8.99802e-05	0.00273532
ENSG00000123240	OPTN	10	13141449	protein_coding	2594.69	-0.635858	0.212238	9.00927e-05	0.00273532
ENSG00000134545	KLRC1	12	10594863	protein_coding	16.6847	1.45361	0.479252	9.12824e-05	0.0027669
ENSG00000164603	C7orf60	7	112459202	protein_coding	670.656	-0.46587	0.140996	9.14144e-05	0.0027669
ENSG00000141431	ASXL3	18	31158579	protein_coding	2463.49	-0.637083	0.212429	9.27167e-05	0.00280201
ENSG00000154721	JAM2	21	27011584	protein_coding	414.207	0.516272	0.155199	9.35071e-05	0.0028143
ENSG00000171490	RSL1D1	16	11929056	protein_coding	2525.63	0.443865	0.127382	9.35569e-05	0.0028143
ENSG00000136933	RABEPK	9	127962821	protein_coding	360.032	0.463831	0.134268	9.36345e-05	0.0028143
ENSG00000111328	CDK2AP1	12	123745528	protein_coding	1765.72	0.564786	0.19548	9.36956e-05	0.0028143
ENSG00000196227	FAM217B	20	58508819	protein_coding	801.34	-0.386294	0.113229	9.45834e-05	0.00283235
ENSG00000058600	POLR3E	16	22308730	protein_coding	898.498	0.334121	0.0944885	9.47662e-05	0.00283235
ENSG00000133104	SPG20	13	36875775	protein_coding	840.917	0.485073	0.144153	9.48249e-05	0.00283235
ENSG00000184999	SLC22A10	11	62905339	protein_coding	21.3356	-1.68581	0.713732	9.48723e-05	0.00283235
ENSG00000102606	ARHGEF7	13	111766906	protein_coding	5082.22	-0.293777	0.082825	9.55208e-05	0.00284739
ENSG00000153064	BANK1	4	102332443	protein_coding	114.645	1.28848	0.426789	9.62194e-05	0.00286387
ENSG00000074276	CDHR2	5	175969512	protein_coding	486.175	-0.539499	0.171535	9.67009e-05	0.00287023
ENSG00000180481	GLIPR1L2	12	75784850	protein_coding	45.9951	-0.826916	0.266944	9.68408e-05	0.00287023
ENSG00000183476	SH2D7	15	78370150	protein_coding	93.3894	-0.702531	0.230683	9.69978e-05	0.00287023
ENSG00000145476	CYP4V2	4	187112674	protein_coding	284.356	-0.548768	0.16832	9.71172e-05	0.00287023
ENSG00000152784	PRDM8	4	81105033	protein_coding	177.365	1.27782	0.403822	9.72172e-05	0.00287023
ENSG00000125398	SOX9	17	70117161	protein_coding	100.305	1.32118	0.418884	9.73082e-05	0.00287023
ENSG00000185238	PRMT3	11	20409076	protein_coding	344.167	0.387796	0.109749	9.82007e-05	0.00289222
ENSG00000132881	RSG1	1	16558195	protein_coding	89.9044	-0.689948	0.229736	9.85354e-05	0.00289774
ENSG00000129682	FGF13	X	137713735	protein_coding	1473.1	-0.686414	0.234226	9.87155e-05	0.0028987
ENSG00000136643	RPS6KC1	1	213224589	protein_coding	1533.53	-0.362221	0.10581	9.94257e-05	0.0029152
ENSG00000170396	ZNF804A	2	185463093	protein_coding	3072.59	-0.938541	0.314507	0.000100204	0.00293043
ENSG00000172000	ZNF556	19	2867333	protein_coding	17.5918	1.33524	0.421537	0.000100243	0.00293043
ENSG00000137288	UQCC2	6	33662070	protein_coding	517.684	0.344579	0.0989103	0.000100396	0.00293056
ENSG00000101447	FAM83D	20	37554955	protein_coding	252.785	0.877586	0.275865	0.000102676	0.00299265
ENSG00000100625	SIX4	14	61176246	protein_coding	43.5816	1.35202	0.428171	0.000103312	0.00300675
ENSG00000148344	PTGES	9	132500610	protein_coding	147.269	1.05816	0.390702	0.000104462	0.00303573
ENSG00000009413	REV3L	6	111620234	protein_coding	4879.35	-0.413031	0.123871	0.000105037	0.00304082
ENSG00000184508	HDDC3	15	91474148	protein_coding	157.714	0.410079	0.11777	0.000105058	0.00304082
ENSG00000160447	PKN3	9	131464802	protein_coding	152.087	0.748093	0.234945	0.000105101	0.00304082
ENSG00000141759	TXNL4A	18	77732867	protein_coding	797.893	0.355986	0.100962	0.000105949	0.00306086
ENSG00000134686	PHC2	1	33789224	protein_coding	2533.2	-0.451085	0.141577	0.000106662	0.00307289
ENSG00000166046	TCP11L2	12	106695707	protein_coding	657.554	-0.539233	0.174906	0.000106828	0.00307289
ENSG00000109107	ALDOC	17	26900133	protein_coding	596.577	-0.804107	0.300039	0.000106834	0.00307289
ENSG00000017483	SLC38A5	X	48316920	protein_coding	121.042	1.13718	0.353273	0.000108047	0.00310323
ENSG00000125827	TMX4	20	7957995	protein_coding	5021.54	-0.493065	0.159193	0.000108516	0.00311216
ENSG00000204178	TMEM57	1	25757388	protein_coding	1804.96	-0.367321	0.109733	0.000108987	0.00311675
ENSG00000166250	CLMP	11	122943035	protein_coding	232.369	1.05809	0.330597	0.000108993	0.00311675
ENSG00000140678	ITGAX	16	31366455	protein_coding	1386.82	-1.00671	0.361435	0.000109152	0.00311677
ENSG00000166851	PLK1	16	23688977	protein_coding	652.304	0.692973	0.215999	0.00010986	0.00313176
ENSG00000102967	DHODH	16	72042487	protein_coding	238.099	0.4807	0.140856	0.000109995	0.00313176
ENSG00000157111	TMEM171	5	72416119	protein_coding	4.32368	1.38121	0.482179	0.000110343	0.00313266
ENSG00000169862	CTNND2	5	10971952	protein_coding	2103.28	-0.63582	0.217277	0.000110345	0.00313266
ENSG00000162378	ZYG11B	1	53192126	protein_coding	2514.96	-0.453582	0.139786	0.00011058	0.0031347
ENSG00000133863	TEX15	8	30689060	protein_coding	248.483	1.25364	0.400036	0.000110903	0.0031347
ENSG00000111245	MYL2	12	111348623	protein_coding	30.7799	2.19399	3.18297	0.000111036	0.0031347
ENSG00000116254	CHD5	1	6161853	protein_coding	6754.04	-1.01459	0.420594	0.000111054	0.0031347
ENSG00000197757	HOXC6	12	54384408	protein_coding	569.357	-0.731114	0.249781	0.000111991	0.00315661
ENSG00000160321	ZNF208	19	22115760	protein_coding	483.82	-1.08965	0.465578	0.000112183	0.00315751
ENSG00000007516	BAIAP3	16	1383602	protein_coding	789.915	-1.12669	0.511892	0.000112717	0.00316799
ENSG00000214510	SPINK13	5	147647743	protein_coding	67.0658	-0.848516	0.297916	0.00011345	0.003184
ENSG00000104131	EIF3J	15	44829255	protein_coding	1488.35	0.319369	0.0926192	0.00011361	0.003184
ENSG00000197265	GTF2E2	8	30435835	protein_coding	431.466	0.369388	0.105122	0.000113938	0.00318863
ENSG00000161714	PLCD3	17	43186335	protein_coding	195.742	0.73137	0.236757	0.000114122	0.00318925
ENSG00000162869	PPP1R21	2	48667737	protein_coding	1391.12	-0.380389	0.110322	0.000114633	0.00319821
ENSG00000170456	DENND5B	12	31535157	protein_coding	3033.45	-0.40476	0.12288	0.000114768	0.00319821
ENSG00000132819	RBM38	20	55966463	protein_coding	338.621	0.706331	0.224884	0.000115555	0.00321561
ENSG00000153707	PTPRD	9	8314246	protein_coding	3466.88	-0.81785	0.291638	0.000115785	0.00321694
ENSG00000141448	GATA6	18	19749404	protein_coding	233.582	-1.02246	0.379228	0.00011593	0.00321694
ENSG00000196639	HRH1	3	11178779	protein_coding	347.719	-1.03498	0.361075	0.000116359	0.0032243
ENSG00000168802	CHTF8	16	69151913	protein_coding	202.441	0.329772	0.0937408	0.000117175	0.00324233
ENSG00000158987	RAPGEF6	5	130759614	protein_coding	1868.95	-0.537215	0.167343	0.000117592	0.00324805
ENSG00000049618	ARID1B	6	157099063	protein_coding	5601	-0.364267	0.107938	0.000117712	0.00324805
ENSG00000143669	LYST	1	235824341	protein_coding	2618.46	-0.521494	0.17208	0.000117924	0.00324862
ENSG00000185158	LRRC37B	17	30334891	protein_coding	1236.16	-0.46536	0.146357	0.000118063	0.00324862
ENSG00000138759	FRAS1	4	78978724	protein_coding	750.499	0.964388	0.326435	0.000118429	0.00325415
ENSG00000147592	LACTB2	8	71547553	protein_coding	39.116	0.557694	0.16777	0.000118927	0.0032612
ENSG00000205208	C4orf46	4	159587831	protein_coding	436.786	0.558258	0.167358	0.000119017	0.0032612
ENSG00000175985	PLEKHD1	14	69951409	protein_coding	118.84	-1.18166	0.531244	0.000119867	0.00327992
ENSG00000136842	TMOD1	9	100263462	protein_coding	7478.6	-0.735388	0.243477	0.000120186	0.00328408
ENSG00000248905	FMN1	15	33057747	protein_coding	5403.48	-0.918539	0.307028	0.000120988	0.00329906
ENSG00000183826	BTBD9	6	38136227	protein_coding	1268.95	-0.377935	0.114955	0.000121307	0.00329906
ENSG00000179271	GADD45GIP1	19	13064972	protein_coding	487.073	0.579331	0.176398	0.000121414	0.00329906
ENSG00000115946	PNO1	2	68384976	protein_coding	312.622	0.339674	0.0966581	0.000121491	0.00329906
ENSG00000170175	CHRNB1	17	7348380	protein_coding	210.378	-0.535893	0.167709	0.000121572	0.00329906
ENSG00000134443	GRP	18	56887400	protein_coding	19.6753	-0.0615794	0.20727	0.000121833	0.00330157
ENSG00000136689	IL1RN	2	113864791	protein_coding	101.23	-1.46204	0.663941	0.000122151	0.00330565
ENSG00000163170	BOLA3	2	74362525	protein_coding	134.79	0.457658	0.138166	0.000124616	0.00336771
ENSG00000073712	FERMT2	14	53323986	protein_coding	1183.83	0.457913	0.135961	0.000125743	0.00339352
ENSG00000204130	RUFY2	10	70100864	protein_coding	2693.12	-0.452471	0.141823	0.000126197	0.00340108
ENSG00000164303	ENPP6	4	185009859	protein_coding	32.5201	0.953678	0.332939	0.000127295	0.00342599
ENSG00000139800	ZIC5	13	100615218	protein_coding	36.1777	0.0549862	0.20545	0.000127542	0.00342795
ENSG00000104432	IL7	8	79587978	protein_coding	1266.21	-0.906727	0.366958	0.000129328	0.00347122
ENSG00000134323	MYCN	2	16080686	protein_coding	5424.83	1.35325	0.436808	0.000129965	0.00348356
ENSG00000167004	PDIA3	15	44038590	protein_coding	4333.79	0.335808	0.0959365	0.000130293	0.00348754
ENSG00000167600	CYP2S1	19	41698954	protein_coding	36.1857	1.08762	0.348265	0.000130468	0.00348754
ENSG00000109084	TMEM97	17	26646121	protein_coding	1022.28	0.722947	0.227839	0.000131268	0.00350415
ENSG00000157764	BRAF	7	140419127	protein_coding	3216.52	-0.384083	0.104442	0.000131603	0.00350701
ENSG00000144283	PKP4	2	159313476	protein_coding	1306.25	0.459586	0.139711	0.000131731	0.00350701
ENSG00000167315	ACAA2	18	47309869	protein_coding	911.335	0.43429	0.129262	0.000132271	0.00351288
ENSG00000198400	NTRK1	1	156785432	protein_coding	5086.19	-1.15043	0.536949	0.000132309	0.00351288
ENSG00000183023	SLC8A1	2	40324410	protein_coding	5241.17	-0.649241	0.215897	0.000133258	0.00353331
ENSG00000101489	CELF4	18	34823010	protein_coding	3187.81	-0.561612	0.188784	0.000134582	0.00356011
ENSG00000074842	C19orf10	19	4641386	protein_coding	520.885	0.40294	0.12232	0.000134631	0.00356011
ENSG00000177311	ZBTB38	3	141043055	protein_coding	3291.9	-0.497195	0.162467	0.000135401	0.00357567
ENSG00000167332	OR51E2	11	4701401	protein_coding	17.0018	-1.47646	0.854757	0.000135906	0.00358419
ENSG00000117600	LPPR4	1	99729509	protein_coding	2073.98	-0.712563	0.257564	0.00013699	0.00360795
ENSG00000254093	PINX1	8	10622473	protein_coding	99.3418	0.425451	0.128382	0.000137699	0.00362179
ENSG00000097033	SH3GLB1	1	87170259	protein_coding	4093.93	-0.445802	0.142468	0.000139605	0.00366701
ENSG00000129595	EPB41L4A	5	111478138	protein_coding	2123.04	-0.564521	0.184592	0.000139963	0.0036683
ENSG00000116675	DNAJC6	1	65713902	protein_coding	3508.29	-0.588441	0.193581	0.000140027	0.0036683
ENSG00000149742	SLC22A9	11	63137261	protein_coding	8.98541	-0.124536	0.256128	0.00014144	0.00369654
ENSG00000121579	NAA50	3	113435307	protein_coding	1617.63	0.319881	0.0913677	0.000141642	0.00369654
ENSG00000115170	ACVR1	2	158592958	protein_coding	517.511	0.446988	0.137071	0.000141669	0.00369654
ENSG00000133063	CHIT1	1	203181955	protein_coding	71.0813	-1.62235	0.767974	0.000142198	0.00370544
ENSG00000153179	RASSF3	12	65004293	protein_coding	401.702	0.659224	0.203844	0.00014302	0.00372193
ENSG00000053524	MCF2L2	3	182895831	protein_coding	1081.9	-0.602778	0.19917	0.000143433	0.00372775
ENSG00000198000	NOL8	9	95059640	protein_coding	1164.28	0.323898	0.0932653	0.00014514	0.00376714
ENSG00000182575	NXPH3	17	47653220	protein_coding	137.525	-0.94484	0.454286	0.000145652	0.00377543
ENSG00000012124	CD22	19	35810164	protein_coding	327.386	1.37616	0.487715	0.00014666	0.00379214
ENSG00000084731	KIF3C	2	26149471	protein_coding	7042.27	-0.477546	0.153672	0.000146699	0.00379214
ENSG00000130204	TOMM40	19	45393826	protein_coding	859.637	0.444736	0.131603	0.000147059	0.00379214
ENSG00000100721	TCL1A	14	96176304	protein_coding	71.0363	1.70245	0.632499	0.000147067	0.00379214
ENSG00000111912	NCOA7	6	126102307	protein_coding	5740.91	-0.640203	0.217995	0.000147534	0.00379919
ENSG00000196236	XPNPEP3	22	41253081	protein_coding	765.308	0.370268	0.10517	0.000148324	0.00381455
ENSG00000099783	HNRNPM	19	8509651	protein_coding	4217.18	0.24079	0.0689737	0.000149235	0.00383297
ENSG00000240053	LY6G5B	6	31637944	protein_coding	226.686	-0.425423	0.132944	0.000153319	0.00393272
ENSG00000248511	RP11-9B6.1	4	93218402	protein_coding	4.76557	-1.52934	0.579466	0.000154593	0.00396024
ENSG00000130193	THEM6	8	143808621	protein_coding	496.58	0.603347	0.18904	0.000154832	0.00396121
ENSG00000184735	DDX53	X	23018087	protein_coding	47.2135	-1.47995	0.596175	0.000155897	0.00398194
ENSG00000106665	CLIP2	7	73703805	protein_coding	4054.13	-0.543583	0.179515	0.000156047	0.00398194
ENSG00000132849	INADL	1	62208149	protein_coding	941.331	-0.438607	0.134456	0.000156801	0.00399598
ENSG00000072506	HSD17B10	X	53458206	protein_coding	710.743	0.409024	0.122499	0.00015771	0.00401396
ENSG00000143499	SMYD2	1	214454445	protein_coding	771.597	-0.380396	0.117512	0.000157989	0.00401587
ENSG00000124243	BCAS4	20	49411431	protein_coding	116.001	0.603677	0.188452	0.000159028	0.00403705
ENSG00000143702	CEP170	1	243287730	protein_coding	7520.35	-0.394716	0.124263	0.000159451	0.00404258
ENSG00000215642	AL360154.1	GL000192.1	180636	protein_coding	129.835	-1.11584	0.429297	0.000159973	0.0040506
ENSG00000085514	PILRA	7	99965153	protein_coding	285.537	-0.618549	0.206121	0.000160198	0.00405108
ENSG00000085998	POMGNT1	1	46654354	protein_coding	1956.83	-0.406996	0.125671	0.000160851	0.00406236
ENSG00000130520	LSM4	19	18417040	protein_coding	1043.34	0.467736	0.142911	0.000161378	0.00407046
ENSG00000147642	SYBU	8	110586207	protein_coding	1370.11	-0.718447	0.256021	0.000162339	0.00408945
ENSG00000160856	FCRL3	1	157644111	protein_coding	106.935	1.31973	0.485432	0.00016363	0.00411284
ENSG00000077254	USP33	1	78161672	protein_coding	2947.45	-0.351575	0.105894	0.000163862	0.00411284
ENSG00000118308	LRMP	12	25173936	protein_coding	187.825	0.798658	0.272851	0.000163895	0.00411284
ENSG00000092841	MYL6	12	56551945	protein_coding	8530.72	-0.401742	0.124347	0.000165444	0.00414643
ENSG00000072571	HMMR	5	162887209	protein_coding	353.992	0.720049	0.234988	0.000165767	0.00414922
ENSG00000163064	EN1	2	119599747	protein_coding	22.0839	1.41124	0.482007	0.000166522	0.00416285
ENSG00000117569	PTBP2	1	97187221	protein_coding	3648.17	-0.468747	0.15274	0.000166973	0.00416356
ENSG00000134769	DTNA	18	32073254	protein_coding	2781.07	-0.460157	0.143729	0.000166974	0.00416356
ENSG00000075914	EXOSC7	3	45016733	protein_coding	354.687	0.386201	0.112817	0.000167196	0.00416381
ENSG00000105784	RUNDC3B	7	87256864	protein_coding	1110.52	-0.711253	0.253363	0.000168369	0.00418772
ENSG00000124422	USP22	17	20902910	protein_coding	14816	-0.36378	0.110986	0.000168605	0.00418829
ENSG00000135324	MRAP2	6	84743475	protein_coding	184.423	0.961958	0.322115	0.000169582	0.00420726
ENSG00000008869	HEATR5B	2	37195526	protein_coding	2697.7	-0.303896	0.0892735	0.000170271	0.00421848
ENSG00000162894	FAIM3	1	207077731	protein_coding	299.279	1.17881	0.438087	0.000170672	0.00421848
ENSG00000141503	MINK1	17	4736683	protein_coding	3522.72	-0.518242	0.17046	0.000170689	0.00421848
ENSG00000112139	MDGA1	6	37600284	protein_coding	3877.29	-0.862711	0.438903	0.000170892	0.00421848
ENSG00000219016	CTA-299D3.8	22	48934712	protein_coding	39.5252	1.30862	0.436164	0.000171308	0.00422345
ENSG00000115355	CCDC88A	2	55514978	protein_coding	10201.8	-0.480131	0.155442	0.000171926	0.00423053
ENSG00000111731	C2CD5	12	22601517	protein_coding	4400.36	-0.388459	0.120681	0.00017217	0.00423053
ENSG00000186487	MYT1L	2	1792885	protein_coding	3948.66	-0.471124	0.153297	0.00017224	0.00423053
ENSG00000167103	PIP5KL1	9	130683158	protein_coding	251.507	-0.581473	0.192492	0.000172504	0.00423172
ENSG00000135503	ACVR1B	12	52345451	protein_coding	3234.68	-0.371402	0.109535	0.000172766	0.00423287
ENSG00000123636	BAZ2B	2	160175490	protein_coding	5568.3	-0.505692	0.168145	0.000173588	0.00424773
ENSG00000164638	SLC29A4	7	5314000	protein_coding	4216.21	-0.610962	0.20668	0.000174659	0.00426862
ENSG00000119508	NR4A3	9	102584137	protein_coding	311.335	-1.08429	0.421809	0.000176149	0.00429852
ENSG00000181652	ATG9B	7	150709297	protein_coding	247.237	0.773541	0.261813	0.000176319	0.00429852
ENSG00000158555	GDPD5	11	75145685	protein_coding	1127.23	-0.673534	0.255544	0.000176948	0.0043085
ENSG00000135406	PRPH	12	49687035	protein_coding	12014.6	-0.871062	0.319564	0.000177187	0.004309
ENSG00000185053	SGCZ	8	13947373	protein_coding	80.7548	1.50207	0.495658	0.000177789	0.00431598
ENSG00000175215	CTDSP2	12	58213710	protein_coding	4707.88	0.533762	0.196455	0.000178097	0.00431598
ENSG00000109519	GRPEL1	4	7060633	protein_coding	487.528	0.340146	0.0996569	0.000178132	0.00431598
ENSG00000113356	POLR3G	5	89767565	protein_coding	115.402	0.556539	0.178511	0.000179041	0.00433065
ENSG00000134245	WNT2B	1	113009163	protein_coding	549.675	-0.399199	0.123762	0.000179178	0.00433065
ENSG00000141720	PIP4K2B	17	36921942	protein_coding	7575.72	-0.372719	0.115734	0.000179809	0.00434058
ENSG00000187166	H1FNT	12	48722763	protein_coding	11.2311	-1.10284	0.421136	0.000183247	0.00441493
ENSG00000188529	SRSF10	1	24291294	protein_coding	321.406	-0.429647	0.13964	0.000183338	0.00441493
ENSG00000181938	GINS3	16	58328984	protein_coding	280.577	0.407469	0.123072	0.000184357	0.00443402
ENSG00000160688	FLAD1	1	154955814	protein_coding	975.229	0.384393	0.116496	0.000186805	0.00448743
ENSG00000177606	JUN	1	59246465	protein_coding	4862.94	-0.515129	0.166967	0.000188162	0.00451452
ENSG00000197566	ZNF624	17	16524051	protein_coding	486.091	-0.524569	0.168968	0.000188911	0.00452696
ENSG00000127081	ZNF484	9	95607874	protein_coding	938.826	-0.401781	0.124681	0.000189235	0.0045292
ENSG00000111834	RSPH4A	6	116937642	protein_coding	139.532	-0.628518	0.230106	0.000189608	0.00453016
ENSG00000115756	HPCAL1	2	10443015	protein_coding	981.185	0.86941	0.323567	0.000189735	0.00453016
ENSG00000054118	THRAP3	1	36690017	protein_coding	4568.58	-0.297371	0.089508	0.000190467	0.00454213
ENSG00000185513	L3MBTL1	20	42136320	protein_coding	1984.4	-0.451316	0.144115	0.000190743	0.0045432
ENSG00000143878	RHOB	2	20646835	protein_coding	3143.73	-0.423387	0.135018	0.000191476	0.00455514
ENSG00000116285	ERRFI1	1	8064464	protein_coding	671.712	-0.499422	0.167864	0.000192527	0.00457092
ENSG00000114767	RRP9	3	51967446	protein_coding	336.456	0.652166	0.204568	0.000192604	0.00457092
ENSG00000147224	PRPS1	X	106871737	protein_coding	753.564	0.346003	0.103042	0.000193067	0.00457638
ENSG00000197077	KIAA1671	22	25348697	protein_coding	425.422	0.506359	0.158567	0.000193559	0.00458252
ENSG00000198680	TUSC1	9	25676396	protein_coding	352.597	-0.480583	0.153049	0.000194191	0.00458842
ENSG00000170956	CEACAM3	19	42300369	protein_coding	20.4242	-1.52174	0.62624	0.000194274	0.00458842
ENSG00000137547	MRPL15	8	55047770	protein_coding	463.089	0.401268	0.121435	0.000196209	0.00462856
ENSG00000119977	TCTN3	10	97423158	protein_coding	525.016	0.283894	0.0812635	0.000196616	0.00463139
ENSG00000132467	UTP3	4	71554196	protein_coding	540.918	0.34428	0.101068	0.0001968	0.00463139
ENSG00000228253	MT-ATP8	MT	8366	protein_coding	5870.27	0.871716	0.329876	0.000197831	0.00464801
ENSG00000118432	CNR1	6	88849583	protein_coding	1554.13	-0.819072	0.321653	0.000197979	0.00464801
ENSG00000165102	HGSNAT	8	42995556	protein_coding	2891.54	-0.343694	0.103297	0.000199587	0.00468018
ENSG00000196090	PTPRT	20	40701392	protein_coding	464.755	-1.24235	0.508119	0.000201234	0.00471319
ENSG00000254943	RP11-664I21.6	11	124761200	protein_coding	10.2299	-0.947957	0.343484	0.000202549	0.00473834
ENSG00000163485	ADORA1	1	203059782	protein_coding	55.8716	0.988735	0.361063	0.000204463	0.0047748
ENSG00000170035	UBE2E3	2	181831975	protein_coding	1599.16	-0.37171	0.114762	0.000204812	0.0047748
ENSG00000148948	LRRC4C	11	40135753	protein_coding	545.981	-0.977261	0.405635	0.000204863	0.0047748
ENSG00000241563	CORT	1	10509776	protein_coding	31.6056	-0.570005	0.194606	0.000205078	0.0047748
ENSG00000079335	CDC14A	1	100810584	protein_coding	319.036	0.465523	0.147462	0.000205551	0.00478016
ENSG00000167703	SLC43A2	17	1472561	protein_coding	1263	-0.594149	0.20532	0.000206386	0.00479082
ENSG00000149260	CAPN5	11	76777979	protein_coding	1177.86	-0.699653	0.243326	0.000206642	0.00479082
ENSG00000254656	RTL1	14	101346992	protein_coding	789.556	1.09076	0.50189	0.00020674	0.00479082
ENSG00000160753	RUSC1	1	155290687	protein_coding	2525.04	-0.464763	0.153462	0.000207131	0.00479187
ENSG00000147536	GINS4	8	41386725	protein_coding	196.777	0.564315	0.178497	0.000207273	0.00479187
ENSG00000162572	SCNN1D	1	1215816	protein_coding	372.123	-0.743954	0.265826	0.000207588	0.00479353
ENSG00000164440	TXLNB	6	139561198	protein_coding	51.6835	0.954056	0.314701	0.000208073	0.00479909
ENSG00000129194	SOX15	17	7491496	protein_coding	207.005	-0.63994	0.233108	0.000208703	0.00480799
ENSG00000244509	APOBEC3C	22	39410088	protein_coding	238.743	0.540576	0.179806	0.000211487	0.00486643
ENSG00000132640	BTBD3	20	11871371	protein_coding	3398.34	-0.673793	0.249743	0.000212172	0.00487648
ENSG00000123342	MMP19	12	56229217	protein_coding	792.88	-0.56328	0.189895	0.000213068	0.00489137
ENSG00000136261	BZW2	7	16685756	protein_coding	1200.21	0.483529	0.151518	0.000214439	0.0049171
ENSG00000143977	SNRPG	2	70508494	protein_coding	507.038	0.427669	0.131721	0.000216388	0.00495398
ENSG00000162512	SDC3	1	31342314	protein_coding	4490.41	-0.501405	0.171908	0.000216551	0.00495398
ENSG00000146267	FAXC	6	99719045	protein_coding	2461.78	-0.49068	0.157652	0.000217003	0.00495855
ENSG00000001617	SEMA3F	3	50192478	protein_coding	400.211	0.616301	0.205966	0.000217933	0.0049704
ENSG00000106829	TLE4	9	82186688	protein_coding	3389.33	-0.437636	0.14287	0.000218178	0.0049704
ENSG00000155265	GOLGA7B	10	99609996	protein_coding	758.823	-0.49823	0.160929	0.000218279	0.0049704
ENSG00000069667	RORA	15	60780483	protein_coding	1549.35	-0.572784	0.195846	0.000219203	0.00498566
ENSG00000134532	SOX5	12	23682440	protein_coding	832.622	-0.737437	0.27242	0.000221041	0.00502167
ENSG00000154928	EPHB1	3	134316643	protein_coding	140.475	0.702994	0.240509	0.000222275	0.00504135
ENSG00000162706	CADM3	1	159141399	protein_coding	4846.68	-0.79092	0.306912	0.000222718	0.00504135
ENSG00000116830	TTF2	1	117602925	protein_coding	930.613	0.611515	0.196754	0.000222815	0.00504135
ENSG00000180316	PNPLA1	6	36210980	protein_coding	22.2679	-0.999132	0.437862	0.000222932	0.00504135
ENSG00000140988	RPS2	16	2012053	protein_coding	14127	0.611463	0.195997	0.000223381	0.0050457
ENSG00000123570	RAB9B	X	103077252	protein_coding	369.301	-0.534237	0.175805	0.000224441	0.00506381
ENSG00000086200	IPO11	5	61699799	protein_coding	842.628	0.348343	0.107064	0.000226723	0.00510699
ENSG00000071539	TRIP13	5	892758	protein_coding	383.492	0.672952	0.217147	0.000226874	0.00510699
ENSG00000138435	CHRNA1	2	175612320	protein_coding	8.9118	1.22313	0.425311	0.000227636	0.00511831
ENSG00000139211	AMIGO2	12	47469490	protein_coding	629.21	-1.21557	0.506286	0.000228428	0.00512818
ENSG00000198856	OSTC	4	109571740	protein_coding	666.867	0.442532	0.13859	0.000228733	0.00512818
ENSG00000164970	FAM219A	9	34398182	protein_coding	2930.25	-0.425526	0.13604	0.000229108	0.00512818
ENSG00000203965	EFCAB7	1	63989043	protein_coding	481.131	-0.43386	0.140278	0.000229118	0.00512818
ENSG00000121211	MND1	4	154265801	protein_coding	155.906	0.690226	0.227027	0.000229804	0.00513769
ENSG00000253857	RP11-386G21.2	8	56074043	protein_coding	35.6242	-1.29079	0.524811	0.000230425	0.00514572
ENSG00000165732	DDX21	10	70715884	protein_coding	2511.97	0.407633	0.125856	0.000230719	0.00514645
ENSG00000112146	FBXO9	6	52916789	protein_coding	1330.08	-0.310015	0.0957872	0.00023217	0.00517045
ENSG00000099985	OSM	22	30658818	protein_coding	136.134	-1.26596	0.634956	0.000232549	0.00517045
ENSG00000133195	SLC39A11	17	70642088	protein_coding	353.714	0.453613	0.143913	0.000232603	0.00517045
ENSG00000239672	NME1	17	49230897	protein_coding	726.76	0.6432	0.209759	0.000232846	0.00517045
ENSG00000056487	PHF21B	22	45277042	protein_coding	734.608	0.858244	0.282513	0.00023343	0.00517756
ENSG00000173452	TMEM196	7	19758933	protein_coding	743.488	-0.767128	0.288632	0.000233901	0.00518112
ENSG00000049239	H6PD	1	9294834	protein_coding	1241.19	-0.446129	0.145488	0.000234117	0.00518112
ENSG00000111269	CREBL2	12	12764761	protein_coding	1260.34	-0.359807	0.112161	0.000234618	0.00518638
ENSG00000121989	ACVR2A	2	148602086	protein_coding	1519.61	-0.437299	0.147172	0.000235481	0.00519961
ENSG00000062096	ARSF	X	2959512	protein_coding	234.879	-0.909962	0.363666	0.000236725	0.00522121
ENSG00000101773	RBBP8	18	20378224	protein_coding	988.496	0.47021	0.149709	0.000237043	0.00522238
ENSG00000136040	PLXNC1	12	94542499	protein_coding	3514	-0.679495	0.272427	0.000237904	0.00523548
ENSG00000187642	C1orf170	1	910579	protein_coding	17.4949	-1.0683	0.392183	0.000239598	0.00526687
ENSG00000273274	ZBTB8B	1	32930670	protein_coding	896.917	-0.627838	0.23588	0.000242786	0.00532422
ENSG00000169021	UQCRFS1	19	29698173	protein_coding	774.379	0.337906	0.101245	0.000242873	0.00532422
ENSG00000162897	FCAMR	1	207131310	protein_coding	9.02222	1.85462	0.774765	0.000244098	0.00532422
ENSG00000146555	SDK1	7	3341080	protein_coding	3292.76	-0.663766	0.237292	0.000244162	0.00532422
ENSG00000198826	ARHGAP11A	15	32907345	protein_coding	1077.57	0.68868	0.227296	0.000244209	0.00532422
ENSG00000127483	HP1BP3	1	21069154	protein_coding	5914.3	-0.341289	0.109624	0.000244332	0.00532422
ENSG00000101542	CDH20	18	59000815	protein_coding	54.4001	-1.06144	0.398337	0.000244534	0.00532422
ENSG00000143575	HAX1	1	154244987	protein_coding	1072.8	0.310743	0.0931857	0.000244553	0.00532422
ENSG00000166902	MRPL16	11	59573608	protein_coding	353.138	0.342004	0.101947	0.000244642	0.00532422
ENSG00000111885	MAN1A1	6	119498374	protein_coding	515.74	0.61273	0.204696	0.000246989	0.00536935
ENSG00000084092	NOA1	4	57829536	protein_coding	577.895	0.39758	0.122932	0.000247949	0.00538318
ENSG00000157445	CACNA2D3	3	54156574	protein_coding	4588.32	-0.782037	0.304437	0.000248172	0.00538318
ENSG00000119041	GTF3C3	2	197627756	protein_coding	1256.37	0.319163	0.0955263	0.000248634	0.00538724
ENSG00000122378	FAM213A	10	82167585	protein_coding	1151.33	0.345725	0.104731	0.000248919	0.00538749
ENSG00000136267	DGKB	7	14184674	protein_coding	1986.76	-1.15558	0.435951	0.000249502	0.00539418
ENSG00000110975	SYT10	12	33527173	protein_coding	4.9218	-0.113385	0.244965	0.000250328	0.00540611
ENSG00000185946	RNPC3	1	104068313	protein_coding	1424.29	-0.430781	0.141179	0.000251361	0.00542246
ENSG00000198822	GRM3	7	86273230	protein_coding	101.226	-0.807832	0.303381	0.000252498	0.00544102
ENSG00000006715	VPS41	7	38762563	protein_coding	2908.54	-0.295734	0.0892773	0.000254529	0.00547089
ENSG00000198742	SMURF1	7	98625061	protein_coding	1928.51	-0.296703	0.0876503	0.000254555	0.00547089
ENSG00000216937	CCDC7	10	32735068	protein_coding	374.35	-0.611294	0.211228	0.000254719	0.00547089
ENSG00000122180	MYOG	1	203052260	protein_coding	7.99035	1.29663	0.52099	0.000256031	0.00549308
ENSG00000106628	POLD2	7	44154286	protein_coding	1484.78	0.456686	0.148298	0.000256962	0.00550704
ENSG00000156738	MS4A1	11	60223225	protein_coding	395.225	1.45611	0.573339	0.000258533	0.00553469
ENSG00000108947	EFNB3	17	7608520	protein_coding	2164.89	-0.625663	0.233282	0.000259137	0.00554158
ENSG00000122852	SFTPA1	10	81370695	protein_coding	11.0811	-1.23318	0.544643	0.000259829	0.00555035
ENSG00000164659	KIAA1324L	7	86506222	protein_coding	1851.78	-0.528472	0.190351	0.000260542	0.00555955
ENSG00000214946	TBC1D26	17	15635561	protein_coding	54.8945	-0.882183	0.362785	0.000260987	0.005563
ENSG00000055044	NOP58	2	203130439	protein_coding	2014.6	0.333829	0.101415	0.000262056	0.0055746
ENSG00000185432	METTL7A	12	51317255	protein_coding	482.087	0.573322	0.187966	0.000262097	0.0055746
ENSG00000137413	TAF8	6	42018251	protein_coding	630.448	0.304303	0.0911457	0.000263599	0.00560049
ENSG00000151364	KCTD14	11	77726761	protein_coding	38.7744	0.988979	0.348897	0.000267004	0.0056667
ENSG00000105364	MRPL4	19	10362577	protein_coding	533.511	0.514626	0.166147	0.000267327	0.00566744
ENSG00000132669	RIN2	20	19867165	protein_coding	693.902	-0.538134	0.199395	0.000268772	0.00568003
ENSG00000162817	C1orf115	1	220863187	protein_coding	86.619	0.684411	0.235249	0.000268866	0.00568003
ENSG00000139998	RAB15	14	65412532	protein_coding	2079.45	-0.474166	0.169848	0.000268883	0.00568003
ENSG00000116151	MORN1	1	2252692	protein_coding	200.268	-0.504008	0.177621	0.000269269	0.00568003
ENSG00000177000	MTHFR	1	11845780	protein_coding	1169.55	-0.402196	0.132817	0.000269364	0.00568003
ENSG00000165943	MOAP1	14	93648541	protein_coding	1814.81	-0.425407	0.137205	0.000270321	0.00569173
ENSG00000255408	PCDHA3	5	140180783	protein_coding	241.932	-0.704318	0.289419	0.000270498	0.00569173
ENSG00000087269	NOP14	4	2939660	protein_coding	1082.63	0.379067	0.116325	0.000271661	0.0057101
ENSG00000035720	STAP1	4	68424446	protein_coding	37.4465	1.16817	0.441092	0.000273638	0.00574553
ENSG00000147548	WHSC1L1	8	38127215	protein_coding	7758.65	-0.319324	0.0996065	0.000275742	0.00578352
ENSG00000139517	LNX2	13	28120050	protein_coding	260.632	0.39417	0.123618	0.000277797	0.00582043
ENSG00000011347	SYT7	11	61282785	protein_coding	4809.02	-0.638637	0.255545	0.000278787	0.00583395
ENSG00000113805	CNTN3	3	74311719	protein_coding	167.74	-1.1061	0.450937	0.000279036	0.00583395
ENSG00000134602	MST4	X	131157293	protein_coding	131.31	0.850658	0.310128	0.000281345	0.00587599
ENSG00000120254	MTHFD1L	6	151186685	protein_coding	827.378	0.41075	0.129901	0.000281906	0.0058781
ENSG00000022840	RNF10	12	120971283	protein_coding	3495.9	-0.282939	0.08681	0.000282313	0.0058781
ENSG00000011376	LARS2	3	45429998	protein_coding	676.084	0.351183	0.106669	0.000282342	0.0058781
ENSG00000041357	PSMA4	15	78832747	protein_coding	1422.38	0.347112	0.107225	0.000282945	0.00588441
ENSG00000213760	ATP6V1G2	6	31512239	protein_coding	1610.02	-0.648268	0.239032	0.000284425	0.00590894
ENSG00000168754	FAM178B	2	97541620	protein_coding	8.87489	0.989512	0.345406	0.000285198	0.00591876
ENSG00000183287	CCBE1	18	57098172	protein_coding	1336.61	-1.00529	0.473245	0.000286556	0.00594068
ENSG00000214160	ALG3	3	183960089	protein_coding	407.736	0.545767	0.177287	0.000288981	0.00597896
ENSG00000101203	COL20A1	20	61924538	protein_coding	109.239	-1.10486	0.573724	0.00028901	0.00597896
ENSG00000121350	PYROXD1	12	21590549	protein_coding	242.641	-0.466643	0.156669	0.000290044	0.00599405
ENSG00000074755	ZZEF1	17	3907739	protein_coding	4191.71	-0.352403	0.112368	0.000291387	0.00600969
ENSG00000170275	CRTAP	3	33155471	protein_coding	1279.52	0.506936	0.162179	0.000291412	0.00600969
ENSG00000111716	LDHB	12	21788276	protein_coding	5612.93	0.526649	0.169316	0.00029195	0.00601447
ENSG00000136573	BLK	8	11351510	protein_coding	111.32	1.04352	0.368056	0.000296799	0.00609709
ENSG00000130349	C6orf203	6	107349407	protein_coding	301.769	0.47106	0.161133	0.000296928	0.00609709
ENSG00000011083	SLC6A7	5	149569520	protein_coding	22.5992	-1.01027	0.512197	0.000297162	0.00609709
ENSG00000197893	NRAP	10	115348475	protein_coding	11.9121	1.76118	0.787094	0.0002972	0.00609709
ENSG00000084676	NCOA1	2	24714783	protein_coding	3150.96	-0.317574	0.0972596	0.000297519	0.00609728
ENSG00000125414	MYH2	17	10424465	protein_coding	39.5779	2.25563	1.12143	0.000297963	0.00610002
ENSG00000105202	FBL	19	40325098	protein_coding	1552.13	0.573724	0.188339	0.00029833	0.0061012
ENSG00000214595	EML6	2	54950636	protein_coding	1224.8	0.809706	0.288685	0.000300005	0.00612239
ENSG00000072210	ALDH3A2	17	19551449	protein_coding	2212.54	-0.553546	0.203619	0.000300114	0.00612239
ENSG00000212673	AL136115.1	1	32379174	protein_coding	95.015	-0.928661	0.39304	0.0003003	0.00612239
ENSG00000155966	AFF2	X	147582139	protein_coding	267.967	1.13421	0.417847	0.000302336	0.00615751
ENSG00000140743	CDR2	16	22357257	protein_coding	394.648	0.341182	0.104824	0.000304333	0.00619178
ENSG00000169676	DRD5	4	9783258	protein_coding	5.32977	1.40839	0.526129	0.000305337	0.00620578
ENSG00000102158	MAGT1	X	77081861	protein_coding	593.998	0.365009	0.116041	0.000306375	0.00621905
ENSG00000175567	UCP2	11	73685712	protein_coding	964.794	0.508763	0.175084	0.000306622	0.00621905
ENSG00000139266	2022-03-09	12	58148881	protein_coding	1241.31	0.527998	0.197773	0.000307088	0.0062208
ENSG00000172748	ZNF596	8	182137	protein_coding	482.816	-0.431625	0.135414	0.000307629	0.0062208
ENSG00000007168	PAFAH1B1	17	2496504	protein_coding	9763.06	-0.435136	0.148695	0.000307825	0.0062208
ENSG00000260230	FRRS1L	9	111892573	protein_coding	3140.15	-0.677532	0.245951	0.000307973	0.0062208
ENSG00000163788	SNRK	3	43328004	protein_coding	2644.28	-0.340089	0.10736	0.000309426	0.00624374
ENSG00000196814	MVB12B	9	129089128	protein_coding	2288.29	-0.363943	0.118418	0.000311187	0.00627032
ENSG00000090432	MUL1	1	20825943	protein_coding	542.402	-0.358619	0.116292	0.000311381	0.00627032
ENSG00000135241	PNPLA8	7	108110866	protein_coding	1427.34	-0.453416	0.15831	0.000311983	0.00627603
ENSG00000162621	LRRC53	1	74935562	protein_coding	17.0447	-1.01259	0.40665	0.00031268	0.00628362
ENSG00000140986	RPL3L	16	1993975	protein_coding	3.94319	1.4145	0.50877	0.000315444	0.0063327
ENSG00000176871	WSB2	12	118470712	protein_coding	2718.25	-0.275097	0.0838949	0.000315974	0.00633688
ENSG00000143434	SEMA6C	1	151104161	protein_coding	2152.24	-0.386821	0.126956	0.000317081	0.00635261
ENSG00000262209	PCDHGB3	5	140749831	protein_coding	302.504	-0.562	0.198261	0.00031799	0.00636433
ENSG00000120251	GRIA2	4	158125334	protein_coding	4839.1	-0.656066	0.241758	0.000319295	0.00638396
ENSG00000135973	GPR45	2	105858200	protein_coding	16.2995	-0.977234	0.396174	0.000319639	0.00638435
ENSG00000114805	PLCH1	3	155093369	protein_coding	43.6241	1.052	0.369784	0.000322399	0.00643294
ENSG00000164715	LMTK2	7	97736197	protein_coding	2210.64	-0.352926	0.109569	0.000323171	0.00644181
ENSG00000109534	GAR1	4	110736666	protein_coding	228.132	0.493169	0.162214	0.00032377	0.00644722
ENSG00000148229	POLE3	9	116169515	protein_coding	1166.02	0.360682	0.111336	0.000324837	0.00646193
ENSG00000164338	UTP15	5	72861268	protein_coding	365.414	0.399991	0.12669	0.000326309	0.00648464
ENSG00000164163	ABCE1	4	146019084	protein_coding	1475.99	0.419332	0.136921	0.000330408	0.00654824
ENSG00000172840	PDP2	16	66912492	protein_coding	295.225	0.498945	0.164384	0.000330706	0.00654824
ENSG00000162065	TBC1D24	16	2525147	protein_coding	1439.14	-0.382441	0.126683	0.000331202	0.00654824
ENSG00000188522	FAM83G	17	18872102	protein_coding	100.038	0.947563	0.356745	0.000331212	0.00654824
ENSG00000077616	NAALAD2	11	89864683	protein_coding	1189.56	-0.673974	0.262201	0.000331443	0.00654824
ENSG00000177076	ACER2	9	19408925	protein_coding	134.395	-0.431247	0.143295	0.00033164	0.00654824
ENSG00000257103	LSM14A	19	34663409	protein_coding	2382.2	0.245711	0.0727947	0.000332136	0.00654824
ENSG00000162711	NLRP3	1	247579458	protein_coding	102.459	-0.789248	0.302241	0.000332284	0.00654824
ENSG00000138434	SSFA2	2	182756560	protein_coding	1682.14	-0.363428	0.118271	0.000332739	0.00654824
ENSG00000100027	YPEL1	22	22051833	protein_coding	921.887	-0.440713	0.150095	0.000332837	0.00654824
ENSG00000001629	ANKIB1	7	91875548	protein_coding	3367.8	-0.414297	0.138319	0.000333577	0.00655624
ENSG00000104824	HNRNPL	19	39327028	protein_coding	2386.51	0.264828	0.0789591	0.000334475	0.00656734
ENSG00000173258	ZNF483	9	114287439	protein_coding	1562.59	-0.673586	0.247701	0.000335072	0.00657248
ENSG00000197959	DNM3	1	171810621	protein_coding	2806.91	-0.614446	0.239655	0.000336038	0.00658487
ENSG00000127022	CANX	5	179105629	protein_coding	12043.1	0.278009	0.0968728	0.000336824	0.00659371
ENSG00000174501	ANKRD36C	2	96514587	protein_coding	5731.9	-0.462486	0.158313	0.000337873	0.0066035
ENSG00000132434	LANCL2	7	55433141	protein_coding	1145.71	-0.391987	0.127845	0.000337996	0.0066035
ENSG00000203666	EFCAB2	1	245133007	protein_coding	631.616	-0.450009	0.14945	0.000339413	0.00662461
ENSG00000162367	TAL1	1	47681962	protein_coding	132.665	0.723425	0.267154	0.000340171	0.00663283
ENSG00000116198	CEP104	1	3728645	protein_coding	1173.26	-0.374472	0.123047	0.000341727	0.00665036
ENSG00000215018	COL28A1	7	7395834	protein_coding	178.834	-0.878852	0.342547	0.000341746	0.00665036
ENSG00000131095	GFAP	17	42982376	protein_coding	23.0843	0.94476	0.377505	0.000343083	0.00666547
ENSG00000123091	RNF11	1	51701943	protein_coding	2084.55	-0.517895	0.184585	0.000343481	0.00666547
ENSG00000176087	SLC35A4	5	139944041	protein_coding	874.933	0.33962	0.10764	0.000343539	0.00666547
ENSG00000174358	SLC6A19	5	1201710	protein_coding	37.5424	0.0780321	0.216052	0.000344202	0.00667176
ENSG00000156414	TDRD9	14	104394799	protein_coding	125.304	-1.13202	0.697414	0.000346849	0.00671644
ENSG00000128965	CHAC1	15	41245160	protein_coding	85.5138	0.846253	0.301342	0.000348758	0.00674678
ENSG00000198157	HMGN5	X	80369200	protein_coding	35.5417	0.780172	0.275549	0.000349985	0.00676386
ENSG00000173114	LRRN3	7	110731062	protein_coding	3913.72	-0.669817	0.245403	0.000351018	0.00677716
ENSG00000138442	WDR12	2	203739505	protein_coding	1118.67	0.355061	0.111066	0.000351378	0.00677746
ENSG00000085377	PREP	6	105725440	protein_coding	1303.73	0.528752	0.185564	0.000351896	0.00678081
ENSG00000196782	MAML3	4	140637907	protein_coding	3976.51	-0.484113	0.17278	0.00035245	0.00678484
ENSG00000132879	FBXO44	1	11714432	protein_coding	1028.81	-0.533014	0.191542	0.000353262	0.00678918
ENSG00000139220	PPFIA2	12	81652045	protein_coding	1544.69	-0.789622	0.304055	0.000353366	0.00678918
ENSG00000173614	NMNAT1	1	10003486	protein_coding	205.275	-0.342796	0.111273	0.000354479	0.00680393
ENSG00000139436	GIT2	12	110367607	protein_coding	2566.55	-0.25466	0.0762936	0.000356346	0.0068331
ENSG00000163380	LMOD3	3	69156023	protein_coding	10.3316	0.912889	0.351311	0.000358957	0.00687256
ENSG00000173207	CKS1B	1	154947129	protein_coding	540.135	0.549426	0.184111	0.00035918	0.00687256
ENSG00000178206	CYP4F31P	2	132044330	protein_coding	128.107	1.9155	0.798136	0.000359798	0.00687256
ENSG00000149527	PLCH2	1	2357419	protein_coding	518.374	-0.864479	0.372239	0.000359987	0.00687256
ENSG00000167130	DOLPP1	9	131843379	protein_coding	513.763	0.366574	0.117044	0.000360158	0.00687256
ENSG00000005882	PDK2	17	48172101	protein_coding	875.269	-0.465164	0.168592	0.000360662	0.00687256
ENSG00000030304	MUSK	9	113431051	protein_coding	122.057	-0.996933	0.382624	0.00036085	0.00687256
ENSG00000178031	ADAMTSL1	9	18473892	protein_coding	388.204	-1.04474	0.435479	0.000362918	0.00690221
ENSG00000175395	ZNF25	10	38238500	protein_coding	1167.08	-0.457232	0.157526	0.000363108	0.00690221
ENSG00000120129	DUSP1	5	172195093	protein_coding	2458.27	-0.684927	0.263653	0.000363899	0.00691056
ENSG00000177614	PGBD5	1	230457392	protein_coding	864.448	-0.369464	0.123202	0.00036557	0.0069356
ENSG00000144031	ANKRD53	2	71205510	protein_coding	93.8005	-0.546094	0.198819	0.000366883	0.00694721
ENSG00000143093	STRIP1	1	110574199	protein_coding	2302.38	-0.323749	0.0986436	0.000367025	0.00694721
ENSG00000107771	CCSER2	10	86088342	protein_coding	3565.74	-0.467389	0.163483	0.000367248	0.00694721
ENSG00000248485	PCP4L1	1	161228517	protein_coding	92.3265	-0.803393	0.305907	0.000367594	0.00694721
ENSG00000162415	ZSWIM5	1	45482071	protein_coding	931.457	-0.498536	0.180901	0.000369312	0.00697298
ENSG00000127249	ATP13A4	3	193119866	protein_coding	82.3485	-0.622836	0.233091	0.000370985	0.00699786
ENSG00000143297	FCRL5	1	157483167	protein_coding	126.09	1.36732	0.589078	0.000371767	0.00700588
ENSG00000134644	PUM1	1	31404353	protein_coding	4763.65	-0.278977	0.0880171	0.000372521	0.00701338
ENSG00000180098	TRNAU1AP	1	28879597	protein_coding	564.548	-0.348501	0.118029	0.000374137	0.00703706
ENSG00000143179	UCK2	1	165796768	protein_coding	640.58	0.427184	0.138963	0.000374864	0.007044
ENSG00000183354	KIAA2026	9	5881596	protein_coding	2149.55	-0.366977	0.115911	0.000379444	0.00712327
ENSG00000111860	CEP85L	6	118781935	protein_coding	1062.2	-0.486981	0.172179	0.00038003	0.00712746
ENSG00000129946	SHC2	19	416583	protein_coding	3896.66	-0.666732	0.248807	0.000380733	0.00713128
ENSG00000112118	MCM3	6	52128807	protein_coding	2415.66	0.476065	0.159881	0.000380958	0.00713128
ENSG00000137218	FRS3	6	41737914	protein_coding	641.031	-0.444662	0.153257	0.000382178	0.00714591
ENSG00000143479	DYRK3	1	206808881	protein_coding	100.939	0.684715	0.241402	0.000382569	0.00714591
ENSG00000108604	SMARCD2	17	61909444	protein_coding	1149.85	0.358375	0.113574	0.000382829	0.00714591
ENSG00000100890	KIAA0391	14	35591052	protein_coding	544.868	0.277391	0.084302	0.000384177	0.00716426
ENSG00000214193	SH3D21	1	36771988	protein_coding	326.39	-0.670787	0.25789	0.000385343	0.00717921
ENSG00000127481	UBR4	1	19401000	protein_coding	11531.2	-0.37486	0.125084	0.000388179	0.00722039
ENSG00000181722	ZBTB20	3	114056941	protein_coding	1969.17	-0.59061	0.214854	0.000388288	0.00722039
ENSG00000100731	PCNX	14	71374122	protein_coding	4785.02	-0.316368	0.0917906	0.000389395	0.00722567
ENSG00000145888	GLRA1	5	151202074	protein_coding	100.901	-0.90082	0.360767	0.000389574	0.00722567
ENSG00000169213	RAB3B	1	52373628	protein_coding	3714.69	-0.790553	0.334194	0.000389704	0.00722567
ENSG00000106479	ZNF862	7	149535456	protein_coding	1439.77	-0.420667	0.142006	0.000390058	0.00722567
ENSG00000188816	HMX2	10	124907638	protein_coding	10.243	0.110683	0.241098	0.000390408	0.00722567
ENSG00000171388	APLN	X	128779240	protein_coding	169.176	0.969207	0.384361	0.000391666	0.00723596
ENSG00000119523	ALG2	9	101978708	protein_coding	364.825	0.249626	0.0763594	0.000391699	0.00723596
ENSG00000176927	EFCAB5	17	28256218	protein_coding	183.765	-0.571446	0.221291	0.000396783	0.007323
ENSG00000116096	SPR	2	73114489	protein_coding	100.738	0.672877	0.233692	0.000397304	0.00732573
ENSG00000166794	PPIB	15	64448011	protein_coding	819.639	0.330127	0.103629	0.000400198	0.00737218
ENSG00000091106	NLRC4	2	32449522	protein_coding	144.306	-0.500611	0.177919	0.000401145	0.00738121
ENSG00000163584	RPL22L1	3	170582664	protein_coding	353.044	0.810231	0.285364	0.000401523	0.00738121
ENSG00000268358	EPB41L4A-AS2	5	111755280	protein_coding	43.6974	-0.929099	0.397156	0.000401813	0.00738121
ENSG00000155428	TRIM74	7	72430016	protein_coding	78.0679	-0.692044	0.262746	0.000403213	0.00740001
ENSG00000175203	DCTN2	12	57923885	protein_coding	4059.49	-0.340877	0.111449	0.000404422	0.00740871
ENSG00000158089	GALNT14	2	31133333	protein_coding	117.837	0.999186	0.375374	0.00040444	0.00740871
ENSG00000253159	PCDHGA12	5	140810185	protein_coding	205.343	-0.659159	0.258073	0.000405277	0.00741713
ENSG00000164182	NDUFAF2	5	60240956	protein_coding	309.125	0.387083	0.126702	0.000406325	0.00742848
ENSG00000137267	TUBB2A	6	3153903	protein_coding	3751.49	-0.661936	0.263519	0.000406696	0.00742848
ENSG00000114270	COL7A1	3	48601506	protein_coding	4286.15	-0.824538	0.374185	0.000407408	0.00742848
ENSG00000136997	MYC	8	128747680	protein_coding	701.883	-0.680662	0.269313	0.000407973	0.00742848
ENSG00000148795	CYP17A1	10	104590288	protein_coding	206.838	-0.153452	0.289945	0.000408156	0.00742848
ENSG00000204389	HSPA1A	6	31783291	protein_coding	2249.68	-0.998397	0.478305	0.000408194	0.00742848
ENSG00000138606	SHF	15	45459412	protein_coding	1769.46	-0.477679	0.163923	0.00040879	0.00742848
ENSG00000184661	CDCA2	8	25316513	protein_coding	343.673	0.718855	0.251701	0.000408918	0.00742848
ENSG00000029534	ANK1	8	41510739	protein_coding	1602.12	-0.558753	0.207722	0.00040973	0.00743638
ENSG00000119139	TJP2	9	71736209	protein_coding	371.495	0.534535	0.184988	0.000410354	0.00743642
ENSG00000104728	ARHGEF10	8	1772142	protein_coding	930.159	0.418852	0.136943	0.000410488	0.00743642
ENSG00000080031	PTPRH	19	55692616	protein_coding	1706.24	-0.86795	0.392002	0.000412656	0.00746575
ENSG00000091879	ANGPT2	8	6357172	protein_coding	573.069	0.557573	0.207625	0.00041292	0.00746575
ENSG00000268674	FAM231B	1	16865561	protein_coding	2.92525	-1.42107	0.705173	0.000413246	0.00746575
ENSG00000101888	NXT2	X	108779010	protein_coding	104.632	0.661758	0.230493	0.000414386	0.00747947
ENSG00000127914	AKAP9	7	91570181	protein_coding	9583.94	-0.391807	0.132624	0.000415187	0.00748706
ENSG00000125977	EIF2S2	20	32676104	protein_coding	1604.76	0.289388	0.0892121	0.000415907	0.00749317
ENSG00000131044	TTLL9	20	30458505	protein_coding	117.322	-0.581318	0.219856	0.000416579	0.00749639
ENSG00000116014	KISS1R	19	917287	protein_coding	9.86861	-0.167519	0.321684	0.000416847	0.00749639
ENSG00000173436	MINOS1	1	19923477	protein_coding	194.011	-0.435255	0.148443	0.000419198	0.00753179
ENSG00000103064	SLC7A6	16	68298433	protein_coding	757.813	0.38195	0.125898	0.000420253	0.00754384
ENSG00000160741	CRTC2	1	153920145	protein_coding	2149.78	-0.424783	0.146839	0.000420713	0.00754522
ENSG00000141622	RNF165	18	43906772	protein_coding	3632.19	-0.440126	0.156506	0.000422203	0.0075601
ENSG00000108799	EZH1	17	40852293	protein_coding	3378.48	-0.408053	0.131189	0.000422311	0.0075601
ENSG00000184992	BRI3BP	12	125478246	protein_coding	854.502	0.477652	0.163258	0.000423791	0.00757969
ENSG00000162636	FAM102B	1	109102711	protein_coding	1735.87	-0.494199	0.182142	0.000425647	0.00760597
ENSG00000214216	IQCJ	3	158680717	protein_coding	67.7778	-1.46635	0.661053	0.000426677	0.00761746
ENSG00000171208	NETO2	16	47111614	protein_coding	840.635	0.616979	0.214983	0.000427568	0.00762515
ENSG00000158578	ALAS2	X	55035488	protein_coding	42.6593	1.17515	0.611198	0.000427883	0.00762515
ENSG00000171033	PKIA	8	79428374	protein_coding	2909.57	-0.54103	0.200494	0.000428658	0.00763205
ENSG00000179104	TMTC2	12	83080659	protein_coding	1531.09	-0.742584	0.279657	0.000429686	0.00764296
ENSG00000131558	EXOC4	7	132937829	protein_coding	6313.08	-0.534391	0.192378	0.000430048	0.00764296
ENSG00000100116	GCAT	22	38203912	protein_coding	118.701	0.663511	0.234878	0.000430445	0.00764312
ENSG00000181924	COA4	11	73583712	protein_coding	522.714	0.383649	0.124444	0.000431	0.00764607
ENSG00000121210	KIAA0922	4	154387498	protein_coding	1272.97	0.42651	0.145185	0.00043669	0.00773323
ENSG00000095585	BLNK	10	97951458	protein_coding	100.734	0.789227	0.29985	0.000436918	0.00773323
ENSG00000198695	MT-ND6	MT	14149	protein_coding	52033.4	0.811912	0.337193	0.000437092	0.00773323
ENSG00000104356	POP1	8	99129525	protein_coding	308.529	0.431148	0.142206	0.000440174	0.00777571
ENSG00000172367	PDZD3	11	119056166	protein_coding	9.08364	-0.918375	0.370155	0.000440284	0.00777571
ENSG00000131778	CHD1L	1	146714291	protein_coding	992.383	0.372148	0.119479	0.000440707	0.00777621
ENSG00000141040	ZNF287	17	16454701	protein_coding	402.477	-0.442353	0.158482	0.000441659	0.00778602
ENSG00000196419	XRCC6	22	42017123	protein_coding	4600.56	0.303147	0.0959684	0.000442777	0.00779618
ENSG00000153107	ANAPC1	2	112523848	protein_coding	1286.83	0.313506	0.101408	0.000443028	0.00779618
ENSG00000185522	C11orf35	11	554855	protein_coding	235.724	-0.98898	0.45042	0.000444143	0.00780882
ENSG00000132704	FCRL2	1	157715523	protein_coding	65.787	1.36155	0.608963	0.000445003	0.00781512
ENSG00000197459	HIST1H2BH	6	26251879	protein_coding	447.421	0.909809	0.341429	0.000445296	0.00781512
ENSG00000104341	LAPTM4B	8	98787285	protein_coding	1987.33	0.514275	0.174786	0.000445708	0.00781539
ENSG00000164600	NEUROD6	7	31377075	protein_coding	54.7226	-0.0617696	0.208692	0.000448939	0.00786502
ENSG00000164122	ASB5	4	177134824	protein_coding	3.13392	1.65069	0.740695	0.000450718	0.00788917
ENSG00000135108	FBXO21	12	117581146	protein_coding	2076.64	-0.255182	0.0799276	0.000452035	0.00790519
ENSG00000162631	NTNG1	1	107682629	protein_coding	986.095	-0.890418	0.373813	0.000455817	0.00796425
ENSG00000142449	FBN3	19	8130286	protein_coding	703.501	-1.34092	0.685717	0.000457529	0.0079801
ENSG00000137857	DUOX1	15	45422131	protein_coding	1352.96	-0.553379	0.218414	0.000457536	0.0079801
ENSG00000165704	HPRT1	X	133594183	protein_coding	560.933	0.360018	0.117917	0.000459971	0.00801288
ENSG00000137343	ATAT1	6	30594619	protein_coding	3736.02	-0.497131	0.191466	0.000460229	0.00801288
ENSG00000074803	SLC12A1	15	48483861	protein_coding	54.5384	-0.829876	0.347423	0.000461827	0.00803358
ENSG00000196712	NF1	17	29421945	protein_coding	7512.18	-0.362933	0.122724	0.00046235	0.00803558
ENSG00000174282	ZBTB4	17	7362685	protein_coding	2763.29	-0.337597	0.111478	0.0004633	0.00804498
ENSG00000087302	C14orf166	14	52456193	protein_coding	1279	0.347518	0.111665	0.000463972	0.00804925
ENSG00000069345	DNAJA2	16	46989299	protein_coding	1416.24	0.225426	0.068077	0.000464364	0.00804925
ENSG00000168267	PTF1A	10	23481256	protein_coding	4.02289	-1.32021	0.61925	0.000467478	0.0080961
ENSG00000176788	BASP1	5	17065707	protein_coding	6133.3	-0.387056	0.134351	0.000468313	0.00810343
ENSG00000171135	JAGN1	3	9932238	protein_coding	382.353	0.403962	0.131364	0.000471317	0.00814823
ENSG00000070756	PABPC1	8	101698044	protein_coding	12618.5	0.407225	0.13416	0.000473027	0.00816751
ENSG00000099282	TSPAN15	10	71211229	protein_coding	234.478	0.417323	0.147098	0.000473262	0.00816751
ENSG00000111271	ACAD10	12	112123857	protein_coding	1555.59	-0.366926	0.122758	0.000475003	0.00819037
ENSG00000163157	TMOD4	1	151142462	protein_coding	32.0012	0.566662	0.197128	0.000476408	0.00820358
ENSG00000196663	TECPR2	14	102829300	protein_coding	1010.39	-0.325962	0.104304	0.000476782	0.00820358
ENSG00000081842	PCDHA6	5	140207563	protein_coding	214.763	-0.681143	0.258232	0.00047702	0.00820358
ENSG00000123411	IKZF4	12	56401443	protein_coding	854.47	-0.282261	0.0912932	0.000481272	0.00826948
ENSG00000117859	OSBPL9	1	52042851	protein_coding	2545.04	-0.344024	0.115973	0.000484082	0.00830734
ENSG00000165060	FXN	9	71650175	protein_coding	120.358	0.497498	0.167918	0.00048432	0.00830734
ENSG00000067560	RHOA	3	49396578	protein_coding	4375.92	0.265507	0.0825783	0.000485118	0.00831377
ENSG00000244752	CRYBB2	22	25615489	protein_coding	32.2793	0.808389	0.297135	0.000488706	0.00836797
ENSG00000167702	KIFC2	8	145691426	protein_coding	2158.96	-0.682519	0.268771	0.000490144	0.00838529
ENSG00000128626	MRPS12	19	39421188	protein_coding	155.274	0.488343	0.166058	0.000491638	0.00840355
ENSG00000117632	STMN1	1	26210672	protein_coding	15155.4	-0.442797	0.165959	0.000493661	0.00843081
ENSG00000179399	GPC5	13	92050929	protein_coding	42.5355	1.12712	0.473745	0.000495837	0.00845686
ENSG00000160200	CBS	21	44473301	protein_coding	1950.2	0.749425	0.268209	0.000496317	0.00845686
ENSG00000166896	XRCC6BP1	12	58335324	protein_coding	141.016	0.566318	0.268381	0.000496476	0.00845686
ENSG00000136052	SLC41A2	12	105196331	protein_coding	702.956	-0.511715	0.209729	0.000497047	0.00845927
ENSG00000105677	TMEM147	19	36036497	protein_coding	556.413	0.355246	0.114287	0.000498151	0.00847072
ENSG00000111879	FAM184A	6	119280928	protein_coding	1367.71	-0.365883	0.124386	0.000499904	0.00849318
ENSG00000247077	PGAM5	12	133287405	protein_coding	546.4	0.388854	0.130335	0.000500985	0.00850275
ENSG00000059804	SLC2A3	12	8071826	protein_coding	1476.3	-0.788701	0.322354	0.000501331	0.00850275
ENSG00000062598	ELMO2	20	44994688	protein_coding	2174.9	-0.303135	0.0996206	0.000502043	0.00850749
ENSG00000253485	PCDHGA5	5	140743898	protein_coding	342.397	-0.68842	0.343828	0.000502796	0.00851094
ENSG00000171497	PPID	4	159630286	protein_coding	729.231	0.328519	0.105722	0.000503195	0.00851094
ENSG00000122550	KLHL7	7	23145353	protein_coding	1592.09	-0.420459	0.150547	0.000503545	0.00851094
ENSG00000141252	VPS53	17	411908	protein_coding	3198.62	-0.30659	0.0993071	0.000510457	0.00862037
ENSG00000176732	PFN4	2	24338241	protein_coding	75.9507	-0.47799	0.171331	0.000511813	0.00863586
ENSG00000112984	KIF20A	5	137514408	protein_coding	766.36	0.697069	0.254876	0.000515303	0.0086873
ENSG00000112977	DAP	5	10679342	protein_coding	894.81	0.362803	0.120384	0.000518423	0.00872513
ENSG00000100298	APOBEC3H	22	39493229	protein_coding	19.9266	-0.818978	0.367705	0.000518434	0.00872513
ENSG00000170296	GABARAP	17	7143333	protein_coding	5832.63	-0.380898	0.132779	0.000518986	0.00872695
ENSG00000090339	ICAM1	19	10381511	protein_coding	645.638	-0.772344	0.320915	0.000522915	0.00878342
ENSG00000116584	ARHGEF2	1	155916630	protein_coding	2189.22	0.498261	0.182459	0.000523237	0.00878342
ENSG00000159228	CBR1	21	37442239	protein_coding	418.13	0.29749	0.0941941	0.000525481	0.00881357
ENSG00000105697	HAMP	19	35771619	protein_coding	8.78263	1.25586	0.536983	0.000526786	0.00881523
ENSG00000198169	ZNF251	8	145946298	protein_coding	1257.55	-0.385025	0.135719	0.000526988	0.00881523
ENSG00000168904	LRRC28	15	99791567	protein_coding	533.324	-0.294097	0.0946002	0.000527204	0.00881523
ENSG00000053438	NNAT	20	36149617	protein_coding	5100.52	-0.655769	0.319023	0.000527373	0.00881523
ENSG00000132463	GRSF1	4	71681499	protein_coding	1939.16	0.305295	0.0972158	0.000527936	0.00881716
ENSG00000186908	ZDHHC17	12	77157368	protein_coding	2325.07	-0.373819	0.128806	0.000528736	0.00882303
ENSG00000004779	NDUFAB1	16	23592323	protein_coding	622.859	0.355735	0.115113	0.000529212	0.00882349
ENSG00000198932	GPRASP1	X	101906294	protein_coding	5201.47	-0.408775	0.142579	0.00053022	0.00882802
ENSG00000137203	TFAP2A	6	10393419	protein_coding	68.4613	-1.10589	0.669398	0.00053096	0.00882802
ENSG00000049656	CLPTM1L	5	1317859	protein_coding	1279.51	0.36771	0.122295	0.000531457	0.00882802
ENSG00000198797	BRINP2	1	177140633	protein_coding	857.16	-0.870509	0.841588	0.000531525	0.00882802
ENSG00000166803	KIAA0101	15	64657193	protein_coding	121.78	0.722657	0.262399	0.000532292	0.00882802
ENSG00000065559	MAP2K4	17	11924141	protein_coding	1487.99	-0.384096	0.13406	0.000532799	0.00882802
ENSG00000130827	PLXNA3	X	153686621	protein_coding	4422.04	-0.519511	0.193603	0.000532919	0.00882802
ENSG00000141696	LEPREL4	17	39958199	protein_coding	653.139	0.479218	0.165309	0.000533221	0.00882802
ENSG00000205693	MANSC4	12	27915671	protein_coding	25.2201	-0.657938	0.252912	0.000533522	0.00882802
ENSG00000188883	KLRG2	7	139137436	protein_coding	18.097	1.26345	0.478959	0.000535374	0.00885122
ENSG00000133055	MYBPH	1	203136939	protein_coding	10.5034	1.13967	1.26392	0.000537085	0.00887205
ENSG00000062038	CDH3	16	68670092	protein_coding	193.045	-0.626405	0.272341	0.000539171	0.00889904
ENSG00000188554	NBR1	17	41322498	protein_coding	4552.07	-0.319417	0.107326	0.000541606	0.00892979
ENSG00000128165	ADM2	22	50919985	protein_coding	64.572	0.778299	0.301674	0.000541942	0.00892979
ENSG00000184384	MAML2	11	95709762	protein_coding	660.218	0.551558	0.202577	0.000543204	0.0089431
ENSG00000115896	PLCL1	2	198669426	protein_coding	952.077	-0.611354	0.268343	0.000544849	0.00896267
ENSG00000151150	ANK3	10	61786056	protein_coding	9121.72	-0.576777	0.232063	0.000546032	0.00897337
ENSG00000156398	SFXN2	10	104474295	protein_coding	545.545	0.554434	0.197088	0.000546411	0.00897337
ENSG00000151881	C5orf28	5	43444354	protein_coding	170.93	0.354024	0.116023	0.000548439	0.00899916
ENSG00000105173	CCNE1	19	30302805	protein_coding	150.914	0.430984	0.144969	0.000549527	0.00900476
ENSG00000168234	TTC39C	18	21572737	protein_coding	1879.3	-0.445348	0.151051	0.000549696	0.00900476
ENSG00000128045	RASL11B	4	53728457	protein_coding	148.473	0.506982	0.17839	0.000552467	0.00904263
ENSG00000119912	IDE	10	94211441	protein_coding	572.906	0.342236	0.110164	0.00055307	0.00904496
ENSG00000203908	KHDC3L	6	74072400	protein_coding	4.3562	-1.12981	0.471737	0.00055484	0.00906638
ENSG00000137168	PPIL1	6	36822603	protein_coding	577.472	0.352594	0.116778	0.000558473	0.00911758
ENSG00000268926	DKFZP434H0512	9	98534605	protein_coding	12.1248	-0.893697	0.407183	0.000559198	0.00911758
ENSG00000166482	MFAP4	17	19286755	protein_coding	925.444	0.794777	0.323525	0.000559781	0.00911758
ENSG00000221838	AP4M1	7	99699172	protein_coding	447.21	-0.364401	0.124997	0.000559827	0.00911758
ENSG00000132589	FLOT2	17	27206353	protein_coding	2648.51	-0.384626	0.125615	0.000563493	0.0091697
ENSG00000197416	FABP12	8	82437216	protein_coding	8.67656	-1.15448	0.549715	0.000564411	0.00917704
ENSG00000112941	PAPD7	5	6714718	protein_coding	1764.25	0.25523	0.0816351	0.000565672	0.00918996
ENSG00000139343	SNRPF	12	96252706	protein_coding	732.814	0.465701	0.159464	0.000567465	0.00921148
ENSG00000204590	GNL1	6	30509154	protein_coding	3127.72	-0.266446	0.0813065	0.000568602	0.00922231
ENSG00000185128	TBC1D3F	17	36283971	protein_coding	342.687	-0.605818	0.23857	0.000572454	0.00927716
ENSG00000166159	LRTM2	12	1929433	protein_coding	18.0435	-1.1247	0.55081	0.00057455	0.00930346
ENSG00000151632	AKR1C2	10	5029967	protein_coding	572.682	-0.718662	0.292765	0.000575274	0.00930752
ENSG00000152580	IGSF10	3	151143172	protein_coding	1004.62	-1.04281	0.491213	0.000576152	0.00931407
ENSG00000167612	ANKRD33	12	52281744	protein_coding	14.3999	-1.13558	0.575501	0.000578447	0.0093399
ENSG00000183671	GPR1	2	207040040	protein_coding	20.7677	1.04972	0.445534	0.0005787	0.0093399
ENSG00000114268	PFKFB4	3	48555117	protein_coding	412.375	-0.491282	0.182701	0.000580509	0.00936141
ENSG00000103356	EARS2	16	23533335	protein_coding	646.006	0.359569	0.118701	0.000585986	0.009442
ENSG00000118922	KLF12	13	74260226	protein_coding	3975.67	-0.452061	0.166974	0.000587674	0.00946146
ENSG00000198793	MTOR	1	11166592	protein_coding	3258.52	-0.348674	0.122379	0.000589868	0.00948902
ENSG00000196562	SULF2	20	46285092	protein_coding	2894.34	0.698772	0.257141	0.000592161	0.00951812
ENSG00000230510	PPP5D1	19	46984053	protein_coding	23.1125	-0.570495	0.218407	0.000593202	0.00952025
ENSG00000121764	HCRTR1	1	32083287	protein_coding	83.5762	-0.86379	0.377291	0.000593277	0.00952025
ENSG00000115163	CENPA	2	26987157	protein_coding	167.679	0.728919	0.274879	0.000593745	0.00952025
ENSG00000178105	DDX10	11	108535752	protein_coding	807.261	0.436909	0.149211	0.000595565	0.00954166
ENSG00000116652	DLEU2L	1	64014588	protein_coding	40.7506	-0.558954	0.214075	0.000596518	0.00954914
ENSG00000121361	KCNJ8	12	21917889	protein_coding	292.3	0.553971	0.207277	0.000603692	0.00965612
ENSG00000254709	IGLL5	22	23229960	protein_coding	565.29	1.18679	0.566833	0.000606782	0.00969075
ENSG00000170017	ALCAM	3	105085753	protein_coding	9572.21	-0.71958	0.300956	0.000606842	0.00969075
ENSG00000116329	OPRD1	1	29138654	protein_coding	56.7134	1.31324	0.533619	0.000607479	0.00969305
ENSG00000173947	PIFO	1	111888910	protein_coding	4.63205	1.20634	0.482427	0.000610685	0.00973632
ENSG00000188342	GTF2F2	13	45694650	protein_coding	467.56	0.316186	0.103433	0.000613205	0.00976858
ENSG00000132359	RAP1GAP2	17	2680350	protein_coding	7993.4	-0.542366	0.220219	0.000616314	0.00981016
ENSG00000078967	UBE2D4	7	43966037	protein_coding	1202.38	-0.366969	0.130745	0.000618503	0.00983704
ENSG00000160201	U2AF1	21	44513066	protein_coding	1516.5	0.323908	0.104744	0.000622897	0.00989893
ENSG00000160094	ZNF362	1	33722146	protein_coding	1579.05	-0.382407	0.130263	0.000623425	0.00989933
ENSG00000122971	ACADS	12	121163538	protein_coding	252.685	-0.511491	0.199086	0.000625395	0.00992259
ENSG00000120705	ETF1	5	137841784	protein_coding	1956.1	0.28677	0.0911286	0.000626282	0.00992296
ENSG00000181929	PRKAG1	12	49396057	protein_coding	922.859	-0.226582	0.0709954	0.000626426	0.00992296
ENSG00000010810	FYN	6	111981535	protein_coding	5374.59	-0.369873	0.129973	0.000628796	0.00995247
ENSG00000106723	SPIN1	9	91003334	protein_coding	4736.14	-0.323576	0.109397	0.000629908	0.00996206
ENSG00000118507	AKAP7	6	131456806	protein_coding	290.062	-0.961514	0.423096	0.000634376	0.0100247
ENSG00000243335	KCTD7	7	66093868	protein_coding	1432.69	-0.359604	0.123948	0.00063844	0.0100808
ENSG00000106246	PTCD1	7	99014362	protein_coding	172.533	-0.361968	0.124846	0.000641722	0.0101096
ENSG00000151962	RBM46	4	155702365	protein_coding	17.9846	-0.0332839	0.198418	0.000641807	0.0101096
ENSG00000163297	ANTXR2	4	80822303	protein_coding	549.803	0.585964	0.209795	0.000641808	0.0101096
ENSG00000156970	BUB1B	15	40453224	protein_coding	916.866	0.688452	0.255732	0.000643677	0.010131
ENSG00000077080	ACTL6B	7	100240720	protein_coding	1899.14	-0.383356	0.138324	0.000646272	0.0101612
ENSG00000184716	SERINC4	15	44086360	protein_coding	417.224	-0.321262	0.10782	0.000646628	0.0101612
ENSG00000198121	LPAR1	9	113635543	protein_coding	2367.17	-0.556003	0.212368	0.00064906	0.0101912
ENSG00000171848	RRM2	2	10262455	protein_coding	1525.93	0.80309	0.310325	0.000651204	0.0102167
ENSG00000166974	MAPRE2	18	32556892	protein_coding	4169.45	-0.405964	0.150985	0.00065272	0.0102284
ENSG00000165138	ANKS6	9	101493611	protein_coding	414.375	0.585928	0.209802	0.000652985	0.0102284
ENSG00000171914	TLN2	15	62682725	protein_coding	7367.67	-0.641647	0.300123	0.000654209	0.0102394
ENSG00000198420	FAM115A	7	143548468	protein_coding	3124.2	-0.386169	0.138133	0.000656163	0.0102618
ENSG00000143436	MRPL9	1	151732119	protein_coding	605.883	0.302265	0.0983242	0.000658253	0.0102863
ENSG00000132376	INPP5K	17	1397865	protein_coding	972.805	-0.363299	0.128404	0.000661687	0.0103242
ENSG00000184178	SCFD2	4	53739149	protein_coding	600.242	0.403286	0.135918	0.000661724	0.0103242
ENSG00000099810	MTAP	9	21802542	protein_coding	839.397	0.386231	0.1285	0.000663744	0.0103433
ENSG00000172375	C2CD2L	11	118972908	protein_coding	912.499	-0.49115	0.178499	0.000664005	0.0103433
ENSG00000077782	FGFR1	8	38268656	protein_coding	1622.79	0.475015	0.165558	0.000667679	0.0103923
ENSG00000174672	BRSK2	11	1411129	protein_coding	3738.09	-0.539164	0.207808	0.000670018	0.0104205
ENSG00000170581	STAT2	12	56735381	protein_coding	2918.24	-0.400626	0.146093	0.000671485	0.0104351
ENSG00000173456	RNF26	11	119205237	protein_coding	593.303	0.441408	0.153992	0.000674134	0.0104601
ENSG00000070610	GBA2	9	35736863	protein_coding	2462.47	-0.288763	0.0947689	0.000674159	0.0104601
ENSG00000004866	ST7	7	116593292	protein_coding	1447.14	-0.366955	0.131428	0.0006773	0.0105005
ENSG00000113645	WWC1	5	167718656	protein_coding	257.68	0.651542	0.244917	0.000678	0.0105031
ENSG00000198931	APRT	16	88875747	protein_coding	380.574	0.478087	0.170951	0.000681479	0.0105417
ENSG00000100522	GNPNAT1	14	53241912	protein_coding	522.699	0.360438	0.123501	0.000681558	0.0105417
ENSG00000119715	ESRRB	14	76776957	protein_coding	30.2145	0.979295	0.404985	0.000682968	0.0105552
ENSG00000139832	RAB20	13	111175417	protein_coding	138.166	-0.776877	0.344374	0.000686341	0.0105989
ENSG00000113460	BRIX1	5	34915481	protein_coding	445.163	0.39613	0.134327	0.000687201	0.0105989
ENSG00000124802	EEF1E1	6	8073593	protein_coding	325.124	0.386889	0.132214	0.000687416	0.0105989
ENSG00000140598	EFTUD1	15	82422571	protein_coding	728.882	0.271709	0.0874137	0.000688983	0.0106148
ENSG00000197905	TEAD4	12	3068496	protein_coding	113.08	0.724245	0.277098	0.000689829	0.0106195
ENSG00000108106	UBE2S	19	55912652	protein_coding	1266.78	0.595336	0.216339	0.000693178	0.0106627
ENSG00000175063	UBE2C	20	44441215	protein_coding	770.597	0.687287	0.269422	0.000695756	0.010694
ENSG00000198938	MT-CO3	MT	9207	protein_coding	218115	0.73225	0.324904	0.000696928	0.0106957
ENSG00000133030	MPRIP	17	16945859	protein_coding	11812.1	-0.317913	0.11051	0.000696953	0.0106957
ENSG00000164611	PTTG1	5	159848829	protein_coding	550.746	0.682484	0.265624	0.000698033	0.0107039
ENSG00000091651	ORC6	16	46723555	protein_coding	334.49	0.600706	0.221624	0.000704521	0.0107923
ENSG00000138074	SLC5A6	2	27422455	protein_coding	1056.97	0.379618	0.129554	0.000705454	0.0107923
ENSG00000132305	IMMT	2	86371055	protein_coding	2239.08	0.227386	0.0720089	0.000705527	0.0107923
ENSG00000165730	STOX1	10	70587298	protein_coding	119.504	0.716601	0.272786	0.00070599	0.0107923
ENSG00000162426	SLC45A1	1	8377886	protein_coding	163.548	-0.595807	0.236343	0.000706597	0.0107932
ENSG00000169105	CHST14	15	40763160	protein_coding	297.721	0.389723	0.133351	0.000709344	0.0108267
ENSG00000112706	IMPG1	6	76630832	protein_coding	31.0695	-0.739238	0.386014	0.000710368	0.0108339
ENSG00000167371	PRRT2	16	29823177	protein_coding	3592.97	-0.509192	0.201261	0.000711817	0.0108476
ENSG00000177981	ASB8	12	48541571	protein_coding	904.498	-0.243204	0.0791364	0.000714127	0.0108744
ENSG00000144057	ST6GAL2	2	107418056	protein_coding	240.822	1.00225	0.412224	0.000716709	0.0109053
ENSG00000075151	EIF4G3	1	21132963	protein_coding	4683.1	-0.300282	0.0981547	0.000717372	0.0109069
ENSG00000105447	GRWD1	19	48949030	protein_coding	509.801	0.445224	0.156502	0.000718223	0.0109114
ENSG00000129911	KLF16	19	1852399	protein_coding	382.634	0.4816	0.172014	0.000719772	0.0109265
ENSG00000187135	VSTM2B	19	30017406	protein_coding	48.3062	1.46046	0.657358	0.000721883	0.0109494
ENSG00000100285	NEFH	22	29876219	protein_coding	962.901	0.603613	0.238365	0.000722714	0.0109494
ENSG00000153012	LGI2	4	25000469	protein_coding	159.396	0.76708	0.304179	0.000722948	0.0109494
ENSG00000116981	NT5C1A	1	40124793	protein_coding	148.71	-0.772721	0.569125	0.000725938	0.0109862
ENSG00000059728	MXD1	2	70124820	protein_coding	1648.8	-0.487788	0.185424	0.000726525	0.0109867
ENSG00000116273	PHF13	1	6673745	protein_coding	650.863	-0.348825	0.11889	0.000729938	0.0110298
ENSG00000158467	AHCYL2	7	128864864	protein_coding	1178.79	-0.340503	0.117696	0.00073155	0.0110455
ENSG00000140519	RHCG	15	89998680	protein_coding	101.351	1.051	0.476021	0.0007321	0.0110455
ENSG00000115590	IL1R2	2	102608306	protein_coding	44.6758	-1.11034	0.6643	0.000733051	0.0110514
ENSG00000177119	ANO6	12	45609770	protein_coding	5491.12	-0.539425	0.2256	0.000734354	0.0110625
ENSG00000101346	POFUT1	20	30795683	protein_coding	858.104	0.303961	0.0999714	0.000738335	0.011114
ENSG00000189325	C6orf222	6	36283534	protein_coding	27.2746	-1.20595	0.806632	0.000740193	0.0111335
ENSG00000155438	NIFK	2	122484521	protein_coding	734.574	0.362752	0.122042	0.000743945	0.0111741
ENSG00000128714	HOXD13	2	176957619	protein_coding	40.3028	1.11361	1.79817	0.000744034	0.0111741
ENSG00000166557	TMED3	15	79603404	protein_coding	597.239	0.364034	0.126295	0.000745065	0.0111811
ENSG00000188610	FAM72B	1	120837756	protein_coding	69.6444	0.688102	0.260668	0.000752934	0.0112889
ENSG00000100462	PRMT5	14	23389720	protein_coding	1057.11	0.365932	0.126112	0.0007534	0.0112889
ENSG00000105520	DKFZP761J1410	19	11466062	protein_coding	1311.71	-0.54752	0.218776	0.000754327	0.0112942
ENSG00000224870	RP4-758J18.2	1	1334902	protein_coding	397.712	-0.384992	0.141178	0.000755185	0.0112985
ENSG00000178789	CD300LB	17	72517313	protein_coding	47.5308	-0.980063	0.50099	0.000757819	0.0113293
ENSG00000125633	CCDC93	2	118673054	protein_coding	2137.41	-0.317211	0.108911	0.000759593	0.0113472
ENSG00000134107	BHLHE40	3	5020801	protein_coding	1846.81	-0.747771	0.312376	0.00076205	0.0113752
ENSG00000106328	FSCN3	7	127231463	protein_coding	28.2019	-0.578924	0.242264	0.00076359	0.0113865
ENSG00000100321	SYNGR1	22	39745930	protein_coding	3503.56	-0.385444	0.141678	0.000763964	0.0113865
ENSG00000065600	TMEM206	1	212537273	protein_coding	419.801	0.34216	0.115404	0.000769019	0.0114441
ENSG00000162843	WDR64	1	241815580	protein_coding	10.1628	-0.819051	0.370857	0.000769462	0.0114441
ENSG00000115977	AAK1	2	69688532	protein_coding	3085.49	-0.308947	0.106375	0.000769569	0.0114441
ENSG00000163875	MEAF6	1	37958176	protein_coding	1576.59	-0.338347	0.119625	0.00077046	0.0114487
ENSG00000074201	CLNS1A	11	77225981	protein_coding	1437.12	0.389436	0.135747	0.000783065	0.0116272
ENSG00000134313	KIDINS220	2	8865408	protein_coding	12401.1	-0.387997	0.147352	0.000785619	0.0116563
ENSG00000092054	MYH7	14	23881947	protein_coding	202.143	1.08987	0.560436	0.000787442	0.0116682
ENSG00000117983	MUC5B	11	1244296	protein_coding	121.248	-0.868948	0.385887	0.00078761	0.0116682
ENSG00000066044	ELAVL1	19	8023463	protein_coding	2165.24	0.28445	0.0934988	0.000789293	0.0116844
ENSG00000172995	ARPP21	3	35680437	protein_coding	638.347	-0.856338	0.418314	0.000795362	0.0117654
ENSG00000156968	MPV17L	16	15489611	protein_coding	282.586	0.734398	0.279877	0.000797613	0.0117898
ENSG00000175766	EIF4E1B	5	176057683	protein_coding	21.9181	-0.970925	0.439552	0.000799301	0.0118059
ENSG00000196353	CPNE4	3	131252399	protein_coding	522.397	-0.966747	0.645898	0.000801345	0.0118272
ENSG00000131089	ARHGEF9	X	62854847	protein_coding	1792.45	-0.329458	0.113724	0.000805871	0.0118851
ENSG00000102053	ZC3H12B	X	64708615	protein_coding	237.616	-0.431059	0.160135	0.000808053	0.0119083
ENSG00000157259	GATAD1	7	92076767	protein_coding	1226.05	-0.307434	0.101147	0.000808912	0.0119121
ENSG00000174547	MRPL11	11	66202546	protein_coding	412.951	0.464427	0.167719	0.000812272	0.0119451
ENSG00000259494	MRPL46	15	89002707	protein_coding	321.369	0.286577	0.0946849	0.000812823	0.0119451
ENSG00000135540	NHSL1	6	138743180	protein_coding	223.98	0.619961	0.255674	0.000812975	0.0119451
ENSG00000162402	USP24	1	55532032	protein_coding	5090.64	-0.281391	0.0943203	0.00081375	0.0119456
ENSG00000145386	CCNA2	4	122737599	protein_coding	613.028	0.555011	0.211844	0.000814228	0.0119456
ENSG00000177354	C10orf71	10	50507187	protein_coding	2.72028	2.01159	0.977565	0.000818581	0.0120006
ENSG00000076351	SLC46A1	17	26721661	protein_coding	431.012	-0.293558	0.101647	0.000821605	0.0120359
ENSG00000163539	CLASP2	3	33537737	protein_coding	10087.9	-0.408789	0.149077	0.000824579	0.0120705
ENSG00000180354	MTURN	7	30174426	protein_coding	8061.09	-0.482427	0.188338	0.000825565	0.012076
ENSG00000116641	DOCK7	1	62920399	protein_coding	2648.03	-0.321527	0.110803	0.000828989	0.0121104
ENSG00000133246	PRAM1	19	8554940	protein_coding	126.484	-0.798283	0.358264	0.000830502	0.0121104
ENSG00000159131	GART	21	34876238	protein_coding	1512.55	0.322971	0.107146	0.000830523	0.0121104
ENSG00000118322	ATP10B	5	159990127	protein_coding	18.664	-1.10777	0.662283	0.000830528	0.0121104
ENSG00000157916	RER1	1	2323267	protein_coding	1734.36	-0.30629	0.101812	0.000831012	0.0121104
ENSG00000103275	UBE2I	16	1355548	protein_coding	2204.96	0.255121	0.0845293	0.000831612	0.0121104
ENSG00000158321	AUTS2	7	69063905	protein_coding	8191.87	-0.357015	0.129042	0.000835843	0.0121571
ENSG00000187583	PLEKHN1	1	901877	protein_coding	30.9841	-0.839173	0.36881	0.000836057	0.0121571
ENSG00000264424	MYH4	17	10346607	protein_coding	40.2909	2.53385	0.890451	0.000838024	0.0121767
ENSG00000152061	RABGAP1L	1	174128548	protein_coding	2754.66	-0.36545	0.133189	0.000841562	0.0122191
ENSG00000137807	KIF23	15	69706585	protein_coding	649.343	0.629993	0.245051	0.000842345	0.0122215
ENSG00000077809	GTF2I	7	74071994	protein_coding	6000.58	-0.337025	0.119219	0.000847773	0.0122855
ENSG00000154165	GPR15	3	98250743	protein_coding	8.34102	1.33037	0.636552	0.000848186	0.0122855
ENSG00000164330	EBF1	5	158122928	protein_coding	5203.44	-0.609365	0.274068	0.000848632	0.0122855
ENSG00000171517	LPAR3	1	85277285	protein_coding	7.47891	1.3063	0.544137	0.000849887	0.0122872
ENSG00000095203	EPB41L4B	9	111934255	protein_coding	1500.85	-0.5677	0.233978	0.00085	0.0122872
ENSG00000163884	KLF15	3	126061478	protein_coding	56.2177	0.858896	0.334934	0.000851212	0.0122957
ENSG00000143632	ACTA1	1	229566992	protein_coding	55.748	1.02362	0.53863	0.000852861	0.0123024
ENSG00000163389	POGLUT1	3	119187785	protein_coding	616.659	0.336851	0.113304	0.000853274	0.0123024
ENSG00000198888	MT-ND1	MT	3307	protein_coding	192571	0.700227	0.305273	0.000853549	0.0123024
ENSG00000118473	SGIP1	1	66999066	protein_coding	4633.04	-0.477217	0.18996	0.000855284	0.0123183
ENSG00000166313	APBB1	11	6416355	protein_coding	3573.28	-0.437895	0.159535	0.000856342	0.0123229
ENSG00000180730	SHISA2	13	26618735	protein_coding	58.1623	0.937512	0.388297	0.000856854	0.0123229
ENSG00000115607	IL18RAP	2	103035149	protein_coding	33.8022	-0.843158	0.399314	0.000857495	0.0123231
ENSG00000178741	COX5A	15	75212132	protein_coding	876.358	0.321715	0.109021	0.000858507	0.0123287
ENSG00000163534	FCRL1	1	157764193	protein_coding	132.694	1.20945	0.622725	0.000862638	0.012379
ENSG00000128039	SRD5A3	4	56212276	protein_coding	263.399	0.433047	0.15314	0.000863288	0.0123793
ENSG00000161981	SNRNP25	16	103010	protein_coding	413.336	0.381066	0.134395	0.00086539	0.0123979
ENSG00000124571	XPO5	6	43490072	protein_coding	2600.89	0.314609	0.106158	0.000865848	0.0123979
ENSG00000130703	OSBPL2	20	60813580	protein_coding	1202.73	-0.277082	0.0932515	0.000866591	0.0123995
ENSG00000160310	PRMT2	21	48055079	protein_coding	2451.38	-0.341612	0.114278	0.000867794	0.0124077
ENSG00000225885	AC023590.1	8	119294378	protein_coding	8.8111	0.945074	0.398655	0.000869742	0.0124265
ENSG00000079459	FDFT1	8	11653082	protein_coding	1423.79	0.352591	0.126085	0.000877613	0.0125299
ENSG00000102317	RBM3	X	48432837	protein_coding	2829.49	0.282891	0.100765	0.000879999	0.0125529
ENSG00000155760	FZD7	2	202899310	protein_coding	166.74	0.700607	0.280045	0.000880504	0.0125529
ENSG00000121964	GTDC1	2	144695635	protein_coding	1161.01	-0.421706	0.163755	0.000884711	0.012591
ENSG00000164972	C9orf24	9	34379017	protein_coding	142.157	-0.524233	0.220731	0.000884968	0.012591
ENSG00000167747	C19orf48	19	51300961	protein_coding	693.515	0.621596	0.237184	0.000885097	0.012591
ENSG00000168883	USP39	2	85829979	protein_coding	1036.39	0.217391	0.0697804	0.0008886	0.0126317
ENSG00000179965	ZNF771	16	30418618	protein_coding	169.652	0.399744	0.140105	0.000890053	0.0126433
ENSG00000185559	DLK1	14	101192042	protein_coding	2694.1	1.29008	0.746334	0.000891717	0.0126515
ENSG00000076043	REXO2	11	114310108	protein_coding	303.685	0.417342	0.150577	0.000891923	0.0126515
ENSG00000113657	DPYSL3	5	146770374	protein_coding	21313.9	-0.441084	0.175736	0.000894652	0.0126811
ENSG00000138778	CENPE	4	104026963	protein_coding	1018.73	0.620659	0.244879	0.000895611	0.0126856
ENSG00000139668	WDFY2	13	52158644	protein_coding	986.381	-0.300056	0.10343	0.000898002	0.0127103
ENSG00000142920	ADC	1	33546705	protein_coding	225.205	-0.515078	0.219136	0.000902336	0.0127624
ENSG00000002549	LAP3	4	17578815	protein_coding	900.076	0.347244	0.121782	0.000904452	0.0127785
ENSG00000133020	MYH8	17	10293639	protein_coding	31.3701	2.11263	1.00913	0.000905019	0.0127785
ENSG00000137275	RIPK1	6	3064225	protein_coding	883.06	-0.305076	0.105076	0.000905421	0.0127785
ENSG00000135924	DNAJB2	2	220143989	protein_coding	2622.43	-0.415148	0.156803	0.00091034	0.0128236
ENSG00000006652	IFRD1	7	112063023	protein_coding	2171.48	-0.45082	0.176003	0.000910922	0.0128236
ENSG00000187140	FOXD3	1	63788730	protein_coding	35.6751	-0.140676	0.27253	0.000910947	0.0128236
ENSG00000066032	CTNNA2	2	79412357	protein_coding	2876.54	-0.413976	0.155146	0.00091122	0.0128236
ENSG00000213401	MAGEA12	X	151899293	protein_coding	91.9205	1.72914	1.15297	0.000915218	0.0128596
ENSG00000106105	GARS	7	30634297	protein_coding	2898.64	0.291767	0.0983103	0.000915242	0.0128596
ENSG00000103550	KNOP1	16	19714902	protein_coding	525.194	0.410496	0.146347	0.000915739	0.0128596
ENSG00000104419	NDRG1	8	134249414	protein_coding	3395.77	-0.456304	0.180874	0.000916982	0.0128678
ENSG00000106785	TRIM14	9	100831557	protein_coding	881.999	0.408282	0.146159	0.000919205	0.0128898
ENSG00000162344	FGF19	11	69513000	protein_coding	58.7263	-0.138263	0.270895	0.000921143	0.0129078
ENSG00000107077	KDM4C	9	6720863	protein_coding	1324.13	-0.441728	0.179797	0.000923441	0.0129282
ENSG00000123572	NRK	X	105066536	protein_coding	93.6006	-1.0516	0.676712	0.000924513	0.0129282
ENSG00000165195	PIGA	X	15337573	protein_coding	233.112	0.330663	0.112955	0.000924915	0.0129282
ENSG00000127995	CASD1	7	94138531	protein_coding	2896.7	-0.488839	0.190281	0.000925295	0.0129282
ENSG00000164181	ELOVL7	5	60047618	protein_coding	71.9573	0.682508	0.267223	0.000926032	0.0129282
ENSG00000148248	SURF4	9	136228325	protein_coding	2282.77	0.278562	0.0923347	0.000926542	0.0129282
ENSG00000157423	HYDIN	16	70841281	protein_coding	1021.99	-0.812029	0.407175	0.000927197	0.0129282
ENSG00000111817	DSE	6	116575336	protein_coding	716.813	-0.308631	0.110374	0.000928353	0.0129351
ENSG00000220205	VAMP2	17	8062467	protein_coding	4516.64	-0.398458	0.149182	0.00093027	0.0129489
ENSG00000162892	IL24	1	207070788	protein_coding	53.8269	1.06037	0.496609	0.000931122	0.0129489
ENSG00000215788	TNFRSF25	1	6521211	protein_coding	710.592	-0.628829	0.298948	0.000931314	0.0129489
ENSG00000167748	KLK1	19	51322404	protein_coding	26.8592	1.38692	0.788415	0.000935253	0.0129945
ENSG00000178965	C1orf173	1	75033795	protein_coding	1211.92	-0.794084	0.370949	0.000939787	0.0130483
ENSG00000154917	RAB6B	3	133543083	protein_coding	5277.44	-0.433516	0.16721	0.000941453	0.0130524
ENSG00000099864	PALM	19	708953	protein_coding	2931.13	-0.486019	0.204971	0.000942282	0.0130524
ENSG00000160190	SLC37A1	21	43916118	protein_coding	689.327	-0.552531	0.235218	0.000942738	0.0130524
ENSG00000160051	IQCC	1	32671236	protein_coding	339.288	-0.360772	0.137378	0.000942741	0.0130524
ENSG00000186310	NAP1L3	X	92925929	protein_coding	1008.34	-0.394612	0.145548	0.000948548	0.0131057
ENSG00000087586	AURKA	20	54944445	protein_coding	361.294	0.581643	0.226119	0.000948572	0.0131057
ENSG00000126953	TIMM8A	X	100600649	protein_coding	159.826	0.446641	0.160549	0.000948585	0.0131057
ENSG00000067191	CACNB1	17	37329709	protein_coding	2394.83	-0.436966	0.171442	0.000953044	0.0131459
ENSG00000176049	JAKMIP2	5	146967990	protein_coding	1771.64	-0.340358	0.121035	0.000953276	0.0131459
ENSG00000185189	NRBP2	8	144915764	protein_coding	2500.71	-0.493431	0.200524	0.000953505	0.0131459
ENSG00000010165	METTL13	1	171750788	protein_coding	874.494	0.318565	0.107883	0.000954339	0.0131482
ENSG00000174238	PITPNA	17	1421012	protein_coding	1975.39	-0.315007	0.110951	0.000956293	0.0131659
ENSG00000176022	B3GALT6	1	1167629	protein_coding	532.701	-0.393549	0.145587	0.000957073	0.0131674
ENSG00000215644	GCGR	17	79762008	protein_coding	1783.35	-1.06782	0.82385	0.000959294	0.0131888
ENSG00000181222	POLR2A	17	7387685	protein_coding	7581.18	-0.369502	0.137187	0.000961333	0.0132076
ENSG00000169946	ZFPM2	8	106330920	protein_coding	971.352	-0.631973	0.329119	0.00096476	0.0132454
ENSG00000182481	KPNA2	17	66031635	protein_coding	3732.45	0.451873	0.167818	0.000969315	0.0132987
ENSG00000179593	ALOX15B	17	7942335	protein_coding	30.2257	-0.812005	0.53311	0.000975078	0.013366
ENSG00000085382	HACE1	6	105175968	protein_coding	1302.13	-0.374913	0.138949	0.000975584	0.013366
ENSG00000050030	KIAA2022	X	73952684	protein_coding	1201.55	-0.460826	0.179922	0.000977149	0.0133782
ENSG00000084090	STARD7	2	96850597	protein_coding	2943.41	0.250843	0.0829901	0.000979189	0.0133968
ENSG00000143033	MTF2	1	93544792	protein_coding	1494.43	-0.27085	0.0947476	0.000980688	0.013408
ENSG00000168297	PXK	3	58318607	protein_coding	1157.17	-0.322158	0.114615	0.000982267	0.0134202
ENSG00000179029	TMEM107	17	8076555	protein_coding	333.375	-0.399933	0.157888	0.000983876	0.0134329
ENSG00000133226	SRRM1	1	24958207	protein_coding	3767.98	-0.364114	0.137005	0.000987934	0.0134789
ENSG00000163734	CXCL3	4	74902306	protein_coding	24.0189	-1.17846	0.833132	0.000991373	0.0135045
ENSG00000173705	SUSD5	3	33191537	protein_coding	136.332	1.05757	0.485866	0.000991562	0.0135045
ENSG00000163993	S100P	4	6694796	protein_coding	19.7076	-0.660162	0.287596	0.000991869	0.0135045
ENSG00000171103	TRMT61B	2	29072687	protein_coding	456.708	0.389609	0.144747	0.000993374	0.0135157
ENSG00000188822	CNR2	1	24197016	protein_coding	34.3164	1.00129	0.48219	0.000994818	0.0135259
ENSG00000102098	SCML2	X	18257434	protein_coding	373.216	0.413484	0.148896	0.000997197	0.0135412
ENSG00000153234	NR4A2	2	157180944	protein_coding	340.367	-0.8641	0.454998	0.000997622	0.0135412
ENSG00000118503	TNFAIP3	6	138188351	protein_coding	1099.92	-0.65799	0.310147	0.000998007	0.0135412
ENSG00000239961	LILRA4	19	54844456	protein_coding	22.1062	0.841083	0.432581	0.000999973	0.0135586
ENSG00000115266	APC2	19	1446300	protein_coding	6077.13	-0.563964	0.252324	0.00100199	0.0135697
ENSG00000144136	SLC20A1	2	113403434	protein_coding	1715.09	0.295974	0.10034	0.00100266	0.0135697
ENSG00000216921	AC131097.4	2	242836136	protein_coding	16.477	0.724156	0.312485	0.00100286	0.0135697
ENSG00000171798	KNDC1	10	134973951	protein_coding	884.782	-0.886593	0.534846	0.00100486	0.0135874
ENSG00000126217	MCF2L	13	113548692	protein_coding	5079.77	-0.431188	0.172606	0.00100738	0.0136121
ENSG00000105607	GCDH	19	13001840	protein_coding	307.665	0.437209	0.160161	0.0010085	0.0136178
ENSG00000011422	PLAUR	19	44150247	protein_coding	377.753	-0.802947	0.416086	0.00101426	0.0136839
ENSG00000124143	ARHGAP40	20	37230577	protein_coding	4.00907	1.14282	0.539313	0.00101478	0.0136839
ENSG00000165646	SLC18A2	10	119000604	protein_coding	3696.03	-0.699408	0.402457	0.00102049	0.0137515
ENSG00000145287	PLAC8	4	84011201	protein_coding	100.192	0.83537	0.383294	0.00102357	0.013776
ENSG00000104369	JPH1	8	75146935	protein_coding	128.989	1.00581	0.405623	0.00102371	0.013776
ENSG00000075975	MKRN2	3	12598513	protein_coding	626.478	0.251525	0.0850712	0.00102532	0.0137882
ENSG00000141756	FKBP10	17	39968932	protein_coding	1397.91	0.682169	0.27155	0.0010276	0.0138029
ENSG00000157240	FZD1	7	90893783	protein_coding	205.92	0.665655	0.284461	0.00102788	0.0138029
ENSG00000188620	HMX3	10	124895478	protein_coding	13.9563	0.12246	0.252934	0.00102852	0.0138029
ENSG00000184619	KRBA2	17	8271955	protein_coding	706.616	-0.426949	0.168335	0.00103046	0.0138195
ENSG00000126787	DLGAP5	14	55614830	protein_coding	475.456	0.664428	0.263939	0.00103129	0.0138212
ENSG00000130940	CASZ1	1	10696661	protein_coding	1473.25	-0.731723	0.368763	0.00103236	0.0138261
ENSG00000118518	RNF146	6	127587755	protein_coding	1274.78	-0.323812	0.115843	0.00103386	0.0138352
ENSG00000095380	NANS	9	100819021	protein_coding	462.475	0.317387	0.108329	0.00103444	0.0138352
ENSG00000155085	AK9	6	109814059	protein_coding	658.466	-0.448891	0.179365	0.00103775	0.01386
ENSG00000131844	MCCC2	5	70883115	protein_coding	799.604	0.360089	0.126436	0.00103803	0.01386
ENSG00000105278	ZFR2	19	3804022	protein_coding	346.661	-0.896742	0.492019	0.0010384	0.01386
ENSG00000109182	CWH43	4	48988264	protein_coding	1.60016	1.87892	0.82008	0.00104029	0.0138757
ENSG00000203805	PPAPDC1A	10	122216466	protein_coding	584.197	-0.793522	0.381283	0.00104159	0.0138837
ENSG00000186868	MAPT	17	43971748	protein_coding	16956.8	-0.450841	0.18332	0.0010463	0.0139236
ENSG00000164237	CMBL	5	10275987	protein_coding	256.13	0.741637	0.292319	0.00104637	0.0139236
ENSG00000139044	B4GALNT3	12	569530	protein_coding	266.847	0.642159	0.24838	0.00104735	0.0139236
ENSG00000186094	AGBL4	1	48998527	protein_coding	361.328	-0.566523	0.264858	0.00104742	0.0139236
ENSG00000123353	ORMDL2	12	56211703	protein_coding	251.164	0.253853	0.085129	0.00105607	0.0140237
ENSG00000078579	FGF20	8	16849678	protein_coding	6.86956	1.09694	0.480102	0.00105638	0.0140237
ENSG00000198885	ITPRIPL1	2	96991069	protein_coding	169.269	0.610031	0.238057	0.00105786	0.0140339
ENSG00000141349	G6PC3	17	42148103	protein_coding	1163.01	0.397195	0.143395	0.00106012	0.0140511
ENSG00000164631	ZNF12	7	6728064	protein_coding	1392.03	-0.30883	0.108916	0.00106058	0.0140511
ENSG00000110171	TRIM3	11	6469843	protein_coding	935.126	-0.353344	0.12885	0.00106166	0.0140559
ENSG00000140451	PIF1	15	65107831	protein_coding	303.293	0.644515	0.259144	0.00106914	0.0141455
ENSG00000197753	LHFPL5	6	35773070	protein_coding	174.1	-0.534585	0.233528	0.00107182	0.0141714
ENSG00000065057	NTHL1	16	2089816	protein_coding	194.457	0.564321	0.218699	0.00107915	0.0142564
ENSG00000130035	GALNT8	12	4829507	protein_coding	98.3827	-0.623062	0.2692	0.00108028	0.0142564
ENSG00000182175	RGMA	15	93586636	protein_coding	475.35	-0.772282	0.391084	0.00108106	0.0142564
ENSG00000188779	SKOR1	15	68112042	protein_coding	125.91	-0.488584	0.194011	0.00108115	0.0142564
ENSG00000117877	CD3EAP	19	45909467	protein_coding	64.2724	0.500222	0.186725	0.0010819	0.0142567
ENSG00000218416	AC110619.2	2	241388732	protein_coding	124.785	-0.477689	0.206478	0.00108578	0.0142896
ENSG00000138696	BMPR1B	4	95679119	protein_coding	3826.92	-0.663755	0.310808	0.00108585	0.0142896
ENSG00000095015	MAP3K1	5	56111401	protein_coding	1582.01	0.478926	0.18736	0.00108936	0.0143248
ENSG00000153044	CENPH	5	68485375	protein_coding	312.596	0.545862	0.21189	0.00108998	0.0143248
ENSG00000169679	BUB1	2	111395275	protein_coding	654.642	0.605709	0.240264	0.00109157	0.0143347
ENSG00000141027	NCOR1	17	15932471	protein_coding	7664.41	-0.325168	0.110801	0.00109219	0.0143347
ENSG00000033627	ATP6V0A1	17	40610862	protein_coding	8333.11	-0.384496	0.145372	0.00109304	0.0143363
ENSG00000115539	PDCL3	2	101179152	protein_coding	370.345	0.300428	0.102491	0.00109433	0.0143437
ENSG00000128309	MPST	22	37415676	protein_coding	388.417	0.590764	0.232216	0.00109587	0.0143542
ENSG00000006283	CACNA1G	17	48638429	protein_coding	841.336	-0.916154	0.54999	0.00109789	0.0143712
ENSG00000189195	BTBD8	1	92545862	protein_coding	108.859	-0.470623	0.185703	0.00109891	0.014375
ENSG00000102572	STK24	13	99102455	protein_coding	1691.12	0.237068	0.0778708	0.00110063	0.014388
ENSG00000115806	GORASP2	2	171784974	protein_coding	1411.05	0.215129	0.0707088	0.00110178	0.0143934
ENSG00000145087	STXBP5L	3	120626919	protein_coding	1460.37	-0.532222	0.229687	0.00110307	0.0144006
ENSG00000175077	RTP1	3	186915274	protein_coding	18.1067	-1.0579	0.5637	0.00110414	0.014405
ENSG00000116786	PLEKHM2	1	16010827	protein_coding	1990.53	-0.441158	0.174451	0.00110677	0.0144118
ENSG00000179813	FAM216B	13	43355686	protein_coding	26.4948	1.04779	0.577279	0.00110681	0.0144118
ENSG00000151746	BICD1	12	32259769	protein_coding	3375.68	-0.312366	0.113114	0.00110685	0.0144118
ENSG00000171931	FBXW10	17	18647326	protein_coding	31.2057	-0.578828	0.247718	0.00110867	0.0144259
ENSG00000111674	ENO2	12	7022909	protein_coding	8700.29	-0.345665	0.125986	0.00111122	0.0144496
ENSG00000049883	PTCD2	5	71616194	protein_coding	178.393	0.347215	0.122061	0.00111541	0.0144876
ENSG00000104765	BNIP3L	8	26240414	protein_coding	2492.04	-0.331004	0.118118	0.00111603	0.0144876
ENSG00000111785	RIC8B	12	107168373	protein_coding	1181.46	-0.272626	0.0942528	0.00111636	0.0144876
ENSG00000162490	DRAXIN	1	11751786	protein_coding	419.192	-0.878232	0.58259	0.00111875	0.0145079
ENSG00000009724	MASP2	1	11086580	protein_coding	552.017	-0.475777	0.203201	0.0011194	0.0145079
ENSG00000178795	GDPD4	11	76927603	protein_coding	45.7489	-0.752579	0.394104	0.00112126	0.0145224
ENSG00000169604	ANTXR1	2	69240310	protein_coding	1943.92	0.458702	0.176264	0.00112343	0.014541
ENSG00000135597	REPS1	6	139224630	protein_coding	1516.32	-0.290864	0.0959068	0.00112447	0.014545
ENSG00000144339	TMEFF2	2	192813769	protein_coding	1128.09	-0.847665	0.445991	0.00112949	0.0146003
ENSG00000091129	NRCAM	7	107788068	protein_coding	9371.88	-0.623953	0.308389	0.0011344	0.0146541
ENSG00000187553	CYP26C1	10	94821021	protein_coding	6.51671	0.319844	0.859665	0.00113716	0.0146801
ENSG00000246922	UBAP1L	15	65385338	protein_coding	337.3	-0.421481	0.16236	0.00113906	0.014687
ENSG00000077157	PPP1R12B	1	202317827	protein_coding	3669.55	-0.258969	0.0918393	0.00113919	0.014687
ENSG00000170667	RASA4B	7	102122892	protein_coding	171.412	-0.552212	0.239184	0.00114178	0.0147108
ENSG00000164024	METAP1	4	99916771	protein_coding	832.657	0.298761	0.10164	0.00114476	0.0147395
ENSG00000203783	PRR9	1	153190060	protein_coding	1.0639	0.0364176	0.198874	0.00114593	0.0147435
ENSG00000107954	NEURL1	10	105253736	protein_coding	1388.37	-0.471679	0.204224	0.00114657	0.0147435
ENSG00000185271	KLHL33	14	20896970	protein_coding	29.3435	-0.837938	0.530544	0.00114734	0.0147438
ENSG00000215704	CELA2B	1	15792404	protein_coding	33.3249	-0.64903	0.337605	0.00114927	0.014759
ENSG00000167088	SNRPD1	18	19192228	protein_coding	1218.38	0.399296	0.144613	0.00115206	0.0147786
ENSG00000197037	ZSCAN25	7	99214569	protein_coding	872.369	-0.268192	0.0935954	0.0011523	0.0147786
ENSG00000167775	CD320	19	8367011	protein_coding	391.914	0.495584	0.189522	0.00115319	0.0147804
ENSG00000151229	SLC2A13	12	40148823	protein_coding	302.322	-0.463641	0.193193	0.00115632	0.0148109
ENSG00000117305	HMGCL	1	24128375	protein_coding	280.999	-0.323302	0.118532	0.00115826	0.014826
ENSG00000203880	PCMTD2	20	62887094	protein_coding	3746.14	-0.335939	0.111476	0.00116472	0.0148948
ENSG00000165502	RPL36AL	14	50085237	protein_coding	1220.12	0.382801	0.139755	0.00116583	0.0148948
ENSG00000166451	CENPN	16	81040103	protein_coding	194.778	0.535429	0.207872	0.0011659	0.0148948
ENSG00000140199	SLC12A6	15	34525460	protein_coding	1433.37	-0.413993	0.159112	0.0011678	0.0149094
ENSG00000028137	TNFRSF1B	1	12227060	protein_coding	798.782	-0.611087	0.287842	0.00117351	0.0149631
ENSG00000103319	EEF2K	16	22217603	protein_coding	929.343	0.359037	0.127026	0.00117353	0.0149631
ENSG00000177192	PUS1	12	132413745	protein_coding	428.139	0.465717	0.175436	0.00117626	0.0149882
ENSG00000243709	LEFTY1	1	226073982	protein_coding	14.5958	-0.800135	0.404492	0.0011772	0.0149904
ENSG00000068615	REEP1	2	86441116	protein_coding	2509	-0.514682	0.240428	0.00117957	0.0150109
ENSG00000109099	PMP22	17	15133095	protein_coding	4284.87	-0.638438	0.325587	0.00118335	0.0150493
ENSG00000100814	CCNB1IP1	14	20779527	protein_coding	1085.7	0.513458	0.196639	0.00119101	0.0151369
ENSG00000103044	HAS3	16	69139467	protein_coding	189.139	0.394316	0.143343	0.00119332	0.0151565
ENSG00000135093	USP30	12	109460894	protein_coding	978.019	-0.266894	0.0881321	0.00119597	0.0151691
ENSG00000159055	MIS18A	21	33640530	protein_coding	207.313	0.388587	0.13963	0.00119645	0.0151691
ENSG00000112584	FAM120B	6	170599791	protein_coding	2279.32	-0.245289	0.0832575	0.00119663	0.0151691
ENSG00000168811	IL12A	3	159706537	protein_coding	15.541	1.00219	0.42724	0.00120107	0.0152156
ENSG00000099331	MYO9B	19	17186591	protein_coding	6408.16	-0.492726	0.199455	0.0012056	0.0152632
ENSG00000160271	RALGDS	9	135973107	protein_coding	7555.57	-0.463854	0.185907	0.0012069	0.0152698
ENSG00000261115	TMEM178B	7	140774032	protein_coding	5416.83	-0.411432	0.160791	0.00121223	0.0153273
ENSG00000138085	ATRAID	2	27434895	protein_coding	625.531	0.290516	0.100558	0.00121401	0.0153332
ENSG00000085433	WDR47	1	109512836	protein_coding	1552.2	-0.418514	0.185614	0.00121425	0.0153332
ENSG00000124207	CSE1L	20	47662849	protein_coding	2975.58	0.326059	0.116306	0.00121797	0.0153704
ENSG00000138798	EGF	4	110834040	protein_coding	2.72515	1.19498	0.586933	0.00122057	0.0153933
ENSG00000109079	TNFAIP1	17	26662628	protein_coding	1541.37	-0.285927	0.104184	0.00122311	0.0154154
ENSG00000177508	IRX3	16	54317216	protein_coding	53.5614	0.962803	0.413199	0.00122533	0.0154258
ENSG00000119335	SET	9	131445703	protein_coding	7847.57	0.309857	0.107326	0.00122591	0.0154258
ENSG00000125740	FOSB	19	45971253	protein_coding	2333.29	-0.95303	0.64407	0.00122628	0.0154258
ENSG00000255398	HCAR3	12	123199303	protein_coding	167.728	-1.01292	0.686291	0.00123206	0.0154885
ENSG00000160551	TAOK1	17	27717482	protein_coding	8692.82	-0.376297	0.147603	0.001234	0.0154917
ENSG00000143612	C1orf43	1	154179182	protein_coding	2531.94	0.278541	0.0952379	0.0012343	0.0154917
ENSG00000116690	PRG4	1	186265405	protein_coding	47.8902	0.759844	0.319941	0.00123468	0.0154917
ENSG00000009694	TENM1	X	123509753	protein_coding	2657.41	-0.78838	0.429365	0.00123807	0.0155244
ENSG00000070495	JMJD6	17	74708919	protein_coding	2045.07	-0.389464	0.151246	0.0012399	0.0155374
ENSG00000139613	SMARCC2	12	56556767	protein_coding	7683.38	-0.358097	0.136087	0.00125195	0.0156784
ENSG00000129355	CDKN2D	19	10677138	protein_coding	599.812	-0.423405	0.17444	0.0012531	0.0156829
ENSG00000196937	FAM3C	7	120988905	protein_coding	1216.44	-0.402641	0.154205	0.00125731	0.0157084
ENSG00000109586	GALNT7	4	174089904	protein_coding	408.786	0.419923	0.156153	0.00125753	0.0157084
ENSG00000236669	AC006372.1	7	157318477	protein_coding	17.4475	-0.645346	0.319078	0.001258	0.0157084
ENSG00000164099	PRSS12	4	119201193	protein_coding	1350.19	1.10015	0.479529	0.00125865	0.0157084
ENSG00000269526	ERVV-1	19	53517174	protein_coding	6.01646	1.59675	1.01158	0.00125973	0.0157084
ENSG00000163655	GMPS	3	155588325	protein_coding	1994.3	0.304642	0.109099	0.00125993	0.0157084
ENSG00000162458	FBLIM1	1	16083102	protein_coding	791.703	-0.436505	0.179844	0.00126092	0.0157108
ENSG00000072778	ACADVL	17	7120444	protein_coding	5555.67	-0.414052	0.164605	0.00126506	0.0157449
ENSG00000168036	CTNNB1	3	41236328	protein_coding	5362.9	0.319038	0.111965	0.00126526	0.0157449
ENSG00000105866	SP4	7	21467652	protein_coding	1081.46	-0.331136	0.124586	0.0012667	0.0157528
ENSG00000144406	UNC80	2	210636717	protein_coding	7019.46	-0.407274	0.159976	0.00126767	0.0157549
ENSG00000176907	C8orf4	8	40010989	protein_coding	355.666	-0.623306	0.323137	0.00126913	0.0157558
ENSG00000157870	FAM213B	1	2517930	protein_coding	715.227	-0.421455	0.170242	0.00126933	0.0157558
ENSG00000114902	SPCS1	3	52738971	protein_coding	568.345	0.307863	0.1098	0.00127473	0.0158101
ENSG00000148481	FAM188A	10	15820169	protein_coding	1226.93	-0.387665	0.147398	0.00127532	0.0158101
ENSG00000178172	SPINK6	5	147582357	protein_coding	8.23384	-1.19839	0.770173	0.00127632	0.0158126
ENSG00000122477	LRRC39	1	100614409	protein_coding	111.594	-0.4473	0.184141	0.00128159	0.0158679
ENSG00000143321	HDGF	1	156711899	protein_coding	4468.98	0.317709	0.112739	0.00128399	0.0158863
ENSG00000135900	MRPL44	2	224822121	protein_coding	520.668	0.260328	0.0886162	0.00128469	0.0158863
ENSG00000140157	NIPA2	15	23004684	protein_coding	562.054	0.27376	0.0935221	0.00128815	0.015919
ENSG00000151470	C4orf33	4	130014472	protein_coding	424.132	-0.510088	0.234554	0.00129783	0.0160286
ENSG00000198825	INPP5F	10	121485609	protein_coding	3818.43	-0.415531	0.163294	0.00129878	0.0160302
ENSG00000146463	ZMYM4	1	35734568	protein_coding	3840.55	-0.279634	0.0991029	0.00129995	0.0160346
ENSG00000136866	ZFP37	9	115800660	protein_coding	512.769	-0.370767	0.137122	0.00130377	0.0160717
ENSG00000167552	TUBA1A	12	49578579	protein_coding	53614.2	-0.446392	0.195006	0.00130656	0.0160959
ENSG00000166529	ZSCAN21	7	99647390	protein_coding	235.832	-0.271846	0.0941734	0.00131142	0.0161458
ENSG00000109927	TECTA	11	120971882	protein_coding	358.084	-0.39367	0.151216	0.00131245	0.0161484
ENSG00000244617	ASPRV1	2	70187226	protein_coding	145.882	-0.527006	0.233731	0.0013134	0.0161499
ENSG00000155846	PPARGC1B	5	149109861	protein_coding	250.14	0.548991	0.217261	0.00132266	0.0162536
ENSG00000148459	PDSS1	10	26986588	protein_coding	159.599	0.354972	0.128696	0.00132724	0.0162997
ENSG00000089639	GMIP	19	19740285	protein_coding	1004.32	-0.469124	0.191161	0.001329	0.0163112
ENSG00000132670	PTPRA	20	2844830	protein_coding	4115.72	-0.377364	0.146502	0.00133199	0.0163376
ENSG00000151967	SCHIP1	3	159557650	protein_coding	52.4041	0.446545	0.175605	0.00133603	0.0163769
ENSG00000204851	PNMAL2	19	46990163	protein_coding	340.253	-0.497567	0.217457	0.00134213	0.0164415
ENSG00000184702	2022-09-05	22	19701987	protein_coding	4250.76	-0.415913	0.170489	0.00134605	0.0164778
ENSG00000162482	AKR7A3	1	19609052	protein_coding	62.9717	-0.442998	0.179355	0.00134676	0.0164778
ENSG00000261934	PCDHGA9	5	140782520	protein_coding	292.46	-0.60413	0.263697	0.00134888	0.0164934
ENSG00000183317	EPHA10	1	38179552	protein_coding	1024.89	-0.447287	0.189265	0.00135302	0.0165209
ENSG00000179915	NRXN1	2	50145643	protein_coding	3472.16	-0.495907	0.209758	0.00135304	0.0165209
ENSG00000149257	SERPINH1	11	75273101	protein_coding	1820.74	0.5699	0.27321	0.00135366	0.0165209
ENSG00000110076	NRXN2	11	64373646	protein_coding	5551.42	-0.467707	0.198178	0.00135477	0.0165209
ENSG00000122729	ACO1	9	32384618	protein_coding	619.31	0.334575	0.120117	0.00135533	0.0165209
ENSG00000121848	RNF115	1	145611036	protein_coding	1963.38	-0.288982	0.103855	0.00135888	0.0165539
ENSG00000071564	TCF3	19	1609291	protein_coding	1468.86	0.509888	0.199781	0.00136007	0.0165582
ENSG00000149554	CHEK1	11	125495036	protein_coding	544.369	0.547794	0.216942	0.00136108	0.0165582
ENSG00000213901	SLC23A3	2	219940051	protein_coding	70.5484	0.47305	0.184462	0.00136275	0.0165582
ENSG00000108244	KRT23	17	39078948	protein_coding	12.1834	-1.00179	0.591271	0.00136357	0.0165582
ENSG00000026652	AGPAT4	6	161551011	protein_coding	2814.44	-0.365883	0.142228	0.00136455	0.0165582
ENSG00000158815	FGF17	8	21899909	protein_coding	596.96	-0.746341	0.356251	0.00136563	0.0165582
ENSG00000170515	PA2G4	12	56498103	protein_coding	1944.03	0.270849	0.0925652	0.00136598	0.0165582
ENSG00000254221	PCDHGB1	5	140729828	protein_coding	348.146	-0.750838	0.372639	0.00136619	0.0165582
ENSG00000160883	HK3	5	176307870	protein_coding	393.21	-0.649701	0.306126	0.00136692	0.0165582
ENSG00000163686	ABHD6	3	58223233	protein_coding	217.462	0.309193	0.110245	0.00136765	0.0165582
ENSG00000108370	RGS9	17	63133549	protein_coding	1067.08	-0.693865	0.522373	0.00137071	0.0165851
ENSG00000137216	TMEM63B	6	44094651	protein_coding	2281.56	-0.396762	0.159934	0.00137342	0.0165957
ENSG00000215041	NEURL4	17	7218947	protein_coding	2112.91	-0.36673	0.142235	0.00137366	0.0165957
ENSG00000084070	SMAP2	1	40810522	protein_coding	1581.22	-0.314505	0.116971	0.00137454	0.0165957
ENSG00000162595	DIRAS3	1	68511645	protein_coding	143.08	-0.917828	0.528521	0.00137496	0.0165957
ENSG00000090487	SPG21	15	65255362	protein_coding	1134.3	0.242084	0.0821079	0.00138371	0.0166911
ENSG00000204231	RXRB	6	33161365	protein_coding	1667.33	-0.239438	0.081588	0.00138678	0.0167178
ENSG00000204859	ZBTB48	1	6640061	protein_coding	578.544	-0.383125	0.149962	0.00138855	0.0167202
ENSG00000149428	HYOU1	11	118914900	protein_coding	2979.27	0.378989	0.138598	0.00138868	0.0167202
ENSG00000108932	SLC16A6	17	66263167	protein_coding	58.119	0.728519	0.315758	0.00139019	0.0167278
ENSG00000171133	OR2K2	9	114089763	protein_coding	10.9736	-0.964503	0.518678	0.00139122	0.0167278
ENSG00000132464	ENAM	4	71494461	protein_coding	4.96305	1.21385	0.566399	0.00139186	0.0167278
ENSG00000163295	ALPI	2	233320833	protein_coding	1.70815	-0.123797	0.25638	0.00139312	0.0167328
ENSG00000117899	MESDC2	15	81239667	protein_coding	787.339	0.208684	0.0711496	0.00140657	0.0168762
ENSG00000095321	CRAT	9	131857089	protein_coding	1040.33	-0.460928	0.194242	0.00140678	0.0168762
ENSG00000165186	PTCHD1	X	23352133	protein_coding	2507.02	-0.696798	0.361975	0.00140831	0.0168796
ENSG00000269404	SPIB	19	50922195	protein_coding	45.7727	0.818294	0.417302	0.00140894	0.0168796
ENSG00000135314	KHDC1	6	73951037	protein_coding	243.588	-0.348814	0.133051	0.00140964	0.0168796
ENSG00000186838	SELV	19	40005753	protein_coding	14.7658	1.164	0.528369	0.00141267	0.0169056
ENSG00000170469	SPATA24	5	138732252	protein_coding	66.4434	0.41566	0.156462	0.00141536	0.0169275
ENSG00000090447	TFAP4	16	4307187	protein_coding	377.546	0.487754	0.191747	0.00141768	0.016945
ENSG00000213585	VDAC1	5	133307606	protein_coding	2296.34	0.276173	0.0985123	0.00141894	0.0169498
ENSG00000187922	LCN10	9	139632619	protein_coding	6.56903	1.17397	0.651033	0.00143143	0.0170886
ENSG00000182676	PPP1R27	17	79791368	protein_coding	23.8721	0.778605	0.364789	0.00143396	0.0171084
ENSG00000145912	NHP2	5	177576461	protein_coding	411.004	0.389302	0.148792	0.00143819	0.0171484
ENSG00000090889	KIF4A	X	69509879	protein_coding	638.103	0.603043	0.246356	0.0014424	0.0171882
ENSG00000092377	TBL1Y	Y	6778727	protein_coding	7.38108	2.34154	0.766017	0.00144337	0.0171894
ENSG00000151553	FAM160B1	10	116581503	protein_coding	1188.24	-0.292309	0.107425	0.00144691	0.0172211
ENSG00000184750	MAGEA2	X	151918387	protein_coding	4.77882	2.37533	1.07548	0.00145024	0.0172503
ENSG00000100216	TOMM22	22	39077953	protein_coding	897.385	0.354451	0.134282	0.00145144	0.0172542
ENSG00000175697	GPR156	3	119883492	protein_coding	44.9444	0.693871	0.300294	0.00145372	0.0172554
ENSG00000188107	EYS	6	64429876	protein_coding	1753.5	-0.755746	0.521635	0.00145381	0.0172554
ENSG00000211460	TSN	2	122494679	protein_coding	1681.46	0.243163	0.0832836	0.00145447	0.0172554
ENSG00000187959	CPSF4L	17	71244588	protein_coding	40.6924	-0.630486	0.310199	0.00145549	0.0172554
ENSG00000147647	DPYS	8	105342552	protein_coding	28.2691	-0.880821	0.484465	0.00145621	0.0172554
ENSG00000065526	SPEN	1	16174359	protein_coding	7238.82	-0.345734	0.134159	0.00145681	0.0172554
ENSG00000173530	TNFRSF10D	8	22993101	protein_coding	181.81	0.756339	0.3347	0.00145785	0.0172573
ENSG00000253305	PCDHGB6	5	140787770	protein_coding	365.822	-0.548234	0.270114	0.00146441	0.0173245
ENSG00000184162	NR2C2AP	19	19312225	protein_coding	161.662	0.419967	0.157312	0.00146979	0.0173651
ENSG00000044115	CTNNA1	5	137946656	protein_coding	4028.61	-0.280434	0.101593	0.00147053	0.0173651
ENSG00000158669	AGPAT6	8	41434706	protein_coding	3888.83	-0.312529	0.114025	0.00147143	0.0173651
ENSG00000064886	CHI3L2	1	111743393	protein_coding	37.4084	0.94516	0.476937	0.00147153	0.0173651
ENSG00000150764	DIXDC1	11	111797868	protein_coding	1712.74	-0.469668	0.19125	0.00147224	0.0173651
ENSG00000122335	SERAC1	6	158530536	protein_coding	416.589	-0.334692	0.130108	0.00147568	0.0173951
ENSG00000153347	FAM81B	5	94727048	protein_coding	18.3948	-1.01305	0.55143	0.00147812	0.0174134
ENSG00000258708	SLC25A21-AS1	14	37641093	protein_coding	3.07348	1.13442	0.622732	0.00147979	0.0174228
ENSG00000049247	UTS2	1	7903143	protein_coding	6.81083	1.04858	0.522583	0.00148119	0.0174288
ENSG00000136854	STXBP1	9	130374544	protein_coding	7638.18	-0.385407	0.149973	0.00148342	0.0174389
ENSG00000254550	OMP	11	76813886	protein_coding	11.7333	-0.849369	0.435068	0.00148382	0.0174389
ENSG00000197535	MYO5A	15	52599480	protein_coding	4859.34	-0.363841	0.145027	0.00148609	0.0174551
ENSG00000140534	TICRR	15	90118713	protein_coding	748.649	0.534535	0.212957	0.00148986	0.017489
ENSG00000119801	YPEL5	2	30369807	protein_coding	1218.07	-0.284949	0.103933	0.00149244	0.0174996
ENSG00000157216	SSBP3	1	54691105	protein_coding	2426.56	-0.305237	0.113362	0.00149325	0.0174996
ENSG00000122861	PLAU	10	75668935	protein_coding	342.197	-0.698777	0.377697	0.00149344	0.0174996
ENSG00000131584	ACAP3	1	1227756	protein_coding	5276.54	-0.520507	0.237436	0.00149774	0.0175396
ENSG00000214706	IFRD2	3	50325163	protein_coding	357.215	0.463446	0.181143	0.00150076	0.0175645
ENSG00000168702	LRP1B	2	140988992	protein_coding	434.143	-0.953487	0.62528	0.00150407	0.0175928
ENSG00000256391	SDIM1	6	166307330	protein_coding	11.6066	1.75488	0.770883	0.00150789	0.017627
ENSG00000180875	GREM2	1	240652873	protein_coding	85.8284	-0.782265	0.391854	0.00150971	0.0176378
ENSG00000144036	EXOC6B	2	72403113	protein_coding	2058.56	-0.278816	0.0999685	0.00151672	0.0177092
ENSG00000108588	CCDC47	17	61822610	protein_coding	2111.58	0.295744	0.107885	0.0015228	0.0177696
ENSG00000079102	RUNX1T1	8	92967203	protein_coding	3782.01	-0.411236	0.173462	0.00152445	0.0177783
ENSG00000179041	RRS1	8	67341263	protein_coding	154.099	0.438541	0.166803	0.00152545	0.0177795
ENSG00000172765	TMCC1	3	129366635	protein_coding	1497.29	-0.287572	0.104343	0.00152926	0.0178133
ENSG00000112367	FIG4	6	110012499	protein_coding	766.371	-0.294931	0.104935	0.00153278	0.0178437
ENSG00000171408	PDE7B	6	136172834	protein_coding	291.952	-0.613547	0.341285	0.00153652	0.0178766
ENSG00000111707	SUDS3	12	118814185	protein_coding	2502.49	-0.231116	0.0807014	0.00154286	0.0179399
ENSG00000083093	PALB2	16	23614488	protein_coding	560.74	0.228029	0.0775224	0.00154505	0.0179547
ENSG00000123358	NR4A1	12	52416616	protein_coding	2999.09	-0.756407	0.416365	0.00154634	0.0179591
ENSG00000198663	C6orf89	6	36839646	protein_coding	2910.99	-0.290234	0.106997	0.00154728	0.0179594
ENSG00000103121	CMC2	16	81009698	protein_coding	352.214	0.339634	0.127291	0.00154888	0.0179674
ENSG00000198899	MT-ATP6	MT	8527	protein_coding	121861	0.623749	0.296848	0.00156367	0.0181282
ENSG00000126602	TRAP1	16	3701640	protein_coding	1846.68	0.398887	0.150468	0.0015652	0.0181322
ENSG00000170819	BFSP2	3	133118839	protein_coding	4.3616	0.967168	0.445573	0.00156585	0.0181322
ENSG00000159251	ACTC1	15	35080297	protein_coding	68.5079	0.914888	0.4859	0.00157485	0.0182098
ENSG00000198626	RYR2	1	237205505	protein_coding	6778.18	-0.665209	0.328843	0.00157501	0.0182098
ENSG00000100433	KCNK10	14	88649113	protein_coding	790.875	-0.611725	0.311295	0.00157533	0.0182098
ENSG00000116741	RGS2	1	192778169	protein_coding	1212.63	-0.633705	0.310876	0.00157826	0.0182232
ENSG00000166598	HSP90B1	12	104323885	protein_coding	9521.32	0.26792	0.0941274	0.00157835	0.0182232
ENSG00000176842	IRX5	16	54964774	protein_coding	55.2632	1.12202	0.515496	0.00157937	0.0182243
ENSG00000174292	TNK1	17	7283853	protein_coding	218.787	-0.36901	0.145274	0.00158208	0.0182449
ENSG00000125772	GPCPD1	20	5525085	protein_coding	2006.99	-0.36621	0.148176	0.001583	0.0182449
ENSG00000100304	TTLL12	22	43562628	protein_coding	867.5	0.507979	0.20689	0.00158456	0.0182521
ENSG00000115053	NCL	2	232318242	protein_coding	15315.8	0.358856	0.13359	0.00158563	0.0182528
ENSG00000100362	PVALB	22	37196728	protein_coding	0.734264	1.43159	0.692132	0.00158732	0.0182528
ENSG00000092199	HNRNPC	14	21677295	protein_coding	9585.76	0.250728	0.0867183	0.0015874	0.0182528
ENSG00000116748	AMPD1	1	115215719	protein_coding	4.56441	1.10966	0.545007	0.00158913	0.018262
ENSG00000166401	SERPINB8	18	61637159	protein_coding	211.046	-0.48634	0.212538	0.00159137	0.018277
ENSG00000106263	EIF3B	7	2393721	protein_coding	3854.09	0.318162	0.115337	0.00159333	0.0182889
ENSG00000112599	GUCA1B	6	42152139	protein_coding	102.962	-0.38435	0.158716	0.0015965	0.0183045
ENSG00000186648	LRRC16B	14	24521206	protein_coding	2098.17	-0.39642	0.157636	0.00159655	0.0183045
ENSG00000147573	TRIM55	8	67039131	protein_coding	169.885	-0.84872	0.523002	0.00159878	0.0183127
ENSG00000155099	TMEM55A	8	92006024	protein_coding	434.559	-0.379431	0.148801	0.00159919	0.0183127
ENSG00000262601	CTC-786C10.1	16	85204882	protein_coding	37.7943	0.739142	0.326833	0.00160069	0.0183127
ENSG00000250733	C8orf17	8	140943416	protein_coding	20.9836	0.533541	0.224541	0.00160099	0.0183127
ENSG00000137309	HMGA1	6	34204650	protein_coding	3357.8	0.501014	0.201295	0.00160416	0.0183383
ENSG00000135773	CAPN9	1	230883130	protein_coding	25.3219	-0.546433	0.269005	0.0016092	0.018385
ENSG00000113205	PCDHB3	5	140480234	protein_coding	657.336	-0.650041	0.340243	0.001611	0.018385
ENSG00000198223	CSF2RA	X	1387693	protein_coding	163.377	-0.598572	0.286656	0.00161105	0.018385
ENSG00000107937	GTPBP4	10	1034338	protein_coding	1212.21	0.270334	0.0919434	0.00161199	0.0183851
ENSG00000175182	FAM131A	3	184053714	protein_coding	1025.05	-0.319703	0.118829	0.00161914	0.0184448
ENSG00000187840	EIF4EBP1	8	37887859	protein_coding	753.957	0.476713	0.190789	0.00161997	0.0184448
ENSG00000067445	TRO	X	54946895	protein_coding	3942.65	-0.292572	0.10657	0.00162004	0.0184448
ENSG00000151846	PABPC3	13	25670300	protein_coding	53.8916	0.507391	0.209987	0.00162578	0.0184995
ENSG00000130764	LRRC47	1	3696784	protein_coding	1353.95	-0.33248	0.129825	0.001628	0.0185141
ENSG00000198930	CSAG1	X	151903228	protein_coding	64.7704	1.37226	0.826167	0.00162956	0.0185211
ENSG00000166455	C16orf46	16	81087102	protein_coding	102.745	0.344971	0.129222	0.00163443	0.0185625
ENSG00000221867	MAGEA3	X	151934652	protein_coding	60.8875	2.00109	1.11302	0.00163545	0.0185625
ENSG00000197935	ZNF311	6	28962562	protein_coding	25.4921	0.799009	0.47769	0.00163734	0.0185625
ENSG00000122034	GTF3A	13	27998681	protein_coding	1450.25	0.307879	0.111124	0.00163809	0.0185625
ENSG00000172568	FNDC9	5	156768608	protein_coding	378.992	-0.61641	0.29916	0.00163842	0.0185625
ENSG00000141337	ARSG	17	66255323	protein_coding	153.333	0.725252	0.316802	0.00163886	0.0185625
ENSG00000198727	MT-CYB	MT	14747	protein_coding	175182	0.622169	0.30736	0.00164011	0.0185658
ENSG00000107833	NPM3	10	103541082	protein_coding	217.635	0.454473	0.178367	0.00164129	0.0185666
ENSG00000185499	MUC1	1	155158300	protein_coding	103.553	-0.551265	0.267008	0.00164206	0.0185666
ENSG00000103423	DNAJA3	16	4475806	protein_coding	784.028	0.259889	0.0908258	0.00164348	0.0185719
ENSG00000132603	NIP7	16	69373333	protein_coding	344.572	0.317965	0.114601	0.00164909	0.018617
ENSG00000153574	RPIA	2	88991162	protein_coding	427.286	0.240561	0.0831148	0.00164936	0.018617
ENSG00000101057	MYBL2	20	42295754	protein_coding	1904.59	0.689687	0.306488	0.00165226	0.0186391
ENSG00000116001	TIA1	2	70436576	protein_coding	6093.46	-0.307159	0.12074	0.00165437	0.0186522
ENSG00000150990	DHX37	12	125431371	protein_coding	552.001	0.453541	0.180379	0.00166305	0.0187393
ENSG00000103591	AAGAB	15	67493371	protein_coding	776.794	0.301603	0.107941	0.00166626	0.0187613
ENSG00000145725	PPIP5K2	5	102455853	protein_coding	3365.66	-0.329822	0.125069	0.0016669	0.0187613
ENSG00000155130	MARCKS	6	114178541	protein_coding	9147.17	-0.373474	0.152766	0.00167032	0.0187889
ENSG00000039560	RAI14	5	34656342	protein_coding	791.059	0.536825	0.222375	0.00167269	0.0188048
ENSG00000110108	TMEM109	11	60681346	protein_coding	524.565	0.351405	0.131545	0.00167433	0.0188105
ENSG00000109919	MTCH2	11	47638867	protein_coding	1233.19	0.30684	0.111211	0.00167511	0.0188105
ENSG00000065427	KARS	16	75661622	protein_coding	2211.22	0.302833	0.109566	0.00168348	0.0188938
ENSG00000107643	MAPK8	10	49514698	protein_coding	3001.7	-0.341186	0.133135	0.00168484	0.0188982
ENSG00000181016	LSMEM1	7	112120908	protein_coding	185.41	-0.531388	0.247893	0.00168617	0.0189024
ENSG00000116574	RHOU	1	228870824	protein_coding	2252.55	-0.457342	0.212361	0.0016964	0.0190063
ENSG00000125454	SLC25A19	17	73269073	protein_coding	278.656	0.358473	0.134913	0.00169755	0.0190083
ENSG00000123179	EBPL	13	50234859	protein_coding	304.277	0.47348	0.191135	0.00169937	0.0190178
ENSG00000182199	SHMT2	12	57623110	protein_coding	1565.4	0.561243	0.231725	0.00170083	0.0190234
ENSG00000197776	KLHDC1	14	50159823	protein_coding	189.996	-0.397586	0.163891	0.0017055	0.0190519
ENSG00000178202	KDELC2	11	108342832	protein_coding	456.382	0.434837	0.177382	0.00170619	0.0190519
ENSG00000148737	TCF7L2	10	114710009	protein_coding	597.733	-0.563224	0.278052	0.00170628	0.0190519
ENSG00000162374	ELAVL4	1	50513686	protein_coding	8945.07	-0.385152	0.154267	0.00171232	0.0190994
ENSG00000143079	CTTNBP2NL	1	112938803	protein_coding	1780.75	-0.290953	0.103959	0.00171312	0.0190994
ENSG00000131236	CAP1	1	40505905	protein_coding	3485.04	-0.303318	0.113613	0.00171345	0.0190994
ENSG00000077152	UBE2T	1	202300785	protein_coding	558.52	0.457552	0.181942	0.00171731	0.0191315
ENSG00000000457	SCYL3	1	169818772	protein_coding	632.282	-0.262876	0.0963599	0.00172034	0.019152
ENSG00000167397	VKORC1	16	31102163	protein_coding	539.573	0.331826	0.128704	0.00172109	0.019152
ENSG00000134910	STT3A	11	125461607	protein_coding	1916.02	0.31326	0.114102	0.00172247	0.0191565
ENSG00000166664	CHRFAM7A	15	30653443	protein_coding	444.959	-0.490441	0.227973	0.00172871	0.019215
ENSG00000180806	HOXC9	12	54388679	protein_coding	267.111	-0.789514	0.456702	0.0017362	0.0192609
ENSG00000127124	HIVEP3	1	41972036	protein_coding	2652.23	-0.482899	0.221347	0.00173645	0.0192609
ENSG00000036565	SLC18A1	8	20002366	protein_coding	1778.23	-0.494801	1.15164	0.00173656	0.0192609
ENSG00000165434	PGM2L1	11	74041363	protein_coding	3402.55	-0.574072	0.27758	0.00173675	0.0192609
ENSG00000118231	CRYGD	2	208986331	protein_coding	8.77687	1.46893	0.709586	0.0017395	0.0192805
ENSG00000163516	ANKZF1	2	220094479	protein_coding	1951.68	-0.381151	0.144958	0.00174613	0.0193431
ENSG00000154162	CDH12	5	21750782	protein_coding	336.577	-0.932147	0.622492	0.00174981	0.019373
ENSG00000101000	PROCR	20	33759876	protein_coding	114.274	0.463703	0.199422	0.00175272	0.0193942
ENSG00000112576	CCND3	6	41902671	protein_coding	533.314	0.402402	0.158747	0.00175497	0.0194082
ENSG00000166797	FAM96A	15	64364758	protein_coding	466.357	0.26261	0.0928166	0.00176039	0.0194573
ENSG00000109445	ZNF330	4	142142041	protein_coding	595.773	0.259193	0.0925779	0.00176244	0.019469
ENSG00000091972	CD200	3	112051194	protein_coding	1971.73	-0.298172	0.113191	0.00176797	0.0195161
ENSG00000240747	KRBOX1	3	42850975	protein_coding	13.5237	0.783012	0.382591	0.00176909	0.0195161
ENSG00000256980	KHDC1L	6	73933267	protein_coding	20.026	-0.592489	0.279469	0.00177091	0.0195161
ENSG00000089280	FUS	16	31191431	protein_coding	7275.09	0.235913	0.0821091	0.00177122	0.0195161
ENSG00000188735	TMEM120B	12	122150658	protein_coding	1049.95	0.461539	0.213427	0.00177167	0.0195161
ENSG00000165606	DRGX	10	50572237	protein_coding	101.064	1.01327	0.469789	0.00177376	0.0195282
ENSG00000133393	FOPNL	16	15959577	protein_coding	527.878	0.298474	0.107789	0.00178007	0.0195841
ENSG00000006125	AP2B1	17	33905065	protein_coding	9955.92	-0.371051	0.149893	0.00178082	0.0195841
ENSG00000100220	RTCB	22	32783569	protein_coding	1566.56	0.231653	0.084395	0.00178463	0.0196106
ENSG00000132676	DAP3	1	155657751	protein_coding	1344.93	0.232128	0.0802994	0.00178523	0.0196106
ENSG00000239264	TXNDC5	6	7881483	protein_coding	1811.21	0.331453	0.122068	0.00178822	0.0196162
ENSG00000247626	MARS2	2	198570087	protein_coding	167.815	0.402496	0.155282	0.00178854	0.0196162
ENSG00000186049	KRT73	12	53001354	protein_coding	8.36803	1.26686	1.02011	0.00178873	0.0196162
ENSG00000100053	CRYBB3	22	25595817	protein_coding	8.26662	0.754331	0.350721	0.00178978	0.0196168
ENSG00000180992	MRPL14	6	44081194	protein_coding	443.286	0.289469	0.106824	0.00180323	0.0197157
ENSG00000100341	PNPLA5	22	44275558	protein_coding	8.88994	0.963803	0.465043	0.00180341	0.0197157
ENSG00000079277	MKNK1	1	47023090	protein_coding	845.323	-0.39475	0.161957	0.00180346	0.0197157
ENSG00000105185	PDCD5	19	33071974	protein_coding	1010.92	0.30379	0.112168	0.00180362	0.0197157
ENSG00000155093	PTPRN2	7	157331750	protein_coding	4051.73	-0.474079	0.208234	0.00180381	0.0197157
ENSG00000150991	UBC	12	125396150	protein_coding	14119.4	-0.387844	0.155435	0.00180591	0.0197277
ENSG00000189091	SF3B3	16	70557691	protein_coding	5139.61	0.297121	0.107708	0.00180878	0.019748
ENSG00000149273	RPS3	11	75110530	protein_coding	12437.7	0.471527	0.189083	0.00181284	0.0197814
ENSG00000137492	PRKRIR	11	76061000	protein_coding	1243.11	0.349755	0.131248	0.00181559	0.0198004
ENSG00000136828	RALGPS1	9	129677053	protein_coding	2175.81	-0.337281	0.133531	0.00182132	0.0198442
ENSG00000067225	PKM	15	72491370	protein_coding	9164.29	0.359455	0.135739	0.00182245	0.0198442
ENSG00000213465	ARL2	11	64781585	protein_coding	543.703	0.451534	0.189013	0.00182263	0.0198442
ENSG00000132702	HAPLN2	1	156589086	protein_coding	87.5508	-0.696874	0.363012	0.00182376	0.0198455
ENSG00000121892	PDS5A	4	39824483	protein_coding	3479.88	0.25733	0.0912154	0.00182788	0.0198793
ENSG00000102221	JADE3	X	46771711	protein_coding	518.645	0.3433	0.128827	0.00183167	0.0199095
ENSG00000160469	BRSK1	19	55793440	protein_coding	2020.37	-0.436704	0.180367	0.00183377	0.0199213
ENSG00000164627	KIF6	6	39297766	protein_coding	57.2711	0.669657	0.301244	0.00183793	0.0199555
ENSG00000114573	ATP6V1A	3	113465866	protein_coding	2996.9	-0.3818	0.152443	0.00184902	0.0200534
ENSG00000103528	SYT17	16	19179293	protein_coding	1279.3	-0.45129	0.189687	0.00184998	0.0200534
ENSG00000128596	CCDC136	7	128430811	protein_coding	3630.43	-0.354885	0.137456	0.00185118	0.0200534
ENSG00000160908	ZNF394	7	99084142	protein_coding	568.642	-0.280611	0.102175	0.00185167	0.0200534
ENSG00000272047	GTF2H5	6	158589384	protein_coding	665.967	-0.396144	0.163153	0.00185204	0.0200534
ENSG00000185088	RPS27L	15	63418071	protein_coding	623.942	0.354857	0.135701	0.00185503	0.0200748
ENSG00000141736	ERBB2	17	37844167	protein_coding	702.329	-0.35804	0.146953	0.00185657	0.0200749
ENSG00000163251	FZD5	2	208627310	protein_coding	371.472	0.683053	0.312261	0.00185708	0.0200749
ENSG00000105438	KDELR1	19	48885827	protein_coding	1832.67	0.29599	0.106809	0.0018698	0.0202012
ENSG00000156486	KCNS2	8	99439250	protein_coding	29.5987	0.910348	0.425748	0.00187247	0.020219
ENSG00000137100	DCTN3	9	34613548	protein_coding	1362.69	-0.309267	0.119349	0.00187558	0.0202216
ENSG00000136935	GOLGA1	9	127640646	protein_coding	1094.48	-0.25641	0.0917387	0.00187567	0.0202216
ENSG00000152990	GPR125	4	22346694	protein_coding	1678.42	0.453599	0.18165	0.00187579	0.0202216
ENSG00000103342	GSPT1	16	11961985	protein_coding	2868.55	0.240582	0.0839848	0.0018824	0.0202817
ENSG00000149679	CABLES2	20	60963688	protein_coding	522.021	-0.34799	0.137089	0.0018838	0.0202856
ENSG00000116977	LGALS8	1	236681300	protein_coding	1391.85	-0.320217	0.124053	0.00188488	0.0202862
ENSG00000108829	LRRC59	17	48452420	protein_coding	2127.8	0.336761	0.127045	0.00188899	0.0203192
ENSG00000068654	POLR1A	2	86247339	protein_coding	2900.74	0.314654	0.116326	0.00189288	0.02035
ENSG00000240505	TNFRSF13B	17	16832849	protein_coding	18.1682	1.00147	0.551788	0.00189554	0.0203594
ENSG00000054938	CHRDL2	11	74407474	protein_coding	19.1994	0.779741	0.38775	0.00189582	0.0203594
ENSG00000102010	BMX	X	15482369	protein_coding	34.4721	0.745378	0.342614	0.00190385	0.0204344
ENSG00000113569	NUP155	5	37288239	protein_coding	1926.71	0.317577	0.118112	0.00190784	0.0204661
ENSG00000059915	PSD	10	104162376	protein_coding	2077.55	-0.396347	0.163671	0.00190911	0.0204686
ENSG00000160818	GPATCH4	1	156564279	protein_coding	812.142	0.319047	0.117942	0.00191053	0.0204727
ENSG00000163535	SGOL2	2	201374731	protein_coding	409.734	0.490155	0.207863	0.00192451	0.0206112
ENSG00000107758	PPP3CB	10	75196186	protein_coding	2438.61	-0.337245	0.134493	0.00192958	0.0206543
ENSG00000163006	CCDC138	2	109403213	protein_coding	399.956	0.399829	0.160509	0.00193546	0.020703
ENSG00000160932	LY6E	8	144099399	protein_coding	691.546	0.686746	0.310833	0.00193637	0.020703
ENSG00000152256	PDK1	2	173420101	protein_coding	885.793	0.43449	0.171628	0.00193729	0.020703
ENSG00000005249	PRKAR2B	7	106685094	protein_coding	1957.07	-0.399333	0.160466	0.00194342	0.0207572
ENSG00000176890	TYMS	18	657604	protein_coding	822.536	0.518584	0.22329	0.0019492	0.0207987
ENSG00000104427	ZC2HC1A	8	79578282	protein_coding	1440	-0.416919	0.183852	0.00194941	0.0207987
ENSG00000089006	SNX5	20	17922241	protein_coding	1201.52	0.286266	0.105444	0.00195203	0.0208057
ENSG00000173210	ABLIM3	5	148521046	protein_coding	2562.36	-0.54297	0.257778	0.00195219	0.0208057
ENSG00000164362	TERT	5	1253262	protein_coding	96.3451	1.40125	0.837832	0.0019567	0.0208425
ENSG00000184677	ZBTB40	1	22778344	protein_coding	2235.29	-0.252209	0.0936126	0.00195979	0.0208641
ENSG00000255974	CYP2A6	19	41349443	protein_coding	60.4465	-0.672414	0.340381	0.00196251	0.0208818
ENSG00000109775	UFSP2	4	186320694	protein_coding	407.843	0.300109	0.111729	0.00196703	0.0209186
ENSG00000162738	VANGL2	1	160370376	protein_coding	3709.66	-0.300626	0.118109	0.00196953	0.0209309
ENSG00000006788	MYH13	17	10201401	protein_coding	26.4806	1.10837	1.02371	0.00197032	0.0209309
ENSG00000163902	RPN1	3	128338817	protein_coding	2855.94	0.244984	0.0862607	0.00197563	0.020976
ENSG00000106305	AIMP2	7	6048876	protein_coding	244.649	0.314089	0.117715	0.00197681	0.0209772
ENSG00000082014	SMARCD3	7	150935850	protein_coding	1703.9	-0.460819	0.200694	0.00198257	0.021027
ENSG00000135763	URB2	1	229761981	protein_coding	501.868	0.386938	0.151879	0.00198412	0.0210321
ENSG00000224877	C17orf89	17	79213039	protein_coding	331.276	0.424697	0.169418	0.00198699	0.0210511
ENSG00000179284	DAND5	19	13075973	protein_coding	5.60971	0.954291	0.546635	0.00199447	0.0211103
ENSG00000203760	CENPW	6	126661320	protein_coding	139.977	0.479662	0.197648	0.00199472	0.0211103
ENSG00000145414	NAF1	4	164031225	protein_coding	235.541	0.275411	0.100351	0.00199891	0.0211362
ENSG00000147459	DOCK5	8	25042238	protein_coding	930.649	0.679642	0.337666	0.00199931	0.0211362
ENSG00000090932	DLL3	19	39989535	protein_coding	190.8	0.837491	0.377703	0.00201119	0.0212503
ENSG00000166246	C16orf71	16	4784273	protein_coding	70.2203	-0.478487	0.211105	0.00201727	0.0212841
ENSG00000198804	MT-CO1	MT	5904	protein_coding	481094	0.595805	0.302159	0.00201809	0.0212841
ENSG00000109111	SUPT6H	17	26989109	protein_coding	6398.77	-0.318582	0.125397	0.00201858	0.0212841
ENSG00000170854	MINA	3	97660662	protein_coding	411.597	0.347849	0.133124	0.00201889	0.0212841
ENSG00000167483	FAM129C	19	17634110	protein_coding	128.448	0.823715	0.461363	0.00201979	0.0212841
ENSG00000204420	C6orf25	6	31686371	protein_coding	114.905	-0.481278	0.229541	0.00202362	0.0213059
ENSG00000165030	NFIL3	9	94171327	protein_coding	591.689	-0.333041	0.135037	0.00202403	0.0213059
ENSG00000196262	PPIA	7	44836279	protein_coding	10075	0.283705	0.102712	0.00202675	0.0213232
ENSG00000071243	ING3	7	120590803	protein_coding	503.129	-0.307393	0.113583	0.00202861	0.0213314
ENSG00000066583	ISOC1	5	128430444	protein_coding	251.815	0.356122	0.139296	0.002038	0.0214109
ENSG00000177370	TIMM22	17	900357	protein_coding	534.44	-0.271609	0.100241	0.00203884	0.0214109
ENSG00000122756	CNTFR	9	34551430	protein_coding	3424.92	-0.452307	0.214109	0.00203945	0.0214109
ENSG00000188994	ZNF292	6	87862551	protein_coding	5977.97	-0.319298	0.124771	0.00204095	0.021411
ENSG00000153086	ACMSD	2	135596117	protein_coding	93.1427	-0.388703	0.158503	0.00204163	0.021411
ENSG00000198286	CARD11	7	2945775	protein_coding	259.621	0.666949	0.360408	0.00205624	0.0215482
ENSG00000172867	KRT2	12	53038342	protein_coding	3.13549	1.39833	0.743765	0.00205691	0.0215482
ENSG00000175087	PDIK1L	1	26437664	protein_coding	590.584	-0.377578	0.157391	0.00206104	0.0215723
ENSG00000237435	RP11-147C23.1	1	96403457	protein_coding	19.2915	0.116106	0.243179	0.00206277	0.0215723
ENSG00000102898	NUTF2	16	67880635	protein_coding	1600.41	0.269053	0.0979625	0.00206283	0.0215723
ENSG00000048828	FAM120A	9	96214004	protein_coding	1978.9	0.213434	0.0782903	0.00206359	0.0215723
ENSG00000013392	RWDD2A	6	83903098	protein_coding	421.664	-0.325459	0.123133	0.00208049	0.0217374
ENSG00000130741	EIF2S3	X	24072833	protein_coding	3431.58	0.285113	0.103281	0.00208618	0.0217853
ENSG00000166707	ZCCHC18	X	103356822	protein_coding	276.132	-0.33124	0.128934	0.002088	0.0217928
ENSG00000137822	TUBGCP4	15	43661419	protein_coding	2361.31	-0.285294	0.107698	0.00208966	0.0217985
ENSG00000166546	BEAN1	16	66461200	protein_coding	77.6684	-0.597187	0.287333	0.00209085	0.0217994
ENSG00000140525	FANCI	15	89787180	protein_coding	1219.6	0.516828	0.215412	0.00209896	0.0218723
ENSG00000180638	SLC47A2	17	19581601	protein_coding	72.1611	-0.525126	0.283165	0.00210296	0.0219024
ENSG00000122417	ODF2L	1	86814344	protein_coding	1620.87	-0.364327	0.152159	0.00211009	0.0219651
ENSG00000179477	ALOX12B	17	7975954	protein_coding	8.3497	1.06939	0.628862	0.00211357	0.0219896
ENSG00000095209	TMEM38B	9	108456825	protein_coding	190.1	0.342153	0.132813	0.00211683	0.0220091
ENSG00000115145	STAM2	2	152973315	protein_coding	1015.7	-0.316581	0.126624	0.00211768	0.0220091
ENSG00000147955	SIGMAR1	9	34634719	protein_coding	1066.75	0.378117	0.148968	0.0021199	0.0220205
ENSG00000134250	NOTCH2	1	120454176	protein_coding	1602.57	0.571864	0.274407	0.00212532	0.0220652
ENSG00000102978	POLR2C	16	57496299	protein_coding	966.246	0.218566	0.0765868	0.00213093	0.0221118
ENSG00000118707	TGIF2	20	35201891	protein_coding	307.278	0.624695	0.278517	0.00213209	0.0221121
ENSG00000141433	ADCYAP1	18	904944	protein_coding	2957.74	0.297701	0.752541	0.0021337	0.0221172
ENSG00000002586	CD99	X	2609220	protein_coding	888.771	0.469057	0.198901	0.00213704	0.0221253
ENSG00000076513	ANKRD13A	12	110436991	protein_coding	1349.97	-0.244398	0.0884733	0.00213718	0.0221253
ENSG00000144747	TMF1	3	69068978	protein_coding	1432.28	-0.255229	0.0939397	0.00213786	0.0221253
ENSG00000119535	CSF3R	1	36931644	protein_coding	671.604	-0.729983	0.552606	0.00215036	0.022243
ENSG00000041988	THAP3	1	6684926	protein_coding	314.922	-0.333653	0.141837	0.00215327	0.0222614
ENSG00000149571	KIRREL3	11	126293254	protein_coding	429.631	-0.749243	0.476243	0.00215604	0.0222783
ENSG00000181991	MRPS11	15	89010684	protein_coding	408.543	0.235986	0.0859586	0.00216603	0.0223529
ENSG00000213390	ARHGAP19	10	98978996	protein_coding	382.079	0.364575	0.141857	0.00216644	0.0223529
ENSG00000101745	ANKRD12	18	9136226	protein_coding	5601.54	-0.389901	0.171129	0.00216666	0.0223529
ENSG00000169813	HNRNPF	10	43881065	protein_coding	2214.21	0.244354	0.0899457	0.0021718	0.0223941
ENSG00000244045	TMEM199	17	26684604	protein_coding	793.281	-0.244015	0.0864374	0.00217363	0.0224013
ENSG00000105875	WDR91	7	134868590	protein_coding	977.613	-0.3088	0.120879	0.00218766	0.0225337
ENSG00000165891	E2F7	12	77415027	protein_coding	254.287	0.632122	0.290136	0.0021894	0.0225337
ENSG00000110723	EXPH5	11	108376158	protein_coding	89.5528	0.722913	0.340478	0.00219007	0.0225337
ENSG00000147896	IFNK	9	27524312	protein_coding	38.6726	-0.772195	0.366547	0.00219106	0.0225337
ENSG00000165934	CPSF2	14	92588281	protein_coding	1177.45	0.292276	0.108204	0.00219382	0.0225502
ENSG00000179142	CYP11B2	8	143991975	protein_coding	7.96078	-0.0158905	0.195307	0.00219759	0.0225772
ENSG00000115966	ATF2	2	175936978	protein_coding	3025.82	-0.278823	0.106054	0.00220468	0.0226308
ENSG00000163931	TKT	3	53258723	protein_coding	2707.6	0.454036	0.193789	0.00220529	0.0226308
ENSG00000103018	CYB5B	16	69458428	protein_coding	1143.85	0.234153	0.0834247	0.00220626	0.0226308
ENSG00000205352	PRR13	12	53835389	protein_coding	256.312	0.343435	0.131795	0.00221913	0.022751
ENSG00000157978	LDLRAP1	1	25870071	protein_coding	230.587	0.609022	0.311403	0.00223132	0.0228587
ENSG00000080224	EPHA6	3	96533425	protein_coding	1449.71	-0.925783	0.722298	0.00223298	0.0228587
ENSG00000088325	TPX2	20	30327074	protein_coding	1768.96	0.546801	0.242291	0.00223312	0.0228587
ENSG00000137204	SLC22A7	6	43263432	protein_coding	69.3287	-0.438145	0.198443	0.00223756	0.0228922
ENSG00000166106	ADAMTS15	11	130318869	protein_coding	100.251	-0.528259	0.273117	0.00224127	0.0229156
ENSG00000171204	TMEM126B	11	85339629	protein_coding	331.797	0.331012	0.127975	0.00224218	0.0229156
ENSG00000149295	DRD2	11	113280318	protein_coding	1191.06	-0.751038	0.473244	0.00224765	0.0229597
ENSG00000005379	BZRAP1	17	56378592	protein_coding	2858.82	-0.464954	0.217166	0.00225169	0.0229871
ENSG00000167106	FAM102A	9	130702858	protein_coding	1006.56	0.390647	0.158672	0.00225268	0.0229871
ENSG00000135249	RINT1	7	105172532	protein_coding	681.46	-0.274373	0.102924	0.00226423	0.0230821
ENSG00000198517	MAFK	7	1570350	protein_coding	344.97	-0.558633	0.284191	0.00226433	0.0230821
ENSG00000076685	NT5C2	10	104845940	protein_coding	1103.19	-0.306521	0.120236	0.00226735	0.0231009
ENSG00000142961	MOB3C	1	47073387	protein_coding	415.854	-0.354067	0.146322	0.00227125	0.0231271
ENSG00000134882	UBAC2	13	99853028	protein_coding	793.639	0.248403	0.0901943	0.00227227	0.0231271
ENSG00000101849	TBL1X	X	9431335	protein_coding	800.053	0.352722	0.144105	0.00228017	0.0231954
ENSG00000101901	ALG13	X	110909043	protein_coding	1107.29	0.303836	0.112595	0.00228447	0.0232157
ENSG00000232434	C9orf172	9	139738867	protein_coding	171.468	-0.728096	0.444893	0.00228452	0.0232157
ENSG00000125508	SRMS	20	62172163	protein_coding	17.4745	-0.806293	0.548556	0.00229554	0.0233156
ENSG00000182500	ORAI1	12	122064455	protein_coding	172.416	0.49208	0.245836	0.00229943	0.0233431
ENSG00000127318	IL22	12	68642022	protein_coding	0.880543	2.33935	0.979785	0.00230779	0.0234159
ENSG00000204889	KRT40	17	39133968	protein_coding	4.68053	-0.860246	0.547894	0.00231019	0.0234282
ENSG00000175106	TVP23C	17	15341205	protein_coding	382.079	-0.403738	0.171551	0.00231246	0.0234391
ENSG00000204388	HSPA1B	6	31795512	protein_coding	2686.67	-0.760036	0.515707	0.00231622	0.0234651
ENSG00000154556	SORBS2	4	186506598	protein_coding	8268.77	-0.497721	0.272694	0.00233807	0.0236743
ENSG00000090104	RGS1	1	192544857	protein_coding	673.342	-0.636115	0.418375	0.0023553	0.0238365
ENSG00000132906	CASP9	1	15817327	protein_coding	509.289	-0.368935	0.160492	0.00236018	0.0238737
ENSG00000163291	PAQR3	4	79808281	protein_coding	682.358	0.334173	0.132581	0.00236233	0.0238831
ENSG00000170381	SEMA3E	7	82993222	protein_coding	919.469	-0.218706	0.404547	0.00236365	0.0238842
ENSG00000164509	IL31RA	5	55147207	protein_coding	6.71316	0.265017	0.55698	0.00236497	0.0238852
ENSG00000104213	PDGFRL	8	17433942	protein_coding	46.3441	0.629791	0.373611	0.00236781	0.0238948
ENSG00000147155	EBP	X	48379546	protein_coding	583.758	0.332252	0.130791	0.00236834	0.0238948
ENSG00000081985	IL12RB2	1	67773047	protein_coding	69.893	0.558643	0.276471	0.00238777	0.0240784
ENSG00000168955	TM4SF20	2	228226872	protein_coding	17.3261	-0.617487	0.302143	0.00238933	0.0240818
ENSG00000169188	APEX2	X	55026790	protein_coding	338.518	0.302248	0.112993	0.00239191	0.0240955
ENSG00000131634	TMEM204	16	1578689	protein_coding	235.661	0.43487	0.199596	0.00239712	0.0241356
ENSG00000204421	LY6G6C	6	31686425	protein_coding	43.521	-0.533519	0.277234	0.00240648	0.0242077
ENSG00000020129	NCDN	1	36023074	protein_coding	1591.16	-0.400439	0.175746	0.00240694	0.0242077
ENSG00000118690	ARMC2	6	109169619	protein_coding	391.77	-0.373307	0.157941	0.00240798	0.0242077
ENSG00000075223	SEMA3C	7	80371854	protein_coding	906.037	-0.700515	0.512525	0.00241629	0.0242789
ENSG00000095739	BAMBI	10	28966271	protein_coding	81.2235	0.643954	0.306051	0.00241823	0.024286
ENSG00000071462	WBSCR22	7	73097355	protein_coding	1033.01	0.261661	0.0945364	0.00242388	0.0243303
ENSG00000163352	LENEP	1	154966062	protein_coding	12.0216	0.575843	0.276171	0.00242657	0.0243449
ENSG00000160953	MUM1	19	1285890	protein_coding	2908.17	-0.268383	0.102123	0.00242805	0.0243472
ENSG00000077312	SNRPA	19	41256542	protein_coding	1156.4	0.365742	0.142449	0.00242928	0.0243472
ENSG00000161594	KLHL10	17	39991937	protein_coding	43.8541	-0.40878	0.174963	0.00243659	0.024408
ENSG00000143621	ILF2	1	153634512	protein_coding	4200.94	0.259278	0.0960521	0.00244695	0.0244762
ENSG00000115942	ORC2	2	201773696	protein_coding	969.667	0.226003	0.0810679	0.00244706	0.0244762
ENSG00000108264	TADA2A	17	35766965	protein_coding	1097.84	-0.287128	0.110944	0.00244805	0.0244762
ENSG00000137080	IFNA21	9	21165636	protein_coding	4.36027	-0.839435	0.646406	0.00244837	0.0244762
ENSG00000215784	FAM72D	1	143896452	protein_coding	57.2096	0.567627	0.256102	0.00245718	0.0245518
ENSG00000196159	FAT4	4	126237554	protein_coding	3808.19	-0.673732	0.372459	0.00245936	0.0245611
ENSG00000179218	CALR	19	13049392	protein_coding	6673.9	0.287016	0.107421	0.00246285	0.0245836
ENSG00000115602	IL1RL1	2	102927962	protein_coding	13.1266	-0.857818	0.61105	0.00246507	0.0245932
ENSG00000128872	TMOD2	15	52043758	protein_coding	7174.52	-0.408955	0.170139	0.00248179	0.0247475
ENSG00000165609	NUDT5	10	12207324	protein_coding	944.326	0.253289	0.0926081	0.00248727	0.0247896
ENSG00000198910	L1CAM	X	153126969	protein_coding	14441	-0.393643	0.173098	0.00249344	0.0248385
ENSG00000146950	SHROOM2	X	9754496	protein_coding	531.305	-0.4788	0.241285	0.00249561	0.0248423
ENSG00000153551	CMTM7	3	32433163	protein_coding	125.319	0.502111	0.220392	0.00249635	0.0248423
ENSG00000172590	MRPL52	14	23299088	protein_coding	362.247	0.328842	0.124988	0.00249764	0.0248425
ENSG00000155256	ZFYVE27	10	99496878	protein_coding	1722.3	-0.321268	0.128776	0.00250041	0.0248575
ENSG00000110888	CAPRIN2	12	30862486	protein_coding	2216.9	-0.270537	0.102183	0.00250625	0.0248931
ENSG00000074054	CLASP1	2	122095352	protein_coding	8243.5	-0.240259	0.0895437	0.00250743	0.0248931
ENSG00000132185	FCRLA	1	161676762	protein_coding	35.0233	0.918169	0.525679	0.00250778	0.0248931
ENSG00000147488	ST18	8	53023399	protein_coding	182.329	1.06633	0.680971	0.00251608	0.0249563
ENSG00000140557	ST8SIA2	15	92937058	protein_coding	2627.74	-0.524682	0.271528	0.00251669	0.0249563
ENSG00000164123	C4orf45	4	159814286	protein_coding	15.3867	-0.691314	0.356575	0.00252181	0.0249945
ENSG00000154429	CCSAP	1	229456758	protein_coding	1778.44	-0.375857	0.16123	0.00252372	0.0250009
ENSG00000075131	TIPIN	15	66628544	protein_coding	220.153	0.31334	0.118845	0.00252994	0.0250498
ENSG00000169738	DCXR	17	79993012	protein_coding	606.487	0.434647	0.182745	0.00253321	0.0250696
ENSG00000137804	NUSAP1	15	41624892	protein_coding	1289.71	0.51002	0.229433	0.00253613	0.0250859
ENSG00000114796	KLHL24	3	183353356	protein_coding	3300.16	-0.329359	0.132889	0.00254168	0.0251282
ENSG00000178971	CTC1	17	8130191	protein_coding	1715.22	-0.349441	0.141104	0.00254395	0.0251379
ENSG00000177971	IMP3	15	75931426	protein_coding	491.944	0.289868	0.112594	0.00255208	0.0252056
ENSG00000027644	INSRR	1	156809855	protein_coding	3146.68	-0.314013	0.719386	0.00256017	0.0252728
ENSG00000196517	SLC6A9	1	44457172	protein_coding	165.1	0.476734	0.22981	0.00256275	0.0252857
ENSG00000105464	GRIN2D	19	48898132	protein_coding	232.861	-0.626104	0.443047	0.00256585	0.0252996
ENSG00000175274	TP53I11	11	44907454	protein_coding	1360.36	0.475261	0.228309	0.00256674	0.0252996
ENSG00000072756	TRNT1	3	3168600	protein_coding	584.088	0.298677	0.113099	0.00256841	0.0253034
ENSG00000223609	HBD	11	5253908	protein_coding	8.03211	0.171363	0.311495	0.00257793	0.0253831
[truncated: 17,676 more rows]
