# Supplementary material for: Copy-number dosage regulates telomere maintenance and disease-associated pathways in neuroblastoma
Source: iScience. 2024 Sep 10;27(10):110918. doi: 10.1016/j.isci.2024.110918 (PMC11615189; doi:10.1016/j.isci.2024.110918)
Supplement: Table S3. Reactome pathways enriched in copy-number dosage effects, related to STAR Methods and Figure S14 — ES: enrichment score; NES: normalized enrichment score. [file mmc4.xlsx]

## Sheet: Table S3
Table S3. Reactome pathways enriched in copy-number dosage effects. ES: enrichment score; NES: normalized enrichment score.
Pathway	P	P adjusted	ES	NES
Antigen processing: Ubiquitination & Proteasome degradation	9.9999e-06	0.000889191	0.564851	1.22162
Cell Cycle	9.9999e-06	0.000889191	0.558285	1.21944
Cell Cycle Checkpoints	9.9999e-06	0.000889191	0.575825	1.24309
Cell Cycle, Mitotic	9.9999e-06	0.000889191	0.557183	1.21401
Cellular responses to external stimuli	9.9999e-06	0.000889191	0.586698	1.27654
Cellular responses to stress	9.9999e-06	0.000889191	0.589907	1.28305
Chromatin modifying enzymes	9.9999e-06	0.000889191	0.59844	1.28578
Chromatin organization	9.9999e-06	0.000889191	0.59844	1.28578
Class I MHC mediated antigen processing & presentation	9.9999e-06	0.000889191	0.557236	1.20819
Deubiquitination	9.9999e-06	0.000889191	0.595499	1.28243
Disease	9.9999e-06	0.000889191	0.510211	1.12041
Diseases of signal transduction	9.9999e-06	0.000889191	0.560017	1.21509
DNA Repair	9.9999e-06	0.000889191	0.574856	1.24369
Gene expression (Transcription)	9.9999e-06	0.000889191	0.541891	1.19287
Generic Transcription Pathway	9.9999e-06	0.000889191	0.524366	1.15258
HIV Infection	9.9999e-06	0.000889191	0.601784	1.2938
M Phase	9.9999e-06	0.000889191	0.567051	1.22924
Membrane Trafficking	9.9999e-06	0.000889191	0.53037	1.15914
Metabolism of proteins	9.9999e-06	0.000889191	0.528516	1.16546
Metabolism of RNA	9.9999e-06	0.000889191	0.569527	1.24528
Post-translational protein modification	9.9999e-06	0.000889191	0.529486	1.16506
Processing of Capped Intron-Containing Pre-mRNA	9.9999e-06	0.000889191	0.581197	1.25103
Regulation of HSF1-mediated heat shock response	9.9999e-06	0.000889191	0.701388	1.45414
RNA Polymerase II Transcription	9.9999e-06	0.000889191	0.534876	1.1766
Transcriptional Regulation by TP53	9.9999e-06	0.000889191	0.557565	1.20923
Cellular response to heat stress	1.99998e-05	0.00143418	0.656531	1.37503
Mitotic Anaphase	1.99998e-05	0.00143418	0.582974	1.24932
Mitotic Metaphase and Anaphase	1.99998e-05	0.00143418	0.582918	1.24937
Separation of Sister Chromatids	1.99998e-05	0.00143418	0.589548	1.26184
Transcriptional regulation by RUNX1	1.99998e-05	0.00143418	0.582168	1.24759
tRNA processing in the nucleus	1.99998e-05	0.00143418	0.699699	1.43886
Antiviral mechanism by IFN-stimulated genes	2.99997e-05	0.00170998	0.662541	1.38371
Host Interactions of HIV factors	2.99997e-05	0.00170998	0.619967	1.31375
Infectious disease	2.99997e-05	0.00170998	0.547314	1.18748
Intracellular signaling by second messengers	2.99997e-05	0.00170998	0.552411	1.19422
ISG15 antiviral mechanism	2.99997e-05	0.00170998	0.670008	1.3941
Transport of Mature mRNA derived from an Intron-Containing Transcript	2.99997e-05	0.00170998	0.671803	1.39366
Ub-specific processing proteases	2.99997e-05	0.00170998	0.603341	1.28849
Vesicle-mediated transport	2.99997e-05	0.00170998	0.522907	1.14359
Regulation of TP53 Activity	3.99996e-05	0.00211712	0.604838	1.2895
S Phase	3.99996e-05	0.00211712	0.598671	1.27705
Transport of Mature Transcript to Cytoplasm	3.99996e-05	0.00211712	0.660334	1.37703
PIP3 activates AKT signaling	4.99995e-05	0.00252611	0.565419	1.21885
Translation	4.99995e-05	0.00252611	0.553974	1.19665
PTEN Regulation	5.99994e-05	0.00283784	0.610457	1.29551
Transport of the SLBP Dependant Mature mRNA	5.99994e-05	0.00283784	0.72858	1.46361
tRNA processing	5.99994e-05	0.00283784	0.623435	1.31414
Epigenetic regulation of gene expression	8.99991e-05	0.00416808	0.617237	1.30021
MAPK6/MAPK4 signaling	9.9999e-05	0.00453669	0.634985	1.32812
Late Phase of HIV Life Cycle	0.000129999	0.00577974	0.597757	1.26855
HIV Life Cycle	0.000139999	0.00610229	0.59365	1.26326
mRNA Splicing	0.000149999	0.006175	0.572789	1.22645
NS1 Mediated Effects on Host Pathways	0.000149999	0.006175	0.706748	1.43027
Transport of the SLBP independent Mature mRNA	0.00015	0.006175	0.724493	1.45291
Transport of Ribonucleoproteins into the Host Nucleus	0.000160003	0.00646704	0.736158	1.46823
Cellular Senescence	0.000169998	0.00662993	0.582726	1.24235
Host Interactions with Influenza Factors	0.000169998	0.00662993	0.704015	1.42667
Interactions of Vpr with host cellular proteins	0.00018	0.00689897	0.721383	1.44667
Interleukin-1 signaling	0.000189998	0.00715874	0.616755	1.29592
Transcriptional regulation of white adipocyte differentiation	0.000199998	0.00740993	0.633208	1.32245
Mitotic G1-G1/S phases	0.000209998	0.007524	0.583135	1.24134
APC/C:Cdc20 mediated degradation of Securin	0.000219998	0.007524	0.65298	1.35011
G1/S Transition	0.000219998	0.007524	0.593402	1.25844
mRNA Splicing - Major Pathway	0.000219998	0.007524	0.5729	1.22553
Vpr-mediated nuclear import of PICs	0.00022	0.007524	0.723913	1.44916
Transport of Mature mRNAs Derived from Intronless Transcripts	0.000229998	0.00774674	0.69346	1.40699
Fc epsilon receptor (FCERI) signaling	0.000249998	0.00829469	0.592009	1.25549
Nuclear import of Rev protein	0.00028	0.00915353	0.719902	1.44113
Hedgehog ligand biogenesis	0.000289997	0.00934295	0.653134	1.34842
