# Supplementary material for: Copy-number dosage regulates telomere maintenance and disease-associated pathways in neuroblastoma
Source: iScience. 2024 Sep 10;27(10):110918. doi: 10.1016/j.isci.2024.110918 (PMC11615189; doi:10.1016/j.isci.2024.110918)
Supplement: Table S4. Correlation of gene expression and 11q and 17q copy-number for differentially expressed ALT genes, related to Figures 4D and S18 — Model estimate, P, and adjusted P from ALT differential expression analysis. LogR: Log-ratio (copy-number); cor.: correlation. [file mmc5.xlsx]

## Sheet: Table S4
Table S4. Correlation of gene expression and 11q and 17q copy-number for differentially expressed ALT genes. Model estimate, P, and adjusted P from ALT differential expression analysis. LogR: Log-ratio (copy-number); cor.: correlation
Gene ID	Gene name	Chromosome	Gene start	Model estimate	P	P adjusted	11q LogR cor.	17q LogR cor.
ENSG00000246705	H2AFJ	12	14927270	0.957458	6.40891e-09	7.24215e-05	-0.463524	0.434121
ENSG00000109832	DDX25	11	125773271	-1.23683	8.45848e-09	7.24215e-05	0.523159	-0.392999
ENSG00000165953	SERPINA12	14	94953611	1.82041	2.34932e-08	0.000113491	-0.437407	0.388569
ENSG00000132475	H3F3B	17	73772515	1.08406	3.26774e-08	0.000113491	-0.586982	0.684957
ENSG00000115109	EPB41L5	2	120770581	-1.04822	3.43975e-08	0.000113491	0.261347	-0.319004
ENSG00000149294	NCAM1	11	112831997	-1.08394	5.15902e-08	0.000113491	0.474556	-0.245537
ENSG00000167105	TMEM92	17	48348767	0.937755	5.21229e-08	0.000113491	-0.366669	0.414035
ENSG00000171346	KRT15	17	39669995	1.156	5.30209e-08	0.000113491	-0.45931	0.433839
ENSG00000172061	LRRC15	3	194075976	1.63799	1.0678e-07	0.000203167	-0.245211	0.188251
ENSG00000170054	SERPINA9	14	94929054	1.78443	1.60166e-07	0.000274269	-0.419113	0.332619
ENSG00000181264	TMEM136	11	120195838	-0.898877	4.4896e-07	0.000676123	0.647379	-0.355502
ENSG00000137500	CCDC90B	11	82970139	-0.840789	5.01658e-07	0.000676123	0.41365	-0.313128
ENSG00000224153	RP11-433C9.2	3	184119325	0.6147	5.13291e-07	0.000676123	-0.235783	0.308099
ENSG00000168092	PAFAH1B2	11	117014983	-0.868855	6.45449e-07	0.000789476	0.651112	-0.347406
ENSG00000133256	PDE6B	4	619373	-1.54444	1.86283e-06	0.00201481	0.357061	-0.262932
ENSG00000149547	EI24	11	125439112	-0.726071	1.98703e-06	0.00201481	0.719349	-0.406513
ENSG00000087053	MTMR2	11	95566046	-0.787091	2.00022e-06	0.00201481	0.595975	-0.433084
ENSG00000124216	SNAI1	20	48599536	1.12251	3.14942e-06	0.0026307	-0.147728	0.113823
ENSG00000162694	EXTL2	1	101337943	-0.876895	3.3836e-06	0.0026307	0.209156	-0.310638
ENSG00000115607	IL18RAP	2	103035149	0.892851	3.43311e-06	0.0026307	-0.198098	0.0665976
ENSG00000187775	DNAH17	17	76419778	1.01281	3.57138e-06	0.0026307	-0.433882	0.512115
ENSG00000138095	LRPPRC	2	44113647	-0.711955	3.67672e-06	0.0026307	0.385683	-0.222589
ENSG00000186318	BACE1	11	117156402	-0.793311	3.68157e-06	0.0026307	0.525153	-0.315321
ENSG00000176659	C20orf197	20	58630980	0.558495	3.89236e-06	0.0026307	-0.358556	0.227856
ENSG00000182985	CADM1	11	115039938	-1.3188	3.98469e-06	0.0026307	0.376177	-0.260293
ENSG00000137726	FXYD6	11	117707693	-0.835068	3.99429e-06	0.0026307	0.35559	-0.123713
ENSG00000122861	PLAU	10	75668935	1.37002	5.75233e-06	0.0034515	-0.278193	0.200875
ENSG00000173890	GPR160	3	169755717	0.722015	5.92054e-06	0.0034515	-0.118746	0.109429
ENSG00000167257	RNF214	11	117103341	-0.628362	5.92809e-06	0.0034515	0.704611	-0.341958
ENSG00000025434	NR1H3	11	47269851	0.994928	6.04678e-06	0.0034515	-0.18133	0.24299
ENSG00000107551	RASSF4	10	45454855	1.10717	6.2634e-06	0.00345982	-0.307181	0.213214
ENSG00000151062	CACNA2D4	12	1901123	0.791956	6.71381e-06	0.00359273	-0.274458	0.250566
ENSG00000198478	SH3BGRL2	6	80341000	-0.79716	7.4182e-06	0.00380643	0.205206	-0.186367
ENSG00000107593	PKD2L1	10	102047903	0.774215	7.55774e-06	0.00380643	-0.339746	0.315376
ENSG00000176170	SPHK1	17	74372665	1.21571	7.95269e-06	0.00389091	-0.154273	0.274904
ENSG00000172057	ORMDL3	17	38077294	0.740999	8.31485e-06	0.0039551	-0.449694	0.519269
ENSG00000108342	CSF3	17	38171614	0.615836	8.82217e-06	0.004083	-0.115008	0.21875
ENSG00000186834	HEXIM1	17	43224684	0.662061	9.91896e-06	0.0044698	-0.27656	0.467853
ENSG00000134046	MBD2	18	51679079	0.468532	1.02114e-05	0.00448359	-0.246866	0.0941912
ENSG00000150776	C11orf57	11	111944810	-0.714519	1.10692e-05	0.00468442	0.624347	-0.353681
ENSG00000144619	CNTN4	3	2140497	-1.54131	1.13285e-05	0.00468442	0.485332	-0.457659
ENSG00000090339	ICAM1	19	10381511	1.4968	1.14895e-05	0.00468442	-0.229574	0.110901
ENSG00000154114	TBCEL	11	120894781	-0.777352	1.21637e-05	0.00484397	0.56438	-0.406487
ENSG00000134910	STT3A	11	125461607	-0.612295	1.26019e-05	0.00490445	0.728929	-0.329447
ENSG00000152465	NMT2	10	15144583	-0.550808	1.32148e-05	0.00502866	0.218063	-0.16395
ENSG00000083457	ITGAE	17	3617922	0.677806	1.35515e-05	0.00504469	-0.224364	0.222292
ENSG00000139572	GPR84	12	54756229	0.897934	1.47082e-05	0.0053588	-0.259684	0.285652
ENSG00000121073	SLC35B1	17	47778305	0.630156	1.55857e-05	0.0055602	-0.390709	0.633089
ENSG00000118096	IFT46	11	118415243	-0.635397	1.70368e-05	0.00588842	0.62042	-0.360357
ENSG00000166037	CEP57	11	95523129	-0.809036	1.71935e-05	0.00588842	0.607813	-0.397422
ENSG00000158517	NCF1	7	74188309	1.20518	1.86959e-05	0.00615183	-0.165844	0.158943
ENSG00000129465	RIPK3	14	24805227	0.8838	1.89709e-05	0.00615183	-0.1594	0.163874
ENSG00000124103	FAM209A	20	55092243	0.513923	1.92922e-05	0.00615183	-0.137802	0.238687
ENSG00000166257	SCN3B	11	123499895	-1.0583	1.94249e-05	0.00615183	0.399188	-0.297804
ENSG00000170903	MSANTD4	11	105866350	-0.697782	1.97588e-05	0.00615183	0.641718	-0.307015
ENSG00000086848	ALG9	11	111652919	-0.549821	2.1973e-05	0.00655097	0.641346	-0.267026
ENSG00000163464	CXCR1	2	219027568	0.851573	2.25842e-05	0.00655097	-0.0548536	0.107671
ENSG00000064309	CDON	11	125825691	-0.836375	2.26251e-05	0.00655097	0.439341	-0.270746
ENSG00000043462	LCP2	5	169673241	1.22013	2.27394e-05	0.00655097	-0.186815	0.0803064
ENSG00000149313	AASDHPPT	11	105946228	-0.883202	2.3079e-05	0.00655097	0.599601	-0.407868
ENSG00000101425	BPI	20	36888551	0.790947	2.33566e-05	0.00655097	-0.188888	0.266831
ENSG00000132965	ALOX5AP	13	31309645	1.29972	2.43019e-05	0.00655097	-0.128245	0.0957499
ENSG00000109113	RAB34	17	27041299	1.09959	2.46867e-05	0.00655097	-0.0319439	0.17389
ENSG00000115009	CCL20	2	228678558	0.608763	2.52464e-05	0.00655097	-0.152601	0.211105
ENSG00000111424	VDR	12	48235320	1.27081	2.5473e-05	0.00655097	-0.214725	0.207686
ENSG00000129472	RAB2B	14	21927179	-0.478259	2.56244e-05	0.00655097	0.150262	-0.313116
ENSG00000141179	PCTP	17	53828340	0.627537	2.59077e-05	0.00655097	-0.325969	0.435656
ENSG00000073605	GSDMB	17	38060848	0.996238	2.60141e-05	0.00655097	-0.357367	0.293578
ENSG00000073331	ALPK1	4	113206665	0.917848	2.73358e-05	0.00678404	-0.160917	0.0108047
ENSG00000134909	ARHGAP32	11	128834955	-0.702712	3.30469e-05	0.00797746	0.570222	-0.252493
ENSG00000268470	DNAH17-AS1	17	76494911	0.601364	3.316e-05	0.00797746	-0.190317	0.291501
ENSG00000083720	OXCT1	5	41730167	-1.01684	3.35422e-05	0.00797746	0.393869	-0.215699
ENSG00000100350	FOXRED2	22	36883237	-0.750943	3.43542e-05	0.00805865	0.310723	-0.170527
ENSG00000171051	FPR1	19	52248425	1.16231	3.53737e-05	0.00818567	-0.170837	0.121885
ENSG00000132305	IMMT	2	86371055	-0.363737	3.61258e-05	0.00824824	0.382188	-0.243121
ENSG00000167207	NOD2	16	50727514	0.976173	3.71256e-05	0.00826065	-0.151257	0.120354
ENSG00000204397	CARD16	11	104912053	0.84683	3.71449e-05	0.00826065	-0.140909	0.0600386
ENSG00000005243	COPZ2	17	46103533	0.903719	3.92197e-05	0.00861023	-0.413613	0.358313
ENSG00000189050	RNFT1	17	58029601	0.674247	4.28719e-05	0.0092929	-0.391266	0.352047
ENSG00000203710	CR1	1	207669492	1.29306	4.57172e-05	0.00978576	-0.236735	0.192494
ENSG00000101307	SIRPB1	20	1544167	1.07874	4.66225e-05	0.00981522	-0.193208	0.201567
ENSG00000269657	AC079210.1	17	66539369	0.785401	4.71396e-05	0.00981522	-0.26965	0.548412
ENSG00000213714	FAM209B	20	55108302	0.451484	4.75744e-05	0.00981522	-0.16572	0.2856
ENSG00000158869	FCER1G	1	161185024	1.09014	4.8256e-05	0.00983733	-0.267681	0.112027
ENSG00000162688	AGL	1	100315640	-0.62523	5.03426e-05	0.010142	0.220514	-0.368787
ENSG00000106483	SFRP4	7	37945543	2.01774	5.23473e-05	0.0104232	-0.227864	0.226245
ENSG00000185610	DBX2	12	45408455	-0.656838	5.68333e-05	0.0108371	0.0356594	-0.316212
ENSG00000086730	LAT2	7	73613982	0.814413	5.6862e-05	0.0108371	-0.204868	0.208186
ENSG00000092067	CEBPE	14	23586513	0.453603	5.6969e-05	0.0108371	-0.186373	0.190819
ENSG00000151498	ACAD8	11	134123389	-0.674334	5.70139e-05	0.0108371	0.523752	-0.338993
ENSG00000158473	CD1D	1	158149737	0.715531	5.83397e-05	0.0108371	-0.117533	0.151686
ENSG00000163191	S100A11	1	152004982	1.25917	5.95371e-05	0.0108371	-0.213197	0.120429
ENSG00000182230	FAM153B	5	175487692	2.03169	5.95798e-05	0.0108371	-0.395661	0.26233
ENSG00000105352	CEACAM4	19	42125344	0.565627	5.96568e-05	0.0108371	-0.115132	0.115915
ENSG00000255561	FDXACB1	11	111744780	-0.587352	6.02073e-05	0.0108371	0.662051	-0.338267
ENSG00000176595	KBTBD11	8	1922044	-0.650784	6.07548e-05	0.0108371	0.349601	-0.288363
ENSG00000167383	ZNF229	19	44921685	-1.20556	6.18596e-05	0.0108993	0.511569	-0.435243
ENSG00000222047	C10orf55	10	75669727	0.483279	6.24693e-05	0.0108993	-0.0853353	0.281708
ENSG00000167862	ICT1	17	73008765	0.702118	6.30126e-05	0.0108993	-0.238564	0.523199
ENSG00000110218	PANX1	11	93862094	-0.844602	6.38653e-05	0.0109363	0.650806	-0.358239
ENSG00000187957	DNER	2	230222345	-1.4798	6.50733e-05	0.0109901	0.0447155	-0.13725
ENSG00000133805	AMPD3	11	10329860	0.947401	6.54634e-05	0.0109901	-0.0532165	0.0356204
ENSG00000183791	TCEB3C	18	44554573	0.897424	6.73429e-05	0.0111959	-0.235901	0.266482
ENSG00000161526	SAP30BP	17	73663196	0.623952	6.86221e-05	0.0112989	-0.379733	0.591191
ENSG00000145423	SFRP2	4	154701744	1.60365	6.93922e-05	0.0113169	-0.145694	0.197646
ENSG00000145040	UCN2	3	48599160	1.06723	7.03533e-05	0.0113654	-0.323711	0.203878
ENSG00000042062	FAM65C	20	49202645	1.13156	7.15979e-05	0.0114553	-0.0492	0.131038
ENSG00000180549	FUT7	9	139924626	0.698141	7.22478e-05	0.0114553	-0.311371	0.220611
ENSG00000108691	CCL2	17	32582304	1.45122	7.49245e-05	0.0117068	-0.296006	0.260439
ENSG00000101160	CTSZ	20	57570240	1.12027	7.57022e-05	0.0117068	-0.283174	0.24669
ENSG00000173991	TCAP	17	37820440	0.975151	7.58847e-05	0.0117068	-0.46088	0.538761
ENSG00000198855	FICD	12	108908962	0.528963	7.72811e-05	0.0117343	-0.269518	0.400511
ENSG00000095139	ARCN1	11	118443105	-0.530092	7.98234e-05	0.0117343	0.75279	-0.41573
ENSG00000150764	DIXDC1	11	111797868	-0.931356	8.0051e-05	0.0117343	0.513562	-0.377196
ENSG00000183876	ARSI	5	149675906	0.759829	8.06038e-05	0.0117343	-0.256938	0.228539
ENSG00000168404	MLKL	16	74705753	0.893563	8.08045e-05	0.0117343	-0.126791	0.00808876
ENSG00000125630	POLR1B	2	113299492	-0.650387	8.10649e-05	0.0117343	0.35985	-0.154645
ENSG00000224730	AC009892.10	19	55147173	0.541988	8.12791e-05	0.0117343	-0.098916	0.152067
ENSG00000271605	MILR1	17	62461569	0.708246	8.15455e-05	0.0117343	-0.284098	0.173535
ENSG00000125900	SIRPD	20	1514897	0.43095	8.24343e-05	0.0117535	-0.184515	0.207965
ENSG00000125780	TGM3	20	2276647	0.797215	8.30517e-05	0.0117535	-0.158573	0.181132
ENSG00000163221	S100A12	1	153346184	0.710489	8.62557e-05	0.0118478	-0.0808014	0.135979
ENSG00000108296	CWC25	17	36956687	0.634394	8.809e-05	0.0118478	-0.187315	0.447763
ENSG00000100365	NCF4	22	37257030	1.05909	8.89736e-05	0.0118478	-0.135301	0.0688591
ENSG00000216490	IFI30	19	18283972	1.41896	8.89933e-05	0.0118478	-0.250064	0.186521
ENSG00000169896	ITGAM	16	31271311	1.22436	8.92972e-05	0.0118478	-0.239665	0.171264
ENSG00000110395	CBL	11	119076752	-0.639431	9.0448e-05	0.0118478	0.579448	-0.308424
ENSG00000159915	ZNF233	19	44754318	-0.771627	9.05691e-05	0.0118478	0.424168	-0.422573
ENSG00000118058	KMT2A	11	118307205	-0.705625	9.1002e-05	0.0118478	0.617586	-0.347062
ENSG00000137462	TLR2	4	154622652	0.89237	9.12035e-05	0.0118478	-0.288248	0.0990191
ENSG00000163735	CXCL5	4	74861359	1.05813	9.12867e-05	0.0118478	-0.0553043	0.162134
ENSG00000136868	SLC31A1	9	115983808	-0.828474	9.16454e-05	0.0118478	0.198527	-0.226007
ENSG00000187240	DYNC2H1	11	102980160	-0.992775	9.20938e-05	0.0118478	0.535635	-0.354409
ENSG00000110203	FOLR3	11	71825915	0.434285	9.31697e-05	0.0118478	-0.135838	0.153986
ENSG00000074054	CLASP1	2	122095352	-0.458877	9.3404e-05	0.0118478	0.115015	-0.175211
ENSG00000157551	KCNJ15	21	39529128	1.03065	9.46403e-05	0.0119163	-0.078448	0.12379
ENSG00000144468	RHBDD1	2	227700297	-0.511776	9.63662e-05	0.0120451	0.220002	-0.249825
ENSG00000143110	C1orf162	1	112016414	0.776894	0.000101751	0.0125136	-0.127909	-0.00741179
ENSG00000119655	NPC2	14	74942895	0.88803	0.00010215	0.0125136	-0.278479	0.143234
ENSG00000100906	NFKBIA	14	35870717	0.86339	0.000102307	0.0125136	-0.167855	0.0848964
ENSG00000048028	USP28	11	113668596	-0.617282	0.000103037	0.0125136	0.644675	-0.386248
ENSG00000214517	PPME1	11	73882144	-0.544353	0.000105017	0.012595	0.520852	-0.306386
ENSG00000124613	ZNF391	6	27342394	-0.97244	0.000106553	0.012595	0.508543	-0.379873
ENSG00000112303	VNN2	6	133065009	0.911888	0.000107074	0.012595	-0.131075	0.117699
ENSG00000131459	GFPT2	5	179727690	1.13784	0.000107493	0.012595	-0.203808	0.42622
ENSG00000167613	LAIR1	19	54865362	1.02301	0.000108588	0.012595	-0.262993	0.1148
ENSG00000196323	ZBTB44	11	130096572	-0.693634	0.000108743	0.012595	0.58429	-0.371097
ENSG00000196655	TRAPPC4	11	118889142	-0.559227	0.000108856	0.012595	0.679633	-0.406912
ENSG00000172183	ISG20	15	89179384	1.05234	0.000111988	0.0128704	-0.0858964	0.0522651
ENSG00000149582	TMEM25	11	118401756	-0.609932	0.00011497	0.013125	0.554029	-0.262966
ENSG00000158955	WNT9B	17	44910567	0.404163	0.000116524	0.0131455	-0.193121	0.260606
ENSG00000120051	CCDC147	10	106113522	0.605226	0.000117067	0.0131455	-0.260921	0.217004
ENSG00000100031	GGT1	22	24979718	0.978187	0.000117453	0.0131455	-0.215501	0.330072
ENSG00000198331	HYLS1	11	125753509	-0.602827	0.000118796	0.0132095	0.566547	-0.21862
ENSG00000150768	DLAT	11	111895538	-0.621819	0.000122985	0.0135321	0.675954	-0.325686
ENSG00000138443	ABI2	2	204192942	-0.556357	0.000123692	0.0135321	0.0956615	-0.139342
ENSG00000137767	SQRDL	15	45923346	0.829576	0.000124833	0.0135321	-0.156229	-0.0275831
ENSG00000137502	RAB30	11	82684175	-0.881932	0.000126541	0.0135321	0.350147	-0.296247
ENSG00000162747	FCGR3B	1	161592986	1.19674	0.000127368	0.0135321	-0.0394046	0.0821191
ENSG00000181649	PHLDA2	11	2949503	0.776936	0.00012776	0.0135321	-0.137512	0.162269
ENSG00000182601	HS3ST4	16	25703347	1.58039	0.000127997	0.0135321	-0.328233	0.395376
ENSG00000168243	GNG4	1	235710987	-0.829081	0.000130121	0.0135321	0.221813	-0.161335
ENSG00000100368	CSF2RB	22	37309670	1.20651	0.000130248	0.0135321	-0.166641	0.093493
ENSG00000100814	CCNB1IP1	14	20779527	-0.703516	0.000130294	0.0135321	0.518268	-0.409311
ENSG00000196169	KIF19	17	72322349	0.593138	0.000130762	0.0135321	-0.150459	0.183303
ENSG00000115604	IL18R1	2	102927989	0.976956	0.000131597	0.0135321	-0.0868627	0.00942822
ENSG00000175782	SLC35E3	12	69139886	-0.483169	0.00013197	0.0135321	0.0635581	-0.0741564
ENSG00000137752	CASP1	11	104896170	0.897486	0.00013579	0.0136808	-0.179025	0.116884
ENSG00000137692	DCUN1D5	11	102932805	-0.632983	0.00013584	0.0136808	0.632921	-0.390294
ENSG00000143466	IKBKE	1	206643791	1.05482	0.00013591	0.0136808	-0.2106	0.124896
ENSG00000100320	RBFOX2	22	36134783	-0.679839	0.000136616	0.0136808	0.0845536	-0.190656
ENSG00000102802	MEDAG	13	31480328	1.03644	0.000141539	0.0140914	-0.128465	0.130328
ENSG00000143061	IGSF3	1	117117031	-0.906168	0.000142385	0.0140937	0.226725	-0.15575
ENSG00000170074	FAM153A	5	177134982	1.98483	0.000143374	0.0141099	-0.393574	0.282669
ENSG00000163590	PPM1L	3	160473390	-0.886894	0.000146352	0.0143208	0.309076	-0.28208
ENSG00000103811	CTSH	15	79213400	0.958045	0.000148777	0.0144753	-0.254743	0.205251
ENSG00000169403	PTAFR	1	28473677	0.998657	0.000150002	0.014512	-0.318325	0.244713
ENSG00000075275	CELSR1	22	46756731	0.962467	0.000155501	0.0149595	-0.0993863	0.118196
ENSG00000185201	IFITM2	11	307631	1.16839	0.000158157	0.0150466	-0.128374	0.0850135
ENSG00000142347	MYO1F	19	8585674	1.10699	0.000158724	0.0150466	-0.155563	0.108059
ENSG00000108179	PPIF	10	81107225	0.652629	0.000160432	0.0150466	0.045243	0.040594
ENSG00000102524	TNFSF13B	13	108903588	0.724627	0.000160752	0.0150466	-0.325475	0.156376
ENSG00000164684	ZNF704	8	81540686	-0.989814	0.0001608	0.0150466	0.163246	-0.293984
ENSG00000125347	IRF1	5	131817301	0.992913	0.000161738	0.0150522	-0.152609	0.105971
ENSG00000159314	ARHGAP27	17	43471275	0.890247	0.000165719	0.0153393	-0.30502	0.204677
ENSG00000121988	ZRANB3	2	135894486	-0.608209	0.000169359	0.015592	0.355508	-0.229129
ENSG00000116701	NCF2	1	183524698	1.04316	0.000170404	0.0156043	-0.116585	0.118881
ENSG00000196420	S100A5	1	153509623	0.324594	0.000172538	0.0157156	-0.21331	0.222255
ENSG00000093134	VNN3	6	133043926	0.676573	0.000174297	0.0157919	-0.0284309	0.100659
ENSG00000143546	S100A8	1	153362508	1.25647	0.000175761	0.0158407	-0.105245	0.109113
ENSG00000128694	OSGEPL1	2	190611386	-0.549175	0.000178718	0.0159869	0.285555	-0.32136
ENSG00000074266	EED	11	85955586	-0.510397	0.00017929	0.0159869	0.592837	-0.34815
ENSG00000165526	RPUSD4	11	126071993	-0.588475	0.000180184	0.0159869	0.687194	-0.298916
ENSG00000182919	C11orf54	11	93474757	-0.539628	0.000182189	0.0160814	0.7103	-0.398583
ENSG00000108950	FAM20A	17	66531254	0.795641	0.000184964	0.0161724	-0.224786	0.315728
ENSG00000159339	PADI4	1	17634690	0.79963	0.000185109	0.0161724	-0.0972962	0.0728308
ENSG00000118503	TNFAIP3	6	138188351	1.26894	0.000192519	0.0167291	-0.243309	0.0990738
ENSG00000168071	CCDC88B	11	64107695	1.44649	0.000193434	0.0167291	-0.203763	0.099005
ENSG00000162511	LAPTM5	1	31205316	1.17936	0.000196792	0.0169129	-0.198836	0.126989
ENSG00000067715	SYT1	12	79257773	-1.07158	0.000198124	0.0169129	0.242838	-0.180673
ENSG00000102781	KATNAL1	13	30776767	-0.632917	0.000198522	0.0169129	-0.143566	0.00487914
ENSG00000012779	ALOX5	10	45869661	1.12708	0.000201447	0.0170772	-0.104352	0.0956407
ENSG00000110446	SLC15A3	11	60704556	0.896535	0.000205269	0.0173094	-0.229506	0.208505
ENSG00000141574	SECTM1	17	80278900	0.873939	0.000206891	0.0173094	-0.142767	0.127716
ENSG00000136098	NEK3	13	52706775	-0.618904	0.00020722	0.0173094	0.187474	-0.361166
ENSG00000106723	SPIN1	9	91003334	-0.539346	0.000210444	0.0174887	0.0817773	-0.139464
ENSG00000111679	PTPN6	12	7055631	1.23656	0.000212728	0.0174887	-0.19486	0.080244
ENSG00000183134	PTGDR2	11	60618413	0.562985	0.000214043	0.0174887	-0.27813	0.334534
ENSG00000125447	GGA3	17	73232694	0.663591	0.000214403	0.0174887	-0.324361	0.5933
ENSG00000205212	CCDC144NL	17	20739760	2.08807	0.000214947	0.0174887	-0.397971	0.421211
ENSG00000155307	SAMSN1	21	15857549	0.963451	0.000216411	0.0174887	-0.138073	0.0170892
ENSG00000179331	RAB39A	11	107799229	-0.919905	0.000216515	0.0174887	0.602272	-0.214265
ENSG00000124196	GTSF1L	20	42354804	0.353333	0.000223221	0.0179457	-0.166139	0.160426
ENSG00000144730	IL17RD	3	57124010	-1.02616	0.000230852	0.0184725	0.385978	-0.268634
ENSG00000172361	CCDC11	18	47753563	0.559444	0.00023564	0.0187679	-0.403586	0.320787
ENSG00000213614	HEXA	15	72635775	0.369153	0.000237427	0.0188227	-0.278418	0.0630241
ENSG00000198959	TGM2	20	36756863	1.29946	0.000245269	0.0193548	-0.164075	0.192487
ENSG00000138678	AGPAT9	4	84457067	0.732843	0.000250246	0.0195475	-0.107219	0.0818744
ENSG00000140511	HAPLN3	15	89420519	0.947842	0.000250776	0.0195475	-0.138272	0.088382
ENSG00000086232	EIF2AK1	7	6061881	-0.405904	0.000251135	0.0195475	0.163341	-0.0593869
ENSG00000068079	IFI35	17	41158742	0.789094	0.000256685	0.0198136	-0.329522	0.134762
ENSG00000137513	NARS2	11	78147007	-0.570576	0.000257649	0.0198136	0.67062	-0.354651
ENSG00000154451	GBP5	1	89724633	1.24859	0.000258029	0.0198136	-0.197487	0.104158
ENSG00000135077	HAVCR2	5	156512843	0.746683	0.000260056	0.0198136	-0.245434	0.153585
ENSG00000133706	LARS	5	145492601	-0.497712	0.000260663	0.0198136	0.401293	-0.293771
ENSG00000196209	SIRPB2	20	1451386	0.830419	0.000261497	0.0198136	-0.210763	0.158979
ENSG00000166920	C15orf48	15	45722727	0.825098	0.000264892	0.0199824	-0.197482	0.137938
ENSG00000198315	ZKSCAN8	6	28109688	-0.508896	0.000267469	0.0200884	0.0708424	-0.156973
ENSG00000196954	CASP4	11	104813593	0.9718	0.000277315	0.0206557	-0.0771228	0.00968337
ENSG00000186431	FCAR	19	55385704	0.945134	0.000277905	0.0206557	-0.127608	0.0943515
ENSG00000154645	CHODL	21	19273580	-1.20075	0.000278642	0.0206557	0.510178	-0.34916
ENSG00000122203	KIAA1191	5	175773064	-0.396862	0.00028425	0.0209643	0.123434	-0.219169
ENSG00000115363	EVA1A	2	75696428	0.633221	0.000285253	0.0209643	-0.243134	0.215512
ENSG00000204682	CASC10	10	21781587	-0.673164	0.000293779	0.0213864	0.144001	-0.0453747
ENSG00000121316	PLBD1	12	14656595	0.790331	0.000294161	0.0213864	-0.224398	0.201981
ENSG00000166266	CUL5	11	107879459	-0.687397	0.000294906	0.0213864	0.560141	-0.362354
ENSG00000117228	GBP1	1	89518002	1.10882	0.000295992	0.0213864	-0.16549	0.0475672
ENSG00000172273	HINFP	11	118992297	-0.547095	0.000301669	0.0215159	0.665614	-0.354682
ENSG00000134668	SPOCD1	1	32256023	0.99034	0.000303817	0.0215159	-0.186342	0.203694
ENSG00000083123	BCKDHB	6	80816364	-0.619991	0.000304047	0.0215159	0.249916	-0.244172
ENSG00000128641	MYO1B	2	192109911	-0.840057	0.00030489	0.0215159	0.284443	-0.211896
ENSG00000119535	CSF3R	1	36931644	1.27697	0.00030558	0.0215159	-0.117184	0.0943579
ENSG00000160712	IL6R	1	154377669	1.0509	0.000305612	0.0215159	-0.105147	0.103141
ENSG00000166086	JAM3	11	133938820	-0.583015	0.000307852	0.0215159	0.600392	-0.203609
ENSG00000175482	POLD4	11	67118248	0.811263	0.000308425	0.0215159	-0.165894	0.191759
ENSG00000084110	HAL	12	96366440	0.670741	0.000311209	0.0215159	-0.0299814	0.156732
ENSG00000118965	WDR35	2	20110021	-0.583356	0.000314708	0.0215159	0.163195	-0.207515
ENSG00000099810	MTAP	9	21802542	-0.551122	0.00031587	0.0215159	0.388092	-0.247918
ENSG00000124215	CDH26	20	58533471	0.564749	0.000316014	0.0215159	-0.30187	0.20466
ENSG00000146904	EPHA1	7	143087382	0.777149	0.000316063	0.0215159	-0.232511	0.132036
ENSG00000154001	PPP2R5E	14	63838075	-0.622882	0.000316894	0.0215159	0.17867	-0.170751
ENSG00000188305	C19orf35	19	2274631	0.704142	0.000317603	0.0215159	-0.133552	0.117811
ENSG00000110367	DDX6	11	118620034	-0.875146	0.000317888	0.0215159	0.41352	-0.234429
ENSG00000135838	NPL	1	182758428	0.791566	0.000320698	0.0215659	-0.299558	0.160285
ENSG00000114948	ADAM23	2	207308263	-0.658746	0.000321146	0.0215659	0.261045	-0.200086
ENSG00000105967	TFEC	7	115575202	0.932396	0.000323969	0.0216705	-0.373699	0.18059
ENSG00000181013	C17orf47	17	56618948	0.693533	0.000328235	0.0218704	-0.337757	0.361746
ENSG00000144233	AMMECR1L	2	128619204	-0.31789	0.000331583	0.0220079	0.323333	-0.248262
ENSG00000105371	ICAM4	19	10397643	0.45647	0.000334644	0.0221252	-0.0711299	-0.00337444
ENSG00000092964	DPYSL2	8	26371791	-0.596695	0.000337751	0.0222448	0.150979	-0.153403
ENSG00000072694	FCGR2B	1	161551101	0.935456	0.000340484	0.0223216	-0.190145	0.176011
ENSG00000168899	VAMP5	2	85811531	0.73598	0.000341524	0.0223216	-0.145387	0.0734868
ENSG00000140379	BCL2A1	15	80253231	1.17157	0.000344088	0.0224037	-0.109082	0.0645179
ENSG00000077522	ACTN2	1	236849754	1.38317	0.000348996	0.0226371	-0.361188	0.391643
ENSG00000188375	H3F3C	12	31944123	0.546129	0.000350827	0.0226701	-0.403944	0.569387
ENSG00000075239	ACAT1	11	107992243	-0.658066	0.000355631	0.022804	0.677612	-0.365585
ENSG00000110400	PVRL1	11	119494120	-1.16117	0.000356277	0.022804	0.330897	-0.234674
ENSG00000119946	CNNM1	10	101088856	-1.29531	0.000356895	0.022804	0.421045	-0.380092
ENSG00000076944	STXBP2	19	7701767	1.08443	0.000358951	0.0228501	-0.161732	0.109271
ENSG00000171772	SYCE1	10	135367404	-1.63816	0.000362345	0.0229807	0.28998	-0.307751
ENSG00000085377	PREP	6	105725440	-0.715229	0.00036472	0.023046	0.546113	-0.223552
ENSG00000183019	C19orf59	19	7741514	0.812959	0.000367021	0.0230821	0.0449199	0.0935782
ENSG00000131389	SLC6A6	3	14444076	0.708196	0.000367987	0.0230821	0.0584587	-0.0324666
ENSG00000165730	STOX1	10	70587298	-0.905668	0.000370181	0.0230893	0.366817	-0.358897
ENSG00000173391	OLR1	12	10310902	1.14515	0.000370846	0.0230893	-0.301096	0.135179
ENSG00000168060	NAALADL1	11	64812290	0.677374	0.00037273	0.0230893	-0.178001	0.154659
ENSG00000204677	FAM153C	5	177433406	0.872816	0.000374529	0.0230893	-0.210575	0.0875935
ENSG00000121898	CPXM2	10	125465723	1.01603	0.000374844	0.0230893	-0.35606	0.241319
ENSG00000184451	CCR10	17	40830907	0.693422	0.000378347	0.0232215	-0.229136	0.343914
ENSG00000135148	TRAFD1	12	112563305	0.399158	0.000380772	0.0232607	-0.348121	0.385921
ENSG00000109929	SC5D	11	121163162	-0.802958	0.000381702	0.0232607	0.439359	-0.251552
ENSG00000166741	NNMT	11	114128509	1.15053	0.000388922	0.0234013	-0.208798	0.184884
ENSG00000119686	FLVCR2	14	76044960	0.713647	0.000390677	0.0234013	-0.254782	0.146809
ENSG00000171049	FPR2	19	52255279	0.882898	0.000390769	0.0234013	-0.0296462	0.0969174
ENSG00000180353	HCLS1	3	121350246	1.03262	0.0003914	0.0234013	-0.150721	0.0747341
ENSG00000164430	MB21D1	6	74123238	0.593337	0.000391935	0.0234013	-0.101518	0.0220885
ENSG00000179163	FUCA1	1	24171567	0.935836	0.000392208	0.0234013	-0.382408	0.273606
ENSG00000124571	XPO5	6	43490072	-0.418914	0.000395477	0.0235144	0.293495	-0.0815536
ENSG00000163993	S100P	4	6694796	0.474018	0.000400028	0.0237027	-0.0890529	-0.00331266
ENSG00000120756	PLS1	3	142315229	-0.768607	0.000405204	0.023765	0.242403	-0.0590951
ENSG00000176046	NUPR1	16	28548606	0.974623	0.000405303	0.023765	-0.279751	0.196498
ENSG00000113272	THG1L	5	157158205	-0.518695	0.000406181	0.023765	0.347349	-0.190103
ENSG00000069399	BCL3	19	45250962	1.0246	0.00040663	0.023765	-0.112642	0.0976852
ENSG00000136003	ISCU	12	108956358	0.498505	0.00040922	0.023835	-0.437973	0.196484
ENSG00000135362	PRR5L	11	36317838	0.558012	0.000412181	0.023926	-0.0655121	-0.0621019
ENSG00000130429	ARPC1B	7	98971872	0.719554	0.0004142	0.023962	-0.149113	0.101028
ENSG00000034152	MAP2K3	17	21187984	0.795912	0.00042498	0.0244215	-0.0394145	0.0932194
ENSG00000115956	PLEK	2	68592305	1.1727	0.000424994	0.0244215	-0.209193	0.120838
ENSG00000182771	GRID1	10	87359312	-0.879679	0.00042643	0.024422	0.360974	-0.299027
ENSG00000163734	CXCL3	4	74902306	0.782802	0.000433922	0.0247341	-0.107498	0.0831347
ENSG00000090382	LYZ	12	69742121	1.35595	0.000434768	0.0247341	-0.254228	0.194587
ENSG00000099822	HCN2	19	589893	-0.981971	0.000440345	0.0249142	0.0549904	-0.151672
ENSG00000261594	TPBGL	11	74951950	-0.87857	0.000443495	0.0249142	0.372347	-0.373635
ENSG00000112276	BVES	6	105544697	-1.2387	0.000443657	0.0249142	0.462093	-0.0960429
ENSG00000130755	GMFG	19	39818993	0.879637	0.000443754	0.0249142	-0.139818	0.0140809
ENSG00000117139	KDM5B	1	202696526	-0.517919	0.00045039	0.0250562	0.0778767	-0.0693201
ENSG00000178919	FOXE1	9	100615536	-0.429613	0.000451126	0.0250562	-0.109462	-0.0348747
ENSG00000186280	KDM4D	11	94706845	-0.441218	0.000451985	0.0250562	0.452864	-0.196738
ENSG00000180773	SLC36A4	11	92877341	-0.755834	0.000455094	0.0250562	0.427986	-0.260292
ENSG00000163874	ZC3H12A	1	37940153	0.971599	0.000455782	0.0250562	-0.101664	0.057441
ENSG00000186818	LILRB4	19	55155340	1.18179	0.000455809	0.0250562	-0.294106	0.257419
ENSG00000143226	FCGR2A	1	161475220	1.19169	0.000456524	0.0250562	-0.214743	0.173238
ENSG00000113657	DPYSL3	5	146770374	-0.730761	0.000459815	0.0251561	-0.00914518	-0.0398416
ENSG00000153233	PTPRR	12	71031853	-1.67777	0.000467314	0.0252975	0.127254	-0.175717
ENSG00000152495	CAMK4	5	110559351	-1.41902	0.000467315	0.0252975	0.285782	-0.370034
ENSG00000136450	SRSF1	17	56080721	0.44046	0.000467721	0.0252975	-0.0993797	0.330409
ENSG00000122862	SRGN	10	70847862	1.23973	0.000468309	0.0252975	-0.152478	-0.000231955
ENSG00000185624	P4HB	17	79801035	0.587809	0.000473042	0.0253756	-0.143502	0.408376
ENSG00000178860	MSC	8	72753784	0.815598	0.000473962	0.0253756	-0.179131	0.211741
ENSG00000162231	NXF1	11	62559595	0.528095	0.0004742	0.0253756	-0.293146	0.271925
ENSG00000162496	DHRS3	1	12627939	0.913041	0.000477425	0.025417	-0.314216	0.156202
ENSG00000154175	ABI3BP	3	100468000	1.09863	0.000478005	0.025417	-0.165892	0.102622
ENSG00000113749	HRH2	5	175085033	0.800638	0.000479425	0.025417	-0.235218	0.0887892
ENSG00000156127	BATF	14	75988768	0.738145	0.000487131	0.025677	-0.117641	0.0803154
ENSG00000151502	VPS26B	11	134094539	-0.52958	0.000487329	0.025677	0.65173	-0.268543
ENSG00000091592	NLRP1	17	5402747	1.16467	0.000490831	0.0257746	-0.180156	0.0459391
ENSG00000104643	MTMR9	8	11141925	-0.653926	0.000492192	0.0257746	0.115257	-0.264837
ENSG00000137872	SEMA6D	15	47476298	-0.721658	0.00050004	0.0258045	0.162433	-0.0949627
ENSG00000166261	ZNF202	11	123594885	-0.55576	0.000500314	0.0258045	0.741688	-0.44385
ENSG00000085117	CD82	11	44585977	1.06042	0.000504109	0.0258045	-0.200765	0.21307
ENSG00000115827	DCAF17	2	172290727	-0.539429	0.000504719	0.0258045	0.256326	-0.275749
ENSG00000072210	ALDH3A2	17	19551449	-0.79821	0.000504821	0.0258045	0.145814	-0.16833
ENSG00000085265	FCN1	9	137801431	1.04805	0.000506863	0.0258045	-0.119945	0.0761253
ENSG00000163220	S100A9	1	153330330	1.37504	0.000507573	0.0258045	-0.106925	0.102804
ENSG00000089159	PXN	12	120648250	0.664447	0.000508901	0.0258045	-0.227382	0.178425
ENSG00000135604	STX11	6	144471663	0.792814	0.00051084	0.0258045	-0.110093	0.0780115
ENSG00000084636	COL16A1	1	32117848	1.60079	0.00051236	0.0258045	-0.209335	0.173525
ENSG00000066322	ELOVL1	1	43829068	0.468416	0.000514219	0.0258045	-0.267094	0.226426
ENSG00000015532	XYLT2	17	48423453	0.717424	0.000514521	0.0258045	-0.257899	0.334941
ENSG00000171840	NINJ2	12	673462	0.474545	0.000516343	0.0258045	-0.132224	0.0623817
ENSG00000171476	HOPX	4	57514155	0.820419	0.000517293	0.0258045	-0.294335	0.152947
ENSG00000167705	RILP	17	1549444	0.503553	0.000517559	0.0258045	-0.188534	0.119244
ENSG00000135404	CD63	12	56119107	0.650487	0.000518092	0.0258045	-0.131771	0.0870166
ENSG00000050393	MCUR1	6	13786789	-0.495481	0.000518381	0.0258045	0.0834718	-0.0739497
ENSG00000141644	MBD1	18	47793252	0.438119	0.000520976	0.0258585	-0.210047	0.135914
ENSG00000163263	C1orf189	1	154171848	0.320518	0.000534549	0.0262206	-0.185432	0.182237
ENSG00000070526	ST6GALNAC1	17	74620843	0.481273	0.000534705	0.0262206	-0.176657	0.122325
ENSG00000186652	PRG2	11	57154267	0.474846	0.000534965	0.0262206	-0.177412	0.18584
ENSG00000170703	TTLL6	17	46839597	1.59045	0.000535618	0.0262206	-0.500524	0.454322
ENSG00000042781	USH2A	1	215796236	-1.06387	0.000535928	0.0262206	0.0765164	-0.157055
ENSG00000079156	OSBPL6	2	179059208	-0.688305	0.000545163	0.0265626	0.178135	-0.192407
ENSG00000135047	CTSL	9	90340434	0.750131	0.000547552	0.0265626	-0.104186	0.0761578
ENSG00000176083	ZNF683	1	26688125	0.794653	0.000548604	0.0265626	-0.289374	0.220345
ENSG00000145217	SLC26A1	4	972861	-1.06204	0.000549123	0.0265626	0.449873	-0.399027
ENSG00000198799	LRIG2	1	113615831	-0.453011	0.000551789	0.0266164	0.0896104	-0.0142963
ENSG00000185947	ZNF267	16	31885079	0.623146	0.000553972	0.0266328	-0.0608236	0.104833
ENSG00000152229	PSTPIP2	18	43563502	0.721586	0.000556566	0.0266328	-0.0412182	-0.0972038
ENSG00000061936	SFSWAP	12	132195626	0.566512	0.000556794	0.0266328	-0.378281	0.258959
ENSG00000174744	BRMS1	11	66104804	0.741721	0.000562327	0.0267745	-0.198156	0.298373
ENSG00000105374	NKG7	19	51874860	0.714614	0.000562884	0.0267745	-0.174725	0.177514
ENSG00000186088	GSAP	7	76940068	0.747321	0.000571686	0.0270401	-0.243365	-0.023658
ENSG00000112038	OPRM1	6	154331631	-1.69203	0.00057356	0.0270401	0.290014	-0.274425
ENSG00000008226	DLEC1	3	38080696	0.495767	0.000574274	0.0270401	-0.138548	0.103769
ENSG00000170322	NFRKB	11	129733531	-0.555939	0.000574784	0.0270401	0.700278	-0.336802
ENSG00000128487	SPECC1	17	19912657	0.958646	0.000581048	0.0272599	-0.257766	0.22636
ENSG00000150433	TMEM218	11	124966398	-0.492347	0.000583247	0.0272883	0.581122	-0.324158
ENSG00000182885	GPR97	16	57702099	1.15897	0.000586521	0.0273667	-0.130054	0.123046
ENSG00000146094	DOK3	5	176928908	0.803334	0.000588837	0.0273779	-0.192708	0.201166
ENSG00000159199	ATP5G1	17	46970127	0.682853	0.000592282	0.0273779	-0.0821036	0.412267
ENSG00000125999	BPIFB1	20	31861286	0.322555	0.000592888	0.0273779	-0.219913	0.221352
ENSG00000181444	ZNF467	7	149461271	1.15774	0.000593157	0.0273779	-0.555918	0.271356
ENSG00000000938	FGR	1	27938575	1.21281	0.000594889	0.0273839	-0.0814577	-0.0204746
ENSG00000154589	LY96	8	74903587	0.646537	0.000596485	0.0273839	-0.252339	0.149689
ENSG00000196296	ATP2A1	16	28889726	0.753235	0.000603585	0.0276358	-0.249433	0.276353
ENSG00000087157	PGS1	17	76374721	0.573859	0.000606009	0.0276728	-0.250137	0.526231
ENSG00000245848	CEBPA	19	33790840	0.751332	0.000609916	0.0277771	-0.243771	0.252811
ENSG00000086827	ZW10	11	113603909	-0.480325	0.00061368	0.0277787	0.637443	-0.373995
ENSG00000134243	SORT1	1	109852192	-0.571871	0.000613708	0.0277787	0.0949867	-0.061508
ENSG00000167765	AC018755.1	19	52095036	-0.38573	0.000617121	0.0277787	0.213285	-0.148147
ENSG00000182511	FES	15	91426925	0.905232	0.000617736	0.0277787	0.0267204	0.0733592
ENSG00000121797	CCRL2	3	46448654	0.788298	0.000618062	0.0277787	-0.165237	0.0979344
ENSG00000166589	CDH16	16	66942025	0.367456	0.000621899	0.027878	-0.169956	0.227631
ENSG00000204161	C10orf128	10	50362773	0.725886	0.00062766	0.0279431	-0.0960498	0.146487
ENSG00000141698	NT5C3B	17	39981335	0.623858	0.000627708	0.0279431	-0.215546	0.413509
ENSG00000184730	APOBR	16	28505970	1.10499	0.000628247	0.0279431	-0.101175	0.0818825
ENSG00000240654	C1QTNF9	13	24881304	1.42571	0.000633217	0.0280185	-0.117891	0.184839
ENSG00000197142	ACSL5	10	114133776	0.732393	0.000634806	0.0280185	-0.104602	0.0247028
ENSG00000166710	B2M	15	45003675	0.918599	0.000636115	0.0280185	-0.155989	-0.0198232
ENSG00000153896	ZNF599	19	35248981	-0.426157	0.000636487	0.0280185	-0.00525091	-0.142599
ENSG00000196914	ARHGEF12	11	120207787	-0.575493	0.000639646	0.0280452	0.400953	-0.34079
ENSG00000119711	ALDH6A1	14	74523553	-0.4933	0.000641931	0.0280452	0.0736087	-0.0926807
ENSG00000188643	S100A16	1	153579362	0.827533	0.000642006	0.0280452	-0.156119	0.113413
ENSG00000140368	PSTPIP1	15	77285700	0.951962	0.000649684	0.0283084	-0.0847858	0.0147669
ENSG00000170927	PKHD1	6	51480098	-1.57214	0.000659006	0.0286417	0.0580204	-0.130693
ENSG00000104774	MAN2B1	19	12757325	0.672831	0.000661997	0.0286988	-0.156126	0.1392
ENSG00000156050	FAM161B	14	74398204	-0.480625	0.000665291	0.0287688	0.112223	-0.0301423
ENSG00000188732	FAM221A	7	23719749	-0.494397	0.000669547	0.028829	0.194956	-0.25483
ENSG00000150337	FCGR1A	1	149754227	0.813817	0.00067005	0.028829	-0.249808	0.206659
ENSG00000108654	DDX5	17	62495734	0.548204	0.00067576	0.0289985	-0.421017	0.529334
ENSG00000162771	FAM71A	1	212797789	0.493873	0.000677726	0.0289985	-0.104669	0.182547
ENSG00000042493	CAPG	2	85621871	1.13557	0.000679071	0.0289985	-0.275097	0.227134
ENSG00000169385	RNASE2	14	21423611	0.422489	0.000696546	0.0296422	-0.12955	0.166316
ENSG00000105497	ZNF175	19	52074551	-0.419302	0.000697606	0.0296422	0.19245	-0.254341
ENSG00000081818	PCDHB4	5	140501581	-0.835172	0.000702151	0.0297615	0.221434	-0.0691686
ENSG00000164323	KIAA1430	4	186080819	-0.604042	0.000705514	0.0298142	0.238841	-0.339651
ENSG00000175634	RPS6KB2	11	67195931	0.669016	0.000708609	0.0298142	-0.203788	0.330916
ENSG00000108798	ABI3	17	47287589	0.736828	0.000709437	0.0298142	-0.157633	0.0703968
ENSG00000168062	BATF2	11	64755415	0.848786	0.000710359	0.0298142	-0.17923	0.16306
ENSG00000141506	PIK3R5	17	8782233	1.06825	0.000715497	0.0299286	-0.0929256	0.0230552
ENSG00000103353	UBFD1	16	23568392	-0.401029	0.000717286	0.0299286	0.147277	-0.022192
ENSG00000180871	CXCR2	2	218990012	0.759007	0.000720069	0.0299286	-0.00367274	-0.0115383
ENSG00000134470	IL15RA	10	5990855	0.677025	0.000720077	0.0299286	-0.17375	0.134426
ENSG00000132677	RHBG	1	156339003	1.53284	0.000725469	0.0300454	-0.159108	0.254356
ENSG00000149196	C11orf73	11	86013253	-0.450027	0.000726395	0.0300454	0.627781	-0.363074
ENSG00000123268	ATF1	12	51157493	0.315155	0.000743203	0.0306665	-0.117436	0.158896
ENSG00000184922	FMNL1	17	43298811	0.906821	0.000758737	0.0312322	-0.240954	0.356776
ENSG00000075826	SEC31B	10	102246399	0.642241	0.000762302	0.0312413	-0.358152	0.118783
ENSG00000166226	CCT2	12	69979114	-0.769313	0.000762606	0.0312413	0.166036	-0.168135
ENSG00000163386	NBPF10	1	145289772	0.781196	0.000766579	0.0313291	-0.0268264	0.083017
ENSG00000123427	METTL21B	12	58165275	-0.904134	0.00076927	0.0313642	0.146851	-0.255288
ENSG00000108953	YWHAE	17	1247566	-0.5204	0.000774429	0.0313854	0.270207	-0.202919
ENSG00000123213	NLN	5	65018023	-0.689604	0.000774592	0.0313854	0.263834	-0.0949945
ENSG00000109917	ZNF259	11	116648436	-0.606725	0.000775289	0.0313854	0.676201	-0.338801
ENSG00000077150	NFKB2	10	104153867	0.938176	0.000785089	0.031638	-0.112803	0.0657528
ENSG00000165443	PHYHIPL	10	60936350	-0.750768	0.000785223	0.031638	0.0781952	-0.217631
ENSG00000102743	SLC25A15	13	41363548	-0.485301	0.000789982	0.031755	0.440707	-0.191983
ENSG00000126337	KRT36	17	39642388	0.28286	0.000793184	0.0318091	-0.284741	0.279333
ENSG00000173080	RXFP4	1	155911480	0.513627	0.000795642	0.0318209	-0.115343	0.139539
ENSG00000008277	ADAM22	7	87563458	-0.827151	0.000797195	0.0318209	0.18452	-0.224455
ENSG00000117020	AKT3	1	243651535	-0.617661	0.0008104	0.0321433	0.116513	-0.136917
ENSG00000077420	APBB1IP	10	26727132	0.966273	0.000810577	0.0321433	-0.144885	0.063445
ENSG00000232774	RP11-47I22.3	14	62037258	0.395341	0.000810903	0.0321433	0.0385148	0.0269296
ENSG00000174600	CMKLR1	12	108681821	0.8922	0.000821446	0.0323643	-0.31756	0.246057
ENSG00000167083	GNGT2	17	47280153	0.421231	0.000822336	0.0323643	-0.238899	0.126315
ENSG00000110435	PDHX	11	34937376	0.39177	0.000823649	0.0323643	-0.220634	0.416447
ENSG00000243646	IL10RB	21	34638663	0.484387	0.000824038	0.0323643	-0.20755	0.0839763
ENSG00000059377	TBXAS1	7	139476850	0.672985	0.000847374	0.0331902	-0.218669	0.141284
ENSG00000133321	RARRES3	11	63304281	0.824014	0.000848944	0.0331902	-0.222343	0.074544
ENSG00000178726	THBD	20	23026270	0.984864	0.00085839	0.0334831	-0.105775	0.00986575
ENSG00000142065	ZFP14	19	36827162	-0.5277	0.000864221	0.0336339	0.0938843	-0.0819963
ENSG00000078098	FAP	2	163027194	1.16225	0.000883986	0.0343251	-0.261398	0.238181
ENSG00000243943	ZNF512	2	27805897	-0.413248	0.000887335	0.0343772	0.0652823	-0.129555
ENSG00000145545	SRD5A1	5	6633456	-0.611045	0.000891173	0.034448	0.411609	-0.410709
ENSG00000196482	ESRRG	1	216676588	-0.957762	0.000901616	0.0346955	0.0200548	-0.0800224
ENSG00000162105	SHANK2	11	70313961	-0.909532	0.00090411	0.0346955	0.339082	-0.285181
ENSG00000120875	DUSP4	8	29190581	-1.4656	0.000906712	0.0346955	0.414365	-0.25392
ENSG00000127540	UQCR11	19	1597171	0.646211	0.000908135	0.0346955	-0.17527	0.186847
ENSG00000164161	HHIP	4	145567173	-1.06912	0.000910724	0.0346955	0.374706	-0.312617
ENSG00000155926	SLA	8	134048973	0.974357	0.000913819	0.0346955	-0.116514	0.0165381
ENSG00000135111	TBX3	12	115108059	-1.35097	0.000914022	0.0346955	0.120393	-0.241012
ENSG00000158825	CDA	1	20915441	0.620864	0.000914352	0.0346955	-0.126554	0.0478595
ENSG00000159210	SNF8	17	47006678	0.453664	0.000915812	0.0346955	-0.356622	0.633777
ENSG00000167748	KLK1	19	51322404	0.941877	0.000918455	0.0347188	-0.34268	0.35247
ENSG00000136875	PRPF4	9	116037623	-0.385054	0.000923457	0.0347456	0.371055	-0.201862
ENSG00000198963	RORB	9	77112281	-2.14217	0.000923574	0.0347456	0.222459	-0.288843
ENSG00000167208	SNX20	16	50700211	0.831565	0.000927759	0.0347456	-0.181827	0.1402
ENSG00000187987	ZSCAN23	6	28399707	-0.599141	0.000928855	0.0347456	0.261502	-0.185856
ENSG00000145526	CDH18	5	19473060	-1.52104	0.000929308	0.0347456	0.212832	-0.3246
ENSG00000070190	DAPP1	4	100737990	0.80201	0.00093379	0.0348371	-0.126096	0.000775399
ENSG00000123119	NECAB1	8	91803778	-1.07824	0.000939784	0.0349845	0.302315	-0.304373
ENSG00000123689	G0S2	1	209848765	1.18544	0.000946601	0.0351618	-0.0286148	0.0689251
ENSG00000108788	MLX	17	40719086	0.458548	0.000954194	0.0353671	-0.216046	0.518271
ENSG00000110934	BIN2	12	51674822	0.950214	0.000971523	0.0359317	-0.134979	0.0306808
ENSG00000154822	PLCL2	3	16844159	0.451771	0.000979112	0.0360595	-0.109388	0.152349
ENSG00000136267	DGKB	7	14184674	-1.85201	0.000980875	0.0360595	0.350466	-0.33962
ENSG00000133246	PRAM1	19	8554940	0.83745	0.000982383	0.0360595	-0.161906	0.103547
ENSG00000076554	TPD52	8	80870571	-0.775837	0.000987924	0.0360595	0.38193	-0.372465
ENSG00000166527	CLEC4D	12	8662071	0.356413	0.000989771	0.0360595	-0.0349233	0.0958332
ENSG00000181036	FCRL6	1	159770301	0.616531	0.00098988	0.0360595	-0.323696	0.198331
ENSG00000104972	LILRB1	19	55085346	0.917359	0.000991123	0.0360595	-0.15608	0.0815314
ENSG00000185875	THNSL1	10	25305587	-0.654387	0.000994821	0.0360595	0.181789	-0.177451
ENSG00000152990	GPR125	4	22346694	-0.616109	0.000995807	0.0360595	0.371537	-0.239718
ENSG00000077984	CST7	20	24929866	0.620328	0.000997251	0.0360595	-0.155035	0.0855532
ENSG00000110344	UBE4A	11	118230300	-0.515596	0.000998142	0.0360595	0.661243	-0.379804
ENSG00000115850	LCT	2	136545410	0.513908	0.00100117	0.0360925	-0.320468	0.354058
ENSG00000104518	GSDMD	8	144635377	0.955263	0.00100742	0.0362416	-0.0914763	0.00641226
ENSG00000185156	MFSD6L	17	8700436	0.411139	0.00102637	0.0368146	-0.103852	0.0592944
ENSG00000104783	KCNN4	19	44270685	0.808065	0.00102868	0.0368146	-0.0323309	-0.0406796
ENSG00000153487	ING1	13	111365083	0.49885	0.00102979	0.0368146	-0.0741864	0.0176447
ENSG00000129450	SIGLEC9	19	51628165	0.73821	0.00103622	0.0369672	-0.152128	0.138564
ENSG00000244734	HBB	11	5246694	2.15139	0.00104431	0.0371784	-0.113298	0.0503854
ENSG00000158286	RNF207	1	6265535	-0.727363	0.00105781	0.037543	0.298267	-0.191863
ENSG00000186283	TOR3A	1	179050512	0.560055	0.00105894	0.037543	-0.0409368	0.142012
ENSG00000077238	IL4R	16	27324989	0.951073	0.00106384	0.0376388	-0.0767898	0.00960449
ENSG00000042429	MED17	11	93517393	-0.523612	0.0010701	0.0377822	0.667899	-0.338164
ENSG00000015676	NUDCD3	7	44418720	-0.419481	0.00107344	0.0378222	0.160893	-0.21138
ENSG00000101608	MYL12A	18	3247479	0.670346	0.00107666	0.0378578	-0.0819768	0.0460909
ENSG00000170801	HTRA3	4	8271492	1.1674	0.00108415	0.0380429	-0.102244	0.205927
ENSG00000090554	FLT3LG	19	49977464	0.771375	0.00108931	0.0381459	-0.177715	0.149335
ENSG00000111319	SCNN1A	12	6456009	0.394153	0.00109228	0.038172	-0.179516	0.127502
ENSG00000211448	DIO2	14	80663873	0.999125	0.00109622	0.0382316	-0.241901	0.261872
ENSG00000198053	SIRPA	20	1875154	0.799787	0.00109922	0.0382583	-0.212007	0.10421
ENSG00000158714	SLAMF8	1	159796540	0.685508	0.00110526	0.0383903	-0.344109	0.19131
ENSG00000008323	PLEKHG6	12	6419602	0.667053	0.00111568	0.038674	-0.172687	0.233093
ENSG00000189298	ZKSCAN3	6	28317691	-0.356376	0.00112622	0.0389246	-0.0321346	-0.145822
ENSG00000170011	MYRIP	3	39850405	-0.911272	0.00112746	0.0389246	0.40705	-0.321087
ENSG00000155189	AGPAT5	8	6565878	-0.515628	0.00113064	0.038936	0.282071	-0.21614
ENSG00000117115	PADI2	1	17393256	1.0051	0.00113234	0.038936	-0.297622	0.315908
ENSG00000184845	DRD1	5	174867042	0.520719	0.00113947	0.0390622	-0.137828	0.209738
ENSG00000240849	TMEM189	20	48697663	0.498046	0.00114278	0.0390622	-0.254443	0.239264
ENSG00000160716	CHRNB2	1	154540257	-0.518519	0.00114285	0.0390622	0.186207	-0.00755636
ENSG00000170854	MINA	3	97660662	-0.540638	0.00114793	0.0391577	0.220077	-0.1774
ENSG00000143119	CD53	1	111415775	1.10281	0.00115124	0.0391614	-0.115576	0.00786837
ENSG00000134571	MYBPC3	11	47352957	0.716825	0.00115261	0.0391614	-0.0391211	0.170164
ENSG00000152213	ARL11	13	50202435	0.652386	0.00115558	0.0391843	-0.0476701	0.0842611
ENSG00000149633	KIAA1755	20	36838890	0.91663	0.00116981	0.0395885	-0.255064	0.243229
ENSG00000244242	IFITM10	11	1753640	0.803999	0.00117615	0.0396713	-0.290135	0.129965
ENSG00000119408	NEK6	9	127019885	0.722485	0.00117689	0.0396713	-0.160422	0.259735
ENSG00000074771	NOX3	6	155716504	-0.476045	0.00118335	0.0397398	0.304736	-0.354833
ENSG00000150656	CNDP1	18	72201675	0.474549	0.00118356	0.0397398	-0.29838	0.0434461
ENSG00000149781	FERMT3	11	63974150	0.970115	0.00119181	0.0399386	-0.0841601	0.112752
ENSG00000153904	DDAH1	1	85784164	-1.1485	0.00119416	0.0399392	0.370953	-0.381987
ENSG00000141741	MIEN1	17	37884749	0.590262	0.00123094	0.0409673	-0.175947	0.310637
ENSG00000066336	SPI1	11	47376411	0.970282	0.00123198	0.0409673	-0.131216	0.0576956
ENSG00000213240	NOTCH2NL	1	145209119	0.808015	0.00123208	0.0409673	-0.0382505	0.0687666
ENSG00000203812	HIST2H2AA4	1	149822643	0.534461	0.00123876	0.0411096	-0.117232	0.259622
ENSG00000121104	FAM117A	17	47787694	0.623623	0.00124648	0.0412525	-0.20353	0.341919
ENSG00000138769	CDKL2	4	76503215	-0.79916	0.00124788	0.0412525	0.0722857	-0.0416363
ENSG00000196242	OR2C3	1	247693434	-0.301818	0.00126324	0.041643	0.186978	-0.257509
ENSG00000108465	CDK5RAP3	17	46045176	0.746393	0.00126456	0.041643	-0.321072	0.371253
ENSG00000180316	PNPLA1	6	36210980	0.588497	0.00127144	0.0417784	-0.220871	0.268024
ENSG00000123610	TNFAIP6	2	152214106	0.825585	0.00127355	0.0417784	-0.182996	0.154503
ENSG00000266086	RP11-159D12.5	17	56066399	0.82637	0.00127649	0.0417947	-0.223018	0.167576
ENSG00000180354	MTURN	7	30174426	-0.719119	0.00128011	0.0418331	-0.0452244	-0.124815
ENSG00000215440	NPEPL1	20	57264187	0.932802	0.00128845	0.0419312	-0.292215	0.300328
ENSG00000160202	CRYAA	21	44589118	0.313571	0.00128929	0.0419312	-0.203788	0.260301
ENSG00000161692	DBF4B	17	42785976	0.67091	0.00129046	0.0419312	-0.298822	0.513714
ENSG00000123405	NFE2	12	54685895	0.598787	0.00129737	0.042076	-0.122247	0.146474
ENSG00000130598	TNNI2	11	1860219	0.6609	0.00130383	0.0422056	-0.0246595	0.128845
ENSG00000140382	HMG20A	15	77712754	-0.294083	0.00131438	0.0423918	0.162913	-0.320098
ENSG00000132429	POPDC3	6	105606155	-1.14907	0.00131453	0.0423918	0.441118	-0.123646
ENSG00000135617	PRADC1	2	73455134	0.455017	0.00132677	0.0427061	-0.313979	0.47064
ENSG00000178105	DDX10	11	108535752	-0.493938	0.00133374	0.0428498	0.725346	-0.347359
ENSG00000101336	HCK	20	30639991	0.820388	0.0013395	0.0428573	-0.169441	0.122714
ENSG00000131470	PSMC3IP	17	40724333	0.613332	0.00134037	0.0428573	-0.295995	0.542834
ENSG00000205456	TP53TG3D	16	32264040	-0.53696	0.00134148	0.0428573	0.0855552	-0.0567113
ENSG00000014919	COX15	10	101471601	-0.389335	0.00135366	0.0431659	0.232817	-0.288964
ENSG00000156886	ITGAD	16	31404633	0.817407	0.00136435	0.0433769	-0.209521	0.176474
ENSG00000171643	S100Z	5	76145826	0.30963	0.00136586	0.0433769	-0.0692254	0.130097
ENSG00000087086	FTL	19	49468558	0.830583	0.00136846	0.0433769	-0.181718	0.0798612
ENSG00000135439	AGAP2	12	58118980	-0.747615	0.00137041	0.0433769	0.0844816	-0.24717
ENSG00000185862	EVI2B	17	29630784	0.725612	0.00138048	0.0436151	-0.170219	0.0261248
ENSG00000120324	PCDHB10	5	140571942	-1.03078	0.00138378	0.0436387	0.0261404	-0.156636
ENSG00000021355	SERPINB1	6	2832566	0.699028	0.00139651	0.0439051	-0.223861	0.0870615
ENSG00000088205	DDX18	2	118572226	-0.393867	0.00139871	0.0439051	0.417938	-0.34424
ENSG00000161921	CXCL16	17	4636821	0.836494	0.0014004	0.0439051	-0.153869	0.117842
ENSG00000136048	DRAM1	12	102271129	0.678566	0.00140248	0.0439051	-0.231573	0.129349
ENSG00000137274	BPHL	6	3118608	-0.465299	0.0014081	0.0439669	0.0720874	-0.0370726
ENSG00000141526	SLC16A3	17	80186273	0.859628	0.00141009	0.0439669	-0.246351	0.398245
ENSG00000109743	BST1	4	15704573	0.594001	0.00141216	0.0439669	-0.228637	-0.0138892
ENSG00000175197	DDIT3	12	57910371	0.700548	0.00142147	0.0441765	-0.147204	0.137947
ENSG00000166012	TAF1D	11	93463114	-0.630252	0.0014392	0.0445494	0.634994	-0.360071
ENSG00000081177	EXD2	14	69658228	-0.386492	0.00144123	0.0445494	0.194323	-0.0792478
ENSG00000168993	CPLX1	4	778745	-1.07719	0.001444	0.0445494	0.308548	-0.29774
ENSG00000171777	RASGRP4	19	38899695	0.614615	0.00144511	0.0445494	-0.135797	0.14241
ENSG00000085788	DDHD2	8	38082736	-0.547351	0.00144648	0.0445494	0.205725	-0.333144
ENSG00000196793	ZNF239	10	44051792	-0.652576	0.0014554	0.0447438	0.39385	-0.249429
ENSG00000169410	PTPN9	15	75759462	-0.453399	0.00146322	0.0448756	0.315733	-0.212157
ENSG00000076662	ICAM3	19	10444452	0.801945	0.00146627	0.0448756	-0.0757904	0.0638696
ENSG00000173757	STAT5B	17	40351186	0.458503	0.00146755	0.0448756	-0.0529839	0.322925
ENSG00000143543	JTB	1	153946745	0.393258	0.00148528	0.0452098	-0.218291	0.150374
ENSG00000150637	CD226	18	67498394	0.551687	0.00148693	0.0452098	-0.227131	0.146099
ENSG00000162551	ALPL	1	21835858	1.0867	0.00148866	0.0452098	-0.12412	0.108829
ENSG00000108848	LUC7L3	17	48796905	0.528541	0.00149074	0.0452098	-0.30112	0.50986
ENSG00000153060	TEKT5	16	10721358	0.415042	0.00149168	0.0452098	-0.340696	0.333997
ENSG00000108384	RAD51C	17	56769934	0.666207	0.00149717	0.045292	-0.344952	0.508992
ENSG00000100565	C14orf166B	14	77292715	0.370678	0.00149968	0.045292	-0.153175	0.201845
ENSG00000012223	LTF	3	46477136	0.825913	0.00150437	0.0453124	-0.0420485	0.0783232
ENSG00000198513	ATL1	14	50999227	-0.590276	0.00150713	0.0453124	0.129238	-0.104451
ENSG00000073861	TBX21	17	45810610	0.529616	0.0015083	0.0453124	-0.117539	0.0636447
ENSG00000141428	C18orf21	18	33552046	0.424827	0.0015132	0.0453801	-0.187782	0.0883987
ENSG00000165434	PGM2L1	11	74041363	-0.854662	0.00151708	0.0454171	0.0566986	-0.0884614
ENSG00000248713	RP11-766F14.2	4	100557686	0.516382	0.00152297	0.0455137	-0.135643	0.0660507
ENSG00000065183	WDR3	1	118472343	-0.49306	0.00153085	0.0456694	0.405463	-0.1974
ENSG00000172938	MRGPRD	11	68747490	0.52317	0.00153455	0.0457001	-0.310557	0.221975
ENSG00000231256	C17orf105	17	41857803	0.385848	0.00154799	0.0459434	-0.441904	0.39434
ENSG00000142405	NLRP12	19	54296857	0.556897	0.00154808	0.0459434	-0.0909031	0.111781
ENSG00000027001	MIPEP	13	24304328	1.14341	0.00155646	0.0461121	-0.0972987	0.179012
ENSG00000185436	IFNLR1	1	24480647	1.22507	0.00156199	0.046138	-0.360913	0.230746
ENSG00000249751	ECSCR	5	138784245	0.6203	0.00156272	0.046138	-0.127515	0.0705723
ENSG00000147443	DOK2	8	21766384	0.840764	0.00158811	0.0468068	-0.111604	0.0588254
ENSG00000163823	CCR1	3	46243200	0.909486	0.00159344	0.0468833	-0.200921	0.150343
ENSG00000115523	GNLY	2	85912298	0.846971	0.00160238	0.046936	-0.160466	0.0910037
ENSG00000100092	SH3BP1	22	38030661	0.806238	0.00160255	0.046936	-0.153723	0.0980276
ENSG00000152022	LIX1L	1	145477085	-0.456085	0.00160345	0.046936	0.282998	-0.267251
ENSG00000254415	SIGLEC14	19	52145806	0.821651	0.00160849	0.046938	-0.0665055	-0.0372196
ENSG00000166289	PLEKHF1	19	30155963	0.521257	0.00160901	0.046938	-0.0863737	0.0850686
ENSG00000135900	MRPL44	2	224822121	-0.332327	0.00161673	0.0470832	0.230165	-0.110373
ENSG00000175664	TEX26	13	31506840	0.435711	0.00162198	0.0470843	-0.310422	0.291482
ENSG00000198130	HIBCH	2	191054461	-0.502881	0.00162227	0.0470843	0.263141	-0.211708
ENSG00000075336	TIMM21	18	71815746	0.344011	0.00162743	0.0471541	-0.219115	0.132995
ENSG00000175294	CATSPER1	11	65784223	0.448743	0.0016352	0.0472992	-0.0844892	0.0727248
ENSG00000139514	SLC7A1	13	30083547	-0.616581	0.00166326	0.0480297	0.392772	-0.220391
ENSG00000118263	KLF7	2	207938861	-0.624686	0.00167666	0.0483352	0.132731	-0.0396911
ENSG00000118640	VAMP8	2	85788685	0.768944	0.00168119	0.0483677	-0.223257	0.104734
ENSG00000258315	C17orf49	17	6917814	0.304924	0.00168777	0.0483677	-0.114593	0.0878026
ENSG00000213516	RBMXL1	1	89445139	-0.423949	0.001688	0.0483677	0.225625	-0.231508
ENSG00000144644	GADL1	3	30767692	-0.290073	0.00168998	0.0483677	0.211322	-0.140065
ENSG00000103888	KIAA1199	15	81071684	0.939996	0.001696	0.0483677	-0.122644	0.0836363
ENSG00000131355	EMR3	19	14729929	0.647667	0.00169717	0.0483677	-0.0981826	0.157247
ENSG00000163660	CCNL1	3	156864297	0.488441	0.00169987	0.0483677	-0.00864299	-0.073586
ENSG00000225190	PLEKHM1	17	43513266	0.652531	0.00170038	0.0483677	-0.396044	0.429935
ENSG00000177363	LRRN4CL	11	62453874	0.542391	0.00170436	0.0484003	-0.155059	0.243699
ENSG00000137824	RMDN3	15	41028082	0.379405	0.00171547	0.0485309	0.0684812	0.195067
ENSG00000117091	CD48	1	160648536	0.99612	0.00171991	0.0485309	-0.138677	0.0708211
ENSG00000101474	APMAP	20	24943561	-0.334135	0.00172254	0.0485309	0.234876	-0.199213
ENSG00000133466	C1QTNF6	22	37576207	0.712645	0.00172324	0.0485309	-0.166333	0.15433
ENSG00000154118	JPH3	16	87635441	-0.951237	0.00172761	0.0485309	0.0923439	-0.0927903
ENSG00000115919	KYNU	2	143635067	0.690918	0.00173267	0.0485309	-0.086349	0.0299788
ENSG00000268000	hsa-mir-150	19	50003781	0.375317	0.00173449	0.0485309	-0.023434	0.0336331
ENSG00000156103	MMP16	8	89044237	-0.854332	0.00173719	0.0485309	0.200659	-0.149153
ENSG00000171236	LRG1	19	4536421	0.88166	0.00173836	0.0485309	0.0104367	0.110076
ENSG00000138964	PARVG	22	44568836	1.03788	0.00174011	0.0485309	-0.107124	0.0264284
ENSG00000110060	PUS3	11	125763381	-0.497856	0.00174013	0.0485309	0.636931	-0.198764
ENSG00000126561	STAT5A	17	40439565	0.752474	0.00175854	0.0488985	-0.0665396	0.0458305
ENSG00000147862	NFIB	9	14081842	-0.918479	0.00175902	0.0488985	0.391583	-0.263812
ENSG00000029364	SLC39A9	14	69864732	-0.484345	0.00177082	0.0491437	0.15198	-0.0806132
ENSG00000100427	MLC1	22	50497820	0.403336	0.00177437	0.0491437	0.019067	0.0470102
ENSG00000083454	P2RX5	17	3575493	0.926426	0.00177645	0.0491437	0.19784	-0.030634
ENSG00000254873	RP11-770J1.5	11	118267810	-0.27373	0.00178024	0.049169	0.25267	-0.0775603
ENSG00000137760	ALKBH8	11	107373452	-0.530687	0.00178413	0.0491973	0.634364	-0.337545
ENSG00000087299	L2HGDH	14	50704281	-0.489395	0.00179109	0.0493096	0.219522	-0.0820585
ENSG00000011422	PLAUR	19	44150247	1.09617	0.0018042	0.0495051	-0.0824883	0.114033
ENSG00000136286	MYO1G	7	45002261	0.95912	0.0018059	0.0495051	-0.0664375	0.0284569
ENSG00000188056	TREML4	6	41196062	0.582725	0.001811	0.0495051	-0.0288608	0.133259
ENSG00000161642	ZNF385A	12	54762917	0.75621	0.00181459	0.0495051	-0.365527	0.269485
ENSG00000166401	SERPINB8	18	61637159	0.613563	0.00181551	0.0495051	-0.248397	0.00317842
ENSG00000111737	RAB35	12	120532899	0.400612	0.00181806	0.0495051	-0.247955	0.29668
ENSG00000147697	GSDMC	8	130760442	0.336999	0.00181843	0.0495051	-0.150243	-0.0166188
ENSG00000162639	HENMT1	1	109190912	-0.690579	0.0018235	0.0495646	0.0544477	-0.225899
ENSG00000086062	B4GALT1	9	33104080	0.62834	0.00183554	0.0497536	-0.0898012	0.0639238
ENSG00000221926	TRIM16	17	15531274	-0.523679	0.00183627	0.0497536	0.225451	-0.0522746
ENSG00000023516	AKAP11	13	42846289	-0.574427	0.00184849	0.0500056	0.0759172	-0.202605
ENSG00000181817	LSM10	1	36856839	0.592343	0.00185258	0.0500372	-0.256058	0.204777
ENSG00000111348	ARHGDIB	12	15094951	0.761897	0.00185637	0.0500605	-0.171574	0.0557112
ENSG00000214212	C19orf38	19	10947251	0.517576	0.0018636	0.0501277	-0.102122	0.0888544
ENSG00000213160	KLHL23	2	170550998	-0.610199	0.00186471	0.0501277	0.194852	-0.174907
ENSG00000136628	EPRS	1	220141943	-0.487384	0.00187828	0.0504133	0.334064	-0.144601
ENSG00000108639	SYNGR2	17	76164639	0.626506	0.00188224	0.0504294	-0.226507	0.363561
ENSG00000185527	PDE6G	17	79617489	0.531556	0.00188477	0.0504294	-0.233154	0.237411
ENSG00000122035	RASL11A	13	27844464	0.421444	0.00188976	0.0504841	-0.221212	0.10827
ENSG00000136960	ENPP2	8	120569326	1.19516	0.0019094	0.0509293	-0.379203	0.288394
ENSG00000188163	FAM166A	9	140138036	0.54139	0.00191352	0.0509309	-0.0620837	0.0630334
ENSG00000122641	INHBA	7	41724712	1.17238	0.00191541	0.0509309	-0.188499	0.188163
ENSG00000078967	UBE2D4	7	43966037	-0.487557	0.00192848	0.0510908	-0.0169183	-0.11698
ENSG00000106692	FKTN	9	108320411	-0.611448	0.00192964	0.0510908	0.286259	-0.247325
ENSG00000011600	TYROBP	19	36395303	0.931593	0.00193401	0.0510908	-0.221643	0.0961803
ENSG00000167397	VKORC1	16	31102163	0.483558	0.001938	0.0510908	-0.223853	0.277183
ENSG00000071794	HLTF	3	148747914	-0.532827	0.00194309	0.0510908	0.187541	-0.241643
ENSG00000108688	CCL7	17	32597240	0.279398	0.00194412	0.0510908	-0.26391	0.245412
ENSG00000110719	TCIRG1	11	67806483	1.1567	0.00194745	0.0510908	-0.129356	0.0343923
ENSG00000167772	ANGPTL4	19	8428173	0.978419	0.00194784	0.0510908	0.00767282	0.0741991
ENSG00000187398	LUZP2	11	24518516	-1.29739	0.00195034	0.0510908	0.33453	-0.29054
ENSG00000106689	LHX2	9	126763949	-0.470734	0.00195463	0.0510908	0.150371	-0.087929
ENSG00000100105	PATZ1	22	31721790	-0.397558	0.00196287	0.0510908	0.271235	-0.132154
ENSG00000167851	CD300A	17	72462555	0.822961	0.00196354	0.0510908	-0.0991674	0.121918
ENSG00000197646	PDCD1LG2	9	5510545	0.542125	0.00196426	0.0510908	-0.276288	0.181954
ENSG00000181472	ZBTB2	6	151685252	0.31084	0.00196539	0.0510908	-0.287542	0.232218
ENSG00000150787	PTS	11	112097088	-0.579462	0.00196618	0.0510908	0.481691	-0.413826
ENSG00000104951	IL4I1	19	50392911	1.00362	0.00198119	0.0513563	-0.244874	0.293683
ENSG00000154654	NCAM2	21	22370633	-1.36687	0.00198496	0.0513563	0.207427	-0.144935
ENSG00000182782	HCAR2	12	123185840	0.855615	0.00198899	0.0513563	-0.132972	0.145925
ENSG00000123600	METTL8	2	172173919	-0.490502	0.00198997	0.0513563	0.351498	-0.322544
ENSG00000163694	RBM47	4	40425272	0.764909	0.00199139	0.0513563	-0.193039	0.10829
ENSG00000117507	FMO6P	1	171106879	0.422638	0.00199559	0.0513871	-0.185107	0.129234
ENSG00000131748	STARD3	17	37793318	0.649266	0.00200247	0.0514869	-0.251065	0.32618
ENSG00000131480	AOC2	17	40996617	0.582848	0.00200772	0.0515444	-0.314648	0.321571
ENSG00000038427	VCAN	5	82767284	1.26807	0.0020199	0.0517796	-0.0772087	0.165511
ENSG00000156968	MPV17L	16	15489611	-0.877575	0.00203063	0.0519714	0.296021	-0.234467
ENSG00000061676	NCKAP1	2	183773843	-0.543251	0.00203345	0.0519714	0.0566609	-0.148678
ENSG00000148572	NRBF2	10	64893050	0.34279	0.00206601	0.052584	-0.169705	0.00862112
ENSG00000100027	YPEL1	22	22051833	-0.62445	0.00206607	0.052584	0.0975092	-0.133186
ENSG00000197928	ZNF677	19	53731577	-0.757106	0.0020684	0.052584	0.353213	-0.261993
ENSG00000115561	CHMP3	2	86730554	-0.501486	0.00207051	0.052584	0.232246	-0.318759
ENSG00000123329	ARHGAP9	12	57866038	1.01247	0.00207277	0.052584	-0.0115242	-0.00761391
ENSG00000163131	CTSS	1	150702672	0.893544	0.002083	0.0527048	-0.260915	0.105091
ENSG00000176635	HORMAD2	22	30476163	0.250385	0.00208369	0.0527048	-0.339471	0.20944
ENSG00000169718	DUS1L	17	80015382	0.850244	0.00208805	0.0527371	-0.221763	0.349208
ENSG00000127824	TUBA4A	2	220114433	0.9604	0.00210135	0.0529948	-0.195174	0.13319
ENSG00000163563	MNDA	1	158801107	0.747363	0.00211133	0.0531683	-0.177758	0.0742153
ENSG00000184361	SPATA32	17	43331760	0.524789	0.00212453	0.0534221	-0.199662	0.440662
ENSG00000185885	IFITM1	11	313506	0.848871	0.0021331	0.053559	-0.175108	0.0981818
ENSG00000174130	TLR6	4	38825336	0.652905	0.00214225	0.0537099	-0.154516	0.0382147
ENSG00000167861	HID1	17	72946838	0.835008	0.00214743	0.053761	-0.415934	0.379109
ENSG00000188906	LRRK2	12	40590546	0.760576	0.00216419	0.0540571	-0.134256	0.0356674
ENSG00000139146	FAM60A	12	31433518	-0.548843	0.00216745	0.0540571	0.353718	-0.27352
ENSG00000110876	SELPLG	12	109015686	0.849562	0.00216873	0.0540571	-0.196859	0.0898108
ENSG00000107537	PHYH	10	13319796	-0.479814	0.00218003	0.0542599	0.174584	-0.204539
ENSG00000172156	CCL11	17	32612687	0.655205	0.00219029	0.0542944	-0.283347	0.206298
ENSG00000144802	NFKBIZ	3	101546835	0.768171	0.00219047	0.0542944	-0.169994	0.0605632
ENSG00000219200	RNASEK	17	6915736	0.465537	0.00219093	0.0542944	-0.0812924	0.00967049
ENSG00000186790	FOXE3	1	47881744	-0.321406	0.00220085	0.0544068	-0.0605757	-0.164595
ENSG00000224132	AC112715.2	2	238165734	0.258143	0.00220182	0.0544068	-0.314194	0.170921
ENSG00000146350	TBC1D32	6	121400640	-0.565155	0.0022105	0.0545426	0.173113	-0.240528
ENSG00000187097	ENTPD5	14	74424713	-0.362413	0.00222095	0.0547218	0.254608	-0.244904
ENSG00000174547	MRPL11	11	66202546	0.524006	0.00223921	0.0550923	-0.0033901	0.225544
ENSG00000139832	RAB20	13	111175417	0.793615	0.00224314	0.0551072	-0.155227	0.0749444
ENSG00000197121	PGAP1	2	197697728	-0.720386	0.00225002	0.0551072	0.109488	-0.126941
ENSG00000085719	CPNE3	8	87497059	-0.658706	0.0022505	0.0551072	0.263998	-0.338817
ENSG00000149201	CCDC81	11	86085778	-0.389083	0.00225269	0.0551072	0.282058	-0.258261
ENSG00000126262	FFAR2	19	35934809	0.640083	0.00226524	0.0553352	-0.0325955	0.0459712
ENSG00000137710	RDX	11	110045605	-0.528545	0.00227956	0.0556056	0.535656	-0.266186
ENSG00000159131	GART	21	34876238	-0.376495	0.00229207	0.0558312	0.378682	-0.280649
ENSG00000125538	IL1B	2	113587328	0.872294	0.00231469	0.0563021	-0.111158	0.11195
ENSG00000137460	FHDC1	4	153857504	0.828875	0.00232127	0.0563821	-0.15643	0.245781
ENSG00000171700	RGS19	20	62704534	0.622296	0.00232897	0.0564346	-0.0429201	0.0312686
ENSG00000182179	UBA7	3	49842640	0.839183	0.00233002	0.0564346	-0.157465	-0.0114707
ENSG00000128000	ZNF780B	19	40534167	-0.569755	0.00234129	0.0565567	0.070747	-0.180549
ENSG00000026751	SLAMF7	1	160709037	1.02072	0.00234166	0.0565567	-0.217628	0.178989
ENSG00000128383	APOBEC3A	22	39348746	0.715795	0.00235376	0.0567688	-0.0379363	0.00676176
ENSG00000092529	CAPN3	15	42640301	0.702683	0.00235795	0.0567897	-0.105495	0.0497936
ENSG00000134115	CNTN6	3	1134260	-0.657107	0.00236252	0.0568199	0.277622	-0.379125
ENSG00000140678	ITGAX	16	31366455	1.16614	0.0023674	0.0568289	-0.188189	0.0651236
ENSG00000161594	KLHL10	17	39991937	0.394504	0.00236953	0.0568289	-0.32395	0.266366
ENSG00000182541	LIMK2	22	31608225	0.473958	0.00237724	0.0568903	-0.127405	0.110466
ENSG00000124256	ZBP1	20	56178902	0.832293	0.00237918	0.0568903	-0.0237847	-0.0345743
ENSG00000172243	CLEC7A	12	10269376	0.733472	0.00238206	0.0568903	-0.260419	0.148962
ENSG00000159921	GNE	9	36214438	-0.497619	0.00239901	0.0572155	0.159311	-0.0663417
ENSG00000108375	RNF43	17	56429861	0.598779	0.00240991	0.0573921	-0.24683	0.176106
ENSG00000105835	NAMPT	7	105888731	0.636272	0.00241312	0.0573921	0.00248218	-0.0199772
ENSG00000112195	TREML2	6	41158015	0.812743	0.00242161	0.057514	0.0310312	0.0454899
ENSG00000123159	GIPC1	19	14588572	0.586247	0.00243086	0.0576538	-0.280518	0.288449
ENSG00000062716	VMP1	17	57784553	0.476001	0.00243472	0.0576655	-0.2658	0.303371
ENSG00000101457	DNTTIP1	20	44420576	0.357205	0.00244768	0.0578923	-0.155489	0.188869
ENSG00000133065	SLC41A1	1	205758221	0.432438	0.00246082	0.0580793	-0.253556	0.243016
ENSG00000135049	AGTPBP1	9	88161455	-0.478375	0.00246237	0.0580793	0.284275	-0.281341
ENSG00000135040	NAA35	9	88556061	-0.422036	0.00247105	0.0581683	0.157336	-0.120293
ENSG00000142227	EMP3	19	48824766	0.660244	0.00247688	0.0581683	-0.118912	-0.00592289
ENSG00000108344	PSMD3	17	38137050	0.522562	0.00247845	0.0581683	-0.240409	0.540674
ENSG00000175489	LRRC25	19	18501954	0.744918	0.00247973	0.0581683	-0.153053	0.164352
ENSG00000136238	RAC1	7	6414154	-0.31986	0.00248408	0.0581906	0.00364147	-0.166588
ENSG00000188037	CLCN1	7	143013219	0.579353	0.00249105	0.0582742	-0.391867	0.317842
ENSG00000198133	TMEM229B	14	67913801	0.908529	0.00250466	0.0585127	-0.339339	0.184843
ENSG00000137504	CREBZF	11	85370752	-0.464168	0.00251625	0.0587033	0.602921	-0.394571
ENSG00000110074	FOXRED1	11	126138950	-0.460223	0.00252507	0.0588289	0.619918	-0.218449
ENSG00000170791	CHCHD7	8	57124245	0.42111	0.00253121	0.0588919	-0.104164	0.0770015
ENSG00000196189	SEMA4A	1	156117157	0.737135	0.00253719	0.058951	-0.142904	0.115121
ENSG00000006074	CCL18	17	34391640	1.07043	0.00256569	0.0594456	-0.131089	0.0907845
ENSG00000155111	CDK19	6	110931181	-0.601663	0.00257105	0.0594456	0.206406	-0.298723
ENSG00000183706	OR4N4	15	22382382	1.29176	0.00257172	0.0594456	-0.400616	0.3209
ENSG00000112992	NNT	5	43602794	-0.393604	0.00257237	0.0594456	0.358577	-0.170403
ENSG00000105122	RASAL3	19	15562435	1.01188	0.00257748	0.0594836	-0.0846506	-0.0271982
ENSG00000112394	SLC16A10	6	111408781	0.784216	0.00258714	0.059626	-0.279063	0.257445
ENSG00000165973	NELL1	11	20691117	-1.57505	0.00259106	0.0596361	0.389586	-0.208092
ENSG00000185115	NDNL2	15	29560353	0.376393	0.00260129	0.0597562	-0.169933	0.193347
ENSG00000186583	SPATC1	8	145086582	0.789709	0.00260325	0.0597562	0.0364441	0.153999
ENSG00000170006	TMEM154	4	153539784	0.779524	0.00261983	0.0600215	0.0201998	-0.071686
ENSG00000167850	CD300C	17	72537247	0.595618	0.00262182	0.0600215	-0.106339	0.144363
ENSG00000108604	SMARCD2	17	61909444	0.437931	0.00263166	0.0601663	-0.121339	0.302509
ENSG00000213402	PTPRCAP	11	67202981	0.907168	0.00263616	0.0601887	-0.171017	0.0914733
ENSG00000100055	CYTH4	22	37678068	0.965771	0.00264585	0.0603295	-0.101604	0.00232238
ENSG00000132570	PCBD2	5	134240596	-0.491336	0.00265691	0.0605011	0.256999	-0.183711
ENSG00000079246	XRCC5	2	216972187	-0.417955	0.00267772	0.0608486	0.216374	-0.184049
ENSG00000196083	IL1RAP	3	190231840	0.844959	0.00267927	0.0608486	-0.163947	0.1468
ENSG00000137700	SLC37A4	11	118894824	-0.470582	0.0027002	0.0612427	0.566122	-0.178042
ENSG00000157020	SEC13	3	10334815	0.332002	0.00270427	0.0612539	0.134164	0.0324254
ENSG00000197272	IL27	16	28510683	0.342919	0.00272421	0.0614186	-0.0663578	0.0376791
ENSG00000168575	SLC20A2	8	42273993	-0.399594	0.00272533	0.0614186	0.356825	-0.448001
ENSG00000118849	RARRES1	3	158414681	0.629942	0.00272967	0.0614186	-0.273271	0.230517
ENSG00000150630	VEGFC	4	177604689	0.573127	0.00273133	0.0614186	-0.121699	0.0366754
ENSG00000110852	CLEC2B	12	10005583	0.793165	0.00273196	0.0614186	-0.115087	0.0380124
ENSG00000187531	SIRT7	17	79869815	0.63201	0.00273306	0.0614186	-0.271427	0.342516
ENSG00000157077	ZFYVE9	1	52608046	-0.455864	0.00274181	0.0615131	0.205211	-0.26462
ENSG00000157873	TNFRSF14	1	2487078	1.03134	0.00274929	0.0615131	-0.143307	0.0528976
ENSG00000267508	ZNF285	19	44886459	-0.642686	0.00275063	0.0615131	0.340101	-0.315075
ENSG00000121101	TEX14	17	56634039	1.05974	0.00275164	0.0615131	-0.360934	0.334352
ENSG00000162407	PPAP2B	1	56960419	0.758123	0.00277386	0.0618304	-0.0621951	0.0641152
ENSG00000141294	LRRC46	17	45908993	0.585331	0.00277846	0.0618304	-0.380015	0.53873
ENSG00000110031	LPXN	11	58294344	0.585421	0.00278012	0.0618304	-0.182678	0.0558278
ENSG00000142089	IFITM3	11	319669	1.01203	0.0027813	0.0618304	-0.137565	0.0773279
ENSG00000178537	SLC25A20	3	48894369	0.376921	0.00278388	0.0618304	0.193585	0.103162
ENSG00000134014	ELP3	8	27947190	-0.356976	0.00280991	0.0623275	0.220915	-0.25756
ENSG00000141968	VAV1	19	6772725	0.892494	0.00282039	0.0623514	-0.11915	0.0751708
ENSG00000144848	ATG3	3	112251356	0.304692	0.00282155	0.0623514	-0.197551	-0.0305944
ENSG00000126453	BCL2L12	19	50168823	0.503037	0.00282633	0.0623514	-0.115516	0.129639
ENSG00000112299	VNN1	6	133002729	0.742266	0.00282697	0.0623514	-0.175502	0.235146
ENSG00000121552	CSTA	3	122044091	0.54954	0.00282919	0.0623514	-0.313311	0.244907
ENSG00000138135	CH25H	10	90965694	0.446195	0.00284249	0.0624868	-0.103269	0.017017
ENSG00000140030	GPR65	14	88471468	0.667696	0.00284263	0.0624868	-0.156557	0.0454851
ENSG00000168229	PTGDR	14	52734431	0.476902	0.00285107	0.0625863	-0.189763	0.134898
ENSG00000115594	IL1R1	2	102681004	0.991647	0.00286233	0.0625863	-0.0916443	0.0730049
ENSG00000131669	NINJ1	9	95883771	0.718807	0.00286358	0.0625863	-0.121715	0.174783
ENSG00000196284	SUPT3H	6	44777054	-0.396793	0.00286425	0.0625863	0.198604	-0.182977
ENSG00000196263	ZNF471	19	57019212	-0.552398	0.00286546	0.0625863	0.272871	-0.235669
ENSG00000120451	SNX19	11	130745331	-0.420462	0.00287197	0.0625863	0.678011	-0.274833
ENSG00000136634	IL10	1	206940947	0.466287	0.00287274	0.0625863	-0.17608	0.0567641
ENSG00000146859	TMEM140	7	134832824	0.545461	0.00288568	0.0627883	-0.119614	0.134831
ENSG00000197837	HIST4H4	12	14920933	0.532748	0.00290048	0.0630062	-0.154174	0.252307
ENSG00000221890	NPTXR	22	39214457	-0.844359	0.00290306	0.0630062	0.102505	-0.142592
ENSG00000166450	PRTG	15	55903744	-0.700267	0.00291305	0.063143	0.322272	-0.263521
ENSG00000143324	XPR1	1	180601140	-0.671	0.00292145	0.0632452	-0.0588191	-0.00665191
ENSG00000161570	CCL5	17	34198495	0.934217	0.00293745	0.0635113	-0.192889	0.12994
ENSG00000136235	GPNMB	7	23275586	1.02423	0.00295121	0.0635939	-0.33214	0.259378
ENSG00000150967	ABCB9	12	123405498	0.653096	0.00295217	0.0635939	-0.364811	0.418486
ENSG00000167434	CA4	17	58227297	0.586538	0.00295242	0.0635939	-0.103058	0.128143
ENSG00000259384	GH1	17	61994560	0.254876	0.00297089	0.063842	-0.214915	0.13229
ENSG00000066933	MYO9A	15	72114632	-0.47634	0.00297462	0.063842	0.137121	-0.171532
ENSG00000130561	SAG	2	234216462	0.37769	0.00297512	0.063842	-0.145815	0.0669164
ENSG00000154240	CEP112	17	63631656	0.912769	0.00299495	0.0641053	-0.184981	0.323359
ENSG00000085433	WDR47	1	109512836	-0.615701	0.00299624	0.0641053	0.074705	-0.111972
ENSG00000198668	CALM1	14	90862846	-0.545247	0.00300109	0.0641053	0.100868	-0.221834
ENSG00000118113	MMP8	11	102582526	0.471237	0.00300236	0.0641053	-0.149017	0.111934
ENSG00000162645	GBP2	1	89571815	0.847718	0.00300735	0.0641319	-0.141775	0.0237411
ENSG00000071282	LMCD1	3	8543393	0.649774	0.00304932	0.064946	-0.141417	0.167478
ENSG00000182974	OR4M2	15	22368478	1.06846	0.003054	0.0649648	-0.387414	0.353386
ENSG00000197632	SERPINB2	18	61538926	0.619404	0.00308383	0.065518	-0.118974	0.213698
ENSG00000118160	SLC8A2	19	47931274	-1.37472	0.00309846	0.0656779	0.11359	-0.112442
ENSG00000163932	PRKCD	3	53190025	0.750367	0.00310185	0.0656779	-0.0268797	0.00499259
ENSG00000120784	ZFP30	19	38104650	-0.418733	0.00310286	0.0656779	0.0784449	-0.0759643
ENSG00000136643	RPS6KC1	1	213224589	-0.3795	0.00312016	0.0659624	-0.0584212	-0.0837312
ENSG00000134028	ADAMDEC1	8	24241798	1.03801	0.00312501	0.0659654	-0.294873	0.257412
ENSG00000221946	FXYD7	19	35634154	1.12766	0.00313528	0.0659654	-0.480736	0.362393
ENSG00000255398	HCAR3	12	123199303	0.857744	0.00313773	0.0659654	-0.127681	0.135457
ENSG00000136869	TLR4	9	120466610	0.818771	0.00313904	0.0659654	-0.2355	0.0745796
ENSG00000130770	ATPIF1	1	28562620	0.410177	0.00314169	0.0659654	-0.437442	0.362668
ENSG00000157483	MYO1E	15	59427113	0.60305	0.00314341	0.0659654	-0.127055	0.144325
ENSG00000076513	ANKRD13A	12	110436991	0.348661	0.00316895	0.0664199	-0.32927	0.210575
ENSG00000058866	DGKG	3	185823457	-1.18543	0.00319291	0.0668403	0.137923	-0.107655
ENSG00000105697	HAMP	19	35771619	0.494671	0.0032082	0.0670785	-0.114789	0.126676
ENSG00000119661	DNAL1	14	74111578	-0.410352	0.00321318	0.0671005	-0.0054489	-0.0705318
ENSG00000187837	HIST1H1C	6	26055968	0.924183	0.0032186	0.067132	-0.0956406	0.25121
ENSG00000251493	FOXD1	5	72740654	-0.663564	0.00323642	0.0674215	0.193464	-0.164834
ENSG00000079277	MKNK1	1	47023090	0.529399	0.00324627	0.0675445	-0.204409	0.0989006
ENSG00000144837	PLA1A	3	119316689	0.635919	0.00325451	0.067568	-0.0718753	0.0522064
ENSG00000179918	SEPHS2	16	30454952	0.463142	0.00325529	0.067568	-0.32802	0.289319
ENSG00000010030	ETV7	6	36322419	0.511066	0.00327167	0.0676429	-0.128831	-0.0706658
ENSG00000151552	QDPR	4	17461884	-0.581211	0.00327215	0.0676429	0.20772	-0.283787
ENSG00000163739	CXCL1	4	74735110	0.809196	0.00327347	0.0676429	-0.183831	0.230215
ENSG00000124596	OARD1	6	41001366	-0.431675	0.0032747	0.0676429	0.109442	-0.235439
ENSG00000151690	MFSD6	2	191273081	-0.54081	0.00327991	0.06765	0.107539	-0.108516
ENSG00000008517	IL32	16	3115298	0.889636	0.00328468	0.06765	-0.210518	0.194888
ENSG00000104904	OAZ1	19	2269485	0.503001	0.00329229	0.06765	-0.0731529	-0.0399537
ENSG00000187474	FPR3	19	52298416	0.818653	0.00329414	0.06765	-0.234316	0.180114
ENSG00000233670	PIRT	17	10725792	-1.95621	0.00329566	0.06765	0.197469	-0.273072
ENSG00000170909	OSCAR	19	54597933	0.771902	0.00329875	0.06765	-0.113338	0.0672443
ENSG00000136653	RASSF5	1	206680879	0.875041	0.00330903	0.0677796	-0.0958133	-0.0053652
ENSG00000144445	KANSL1L	2	210886147	-0.429514	0.00333608	0.068104	0.0546559	-0.127115
ENSG00000145362	ANK2	4	113739265	-0.782499	0.00333705	0.068104	0.237349	-0.204123
ENSG00000197128	ZNF772	19	57978031	-0.646191	0.00333858	0.068104	0.198377	-0.162687
ENSG00000109458	GAB1	4	144257915	-0.541359	0.00334077	0.068104	0.178337	-0.309772
ENSG00000196867	ZFP28	19	57050317	-0.407708	0.00334689	0.0681476	0.10467	-0.146555
ENSG00000168878	SFTPB	2	85884437	0.336263	0.00338136	0.0687677	-0.208587	0.316046
ENSG00000100568	VTI1B	14	68113792	-0.37316	0.00340168	0.0690989	0.110665	-0.144218
ENSG00000173156	RHOD	11	66824289	0.469969	0.00341504	0.069288	-0.077424	0.135031
ENSG00000143178	TBX19	1	168250278	-0.481408	0.00342062	0.0693192	0.164458	-0.280013
ENSG00000140905	GCSH	16	81115566	-0.47951	0.00342994	0.0694259	0.245956	-0.184255
ENSG00000203943	SAMD13	1	84764049	-0.474585	0.00344266	0.069601	0.345419	-0.374835
ENSG00000100298	APOBEC3H	22	39493229	0.455764	0.00345895	0.0698253	-0.344989	0.165038
ENSG00000109572	CLCN3	4	170533784	-0.537642	0.0034619	0.0698253	-0.0148213	-0.176596
ENSG00000062524	LTK	15	41795836	-0.957129	0.00347009	0.069908	0.282195	-0.292178
ENSG00000187037	GPR141	7	37723399	0.432179	0.00348797	0.0701858	-0.306504	0.176511
ENSG00000174527	MYO1H	12	109785708	0.502251	0.0035269	0.0708278	-0.33563	0.348032
ENSG00000105664	COMP	19	18893583	1.24044	0.00352815	0.0708278	-0.0677872	0.190757
ENSG00000094755	GABRP	5	170190354	1.29518	0.00354888	0.0711241	-0.261612	0.247206
ENSG00000135090	TAOK3	12	118587606	0.398923	0.00355122	0.0711241	-0.301816	0.164798
ENSG00000084628	NKAIN1	1	31652592	-0.660931	0.00355818	0.0711803	0.040597	0.042837
ENSG00000146085	MUT	6	49398073	-0.409817	0.00356573	0.0712481	0.207714	-0.199963
ENSG00000067955	CBFB	16	67063019	-0.562901	0.00357328	0.0712977	0.255465	-0.287854
ENSG00000184863	RBM33	7	155437145	0.423461	0.00357654	0.0712977	-0.468206	0.304114
ENSG00000111199	TRPV4	12	110220890	0.618303	0.00358248	0.0713329	-0.22365	0.137841
ENSG00000120693	SMAD9	13	37418968	-0.869125	0.00359609	0.0713907	0.351761	-0.308184
ENSG00000100097	LGALS1	22	38071615	0.950851	0.00359716	0.0713907	-0.150924	0.133983
ENSG00000163558	PRKCI	3	169940153	-0.415792	0.00359789	0.0713907	0.143391	-0.179509
ENSG00000184517	ZFP1	16	75182390	-0.491701	0.00360352	0.0714198	0.131363	-0.18782
ENSG00000196843	ARID5A	2	97202480	0.860067	0.00361	0.0714655	-0.129597	0.00923762
ENSG00000152556	PFKM	12	48498922	-0.380924	0.0036242	0.0716638	0.221476	-0.14276
ENSG00000124813	RUNX2	6	45295894	0.676296	0.00362897	0.0716752	-0.116234	-0.0418006
ENSG00000175928	LRRN1	3	3841121	-1.13039	0.00364067	0.0718086	0.473407	-0.421956
ENSG00000141497	ZMYND15	17	4643319	0.618475	0.00364818	0.0718086	-0.0916753	0.0322086
ENSG00000149231	CCDC82	11	96085933	-0.606525	0.0036483	0.0718086	0.455225	-0.316812
ENSG00000132478	UNK	17	73780681	0.71639	0.00365793	0.0719155	-0.307752	0.485059
ENSG00000101470	TNNC2	20	44451853	0.516557	0.00366765	0.0719917	-0.182246	0.234537
ENSG00000108405	P2RX1	17	3799886	0.734924	0.00367021	0.0719917	0.0222477	0.0133122
ENSG00000145365	TIFA	4	113195698	0.696137	0.0036797	0.0720871	-0.168959	0.148682
ENSG00000172425	TTC36	11	118398187	-0.43163	0.0036835	0.0720871	0.476632	-0.118079
ENSG00000137757	CASP5	11	104864962	0.421946	0.00371014	0.0722943	-0.0739365	0.0529585
ENSG00000158966	CACHD1	1	64936428	-0.635651	0.00371634	0.0722943	0.329207	-0.102448
ENSG00000126773	PCNXL4	14	60558629	-0.44704	0.00371775	0.0722943	0.241871	-0.175377
ENSG00000138459	SLC35A5	3	112280556	-0.602373	0.00371778	0.0722943	0.149557	-0.304314
ENSG00000163618	CADPS	3	62384022	-0.802517	0.00372271	0.0722943	-0.040494	-0.151959
ENSG00000136732	GYPC	2	127413509	0.696043	0.00372677	0.0722943	-0.0491029	0.0279092
ENSG00000037042	TUBG2	17	40811323	0.717326	0.00373424	0.0722943	-0.264587	0.366843
ENSG00000183153	GJD3	17	38517235	-0.232161	0.00373426	0.0722943	0.170881	0.045783
ENSG00000099985	OSM	22	30658818	0.96253	0.00373654	0.0722943	-0.176541	0.0776771
ENSG00000123609	NMI	2	152126979	0.641396	0.00373942	0.0722943	-0.0301235	-0.0547169
ENSG00000099860	GADD45B	19	2476120	1.16508	0.00374052	0.0722943	-0.103879	-0.0174826
ENSG00000155090	KLF10	8	103661007	0.495687	0.00374915	0.0723243	-0.107379	0.200312
ENSG00000115365	LANCL1	2	211295973	-0.561068	0.00375052	0.0723243	0.171468	-0.239296
ENSG00000016602	CLCA4	1	87012761	-0.256452	0.00376236	0.072396	-0.0309122	-0.0274473
ENSG00000119723	COQ6	14	74416629	-0.327956	0.00376595	0.072396	0.0786823	0.0135012
ENSG00000197557	TTC30A	2	178477720	-0.571327	0.00376692	0.072396	-0.0167285	-0.0203673
ENSG00000067141	NEO1	15	73344051	-0.606065	0.00377892	0.0724838	-0.00628779	-0.0490887
ENSG00000137968	SLC44A5	1	75667816	-1.41569	0.00378353	0.0724838	0.345701	-0.422569
ENSG00000149506	ZP1	11	60635035	0.456894	0.00378419	0.0724838	-0.150166	0.316891
ENSG00000035664	DAPK2	15	64199235	0.557904	0.00379247	0.0725612	-0.196702	0.14523
ENSG00000022840	RNF10	12	120971283	0.299109	0.0038026	0.0726737	-0.382283	0.204735
ENSG00000180066	C10orf91	10	134257831	0.304763	0.00380913	0.0727174	-0.0748357	0.0561444
ENSG00000170471	RALGAPB	20	37101459	-0.316147	0.00381593	0.0727661	0.0933363	-0.189646
ENSG00000113966	ARL6	3	97483365	-0.609738	0.00383195	0.0729904	0.086101	-0.0790877
ENSG00000108819	PPP1R9B	17	48211104	0.540143	0.00384209	0.0731022	-0.155533	0.362392
ENSG00000169429	IL8	4	74606223	1.43216	0.00386003	0.0732286	-0.135818	0.143167
ENSG00000138061	CYP1B1	2	38294116	1.21417	0.00386104	0.0732286	-0.0899524	0.122195
ENSG00000119457	SLC46A2	9	115641200	0.416158	0.00386157	0.0732286	-0.165781	0.19851
ENSG00000100987	VSX1	20	25051521	-0.417051	0.00386677	0.0732463	0.295504	-0.25631
ENSG00000011454	RABGAP1	9	125703112	-0.302317	0.00387501	0.0733212	0.187231	-0.203171
ENSG00000177191	B3GNT8	19	41931264	0.635426	0.00388531	0.073435	-0.33792	0.233722
ENSG00000113916	BCL6	3	187439165	1.06072	0.00389497	0.0734837	-0.18171	0.0565757
ENSG00000106538	RARRES2	7	150035408	0.816767	0.00389647	0.0734837	-0.250774	0.160749
ENSG00000108294	PSMB3	17	36908989	0.510663	0.00390577	0.0735617	-0.195343	0.459335
ENSG00000184371	CSF1	1	110452864	0.792548	0.00392274	0.0735617	-0.0692113	0.0815782
ENSG00000073670	ADAM11	17	42836399	0.88172	0.00392764	0.0735617	-0.270585	0.387616
ENSG00000172269	DPAGT1	11	118967213	-0.43311	0.00392869	0.0735617	0.660032	-0.337265
ENSG00000169583	CLIC3	9	139889087	0.40323	0.00393017	0.0735617	-0.118734	0.115662
ENSG00000111266	DUSP16	12	12628829	-0.721228	0.00393037	0.0735617	0.273083	-0.208859
ENSG00000060558	GNA15	19	3136191	0.706079	0.00393068	0.0735617	-0.0411711	0.0359482
ENSG00000158604	TMED4	7	44617493	-0.324771	0.00393714	0.0736022	0.0244589	-0.0654701
ENSG00000042980	ADAM28	8	24151553	0.773093	0.00394314	0.073634	-0.172336	0.101826
ENSG00000070495	JMJD6	17	74708919	0.511407	0.00395338	0.0736699	-0.360525	0.531891
ENSG00000181634	TNFSF15	9	117546915	0.651673	0.00395998	0.0736699	-0.268161	0.189393
ENSG00000177932	ZNF354C	5	178487416	-0.513957	0.00396454	0.0736699	-0.0129426	-0.0411514
ENSG00000135338	LCA5	6	80194708	-0.517614	0.00396516	0.0736699	0.171621	-0.0821161
ENSG00000112096	SOD2	6	160090089	0.603449	0.00396657	0.0736699	-0.0766156	0.110501
ENSG00000010295	IFFO1	12	6647541	0.585507	0.00397576	0.0737605	-0.0470518	0.0476322
ENSG00000249109	RP11-1026M7.2	5	177209198	1.38486	0.00400047	0.0741386	-0.365314	0.22644
ENSG00000198597	ZNF536	19	30719197	-1.54467	0.00401141	0.0741545	0.271846	-0.184458
ENSG00000141959	PFKL	21	45719934	-0.999932	0.00401144	0.0741545	0.454259	-0.391
ENSG00000197818	SLC9A8	20	48429250	0.417485	0.00401432	0.0741545	-0.175569	0.140195
ENSG00000269182	AC010760.1	15	22456895	0.782775	0.00401967	0.0741733	-0.377134	0.280546
ENSG00000121807	CCR2	3	46395225	0.5776	0.00404532	0.0743376	-0.14946	0.0360687
ENSG00000165886	UBTD1	10	99258625	0.586707	0.00404708	0.0743376	-0.0647738	0.070775
ENSG00000184224	C11orf72	11	67370351	0.259446	0.00404837	0.0743376	-0.341087	0.314742
ENSG00000101265	RASSF2	20	4760669	0.595533	0.00405114	0.0743376	0.049297	-0.0225339
ENSG00000140285	FGF7	15	49715293	0.818609	0.00405452	0.0743376	-0.157828	0.0861506
ENSG00000149308	NPAT	11	108027942	-0.499632	0.00406173	0.0743376	0.561914	-0.370173
ENSG00000214756	METTL12	11	62432781	0.406867	0.00406264	0.0743376	-0.00824178	0.163151
ENSG00000136244	IL6	7	22765503	0.933035	0.0040633	0.0743376	-0.110033	0.0694716
ENSG00000197863	ZNF790	19	37308330	-0.369904	0.0040905	0.074736	0.170214	-0.138145
ENSG00000109163	GNRHR	4	68605046	-0.581948	0.00409381	0.074736	0.0915115	-0.261491
ENSG00000181513	ACBD4	17	43209967	0.594134	0.00410071	0.0747823	-0.256051	0.34493
ENSG00000196305	IARS	9	94972489	-0.348964	0.00410892	0.0748523	0.364933	-0.210728
ENSG00000170476	MZB1	5	138723169	0.919114	0.004125	0.0749253	-0.0657341	0.00785783
ENSG00000139292	LGR5	12	71833550	-1.15113	0.00412632	0.0749253	0.292821	-0.256212
ENSG00000170458	CD14	5	140011313	0.9303	0.00412951	0.0749253	-0.270689	0.196856
ENSG00000010282	HHATL	3	42734155	0.360597	0.00413119	0.0749253	-0.169098	0.213594
ENSG00000138670	RASGEF1B	4	82347547	0.817956	0.00413481	0.0749253	-0.226255	0.163916
ENSG00000168646	AXIN2	17	63524681	0.686218	0.00414359	0.0749344	-0.339168	0.503574
ENSG00000128050	PAICS	4	57301907	-0.5249	0.00414406	0.0749344	0.292395	-0.122533
ENSG00000150627	WDR17	4	176986985	-0.549997	0.00415872	0.0750695	-0.0904285	-0.110865
ENSG00000176714	CCDC121	2	27848506	-0.399435	0.0041603	0.0750695	0.132924	-0.0561038
ENSG00000167881	SRP68	17	74035184	0.426052	0.00416527	0.0750802	-0.31296	0.688527
ENSG00000101350	KIF3B	20	30865467	-0.422917	0.00417269	0.0750813	0.0991298	-0.0607495
ENSG00000006327	TNFRSF12A	16	3068446	0.866547	0.00417411	0.0750813	-0.160083	0.18624
ENSG00000183579	ZNRF3	22	29279580	-0.545687	0.00418261	0.0751554	0.286687	-0.0468237
ENSG00000113300	CNOT6	5	179921412	-0.470194	0.00419401	0.0752547	0.157957	-0.142791
ENSG00000006451	RALA	7	39663082	-0.440841	0.00420248	0.0752547	0.0581954	-0.0744303
ENSG00000147475	ERLIN2	8	37594117	-0.321364	0.00420633	0.0752547	0.222776	-0.194699
ENSG00000165188	RNF183	9	116059373	0.275632	0.00421032	0.0752547	-0.15689	0.09284
ENSG00000114646	CSPG5	3	47603729	-0.687178	0.00421328	0.0752547	0.176117	-0.0475651
ENSG00000104381	GDAP1	8	75233365	-0.490031	0.00421451	0.0752547	0.0844145	-0.263345
ENSG00000131475	VPS25	17	40925454	0.46278	0.00421917	0.0752594	-0.170167	0.379982
ENSG00000204020	LIPN	10	90521163	0.343379	0.00422752	0.07533	0.0160641	0.043171
ENSG00000125450	NUP85	17	73201754	0.487864	0.00423983	0.0754017	-0.266338	0.588132
ENSG00000050130	JKAMP	14	59951161	-0.453502	0.00424036	0.0754017	0.133758	-0.122637
ENSG00000101182	PSMA7	20	60711791	0.405638	0.00425886	0.0756522	-0.134074	0.221879
ENSG00000177156	TALDO1	11	747329	0.486634	0.00426507	0.075684	-0.0294558	0.199349
ENSG00000137841	PLCB2	15	40570377	0.759445	0.00427499	0.0757434	-0.0373974	-0.0629189
ENSG00000183340	JRKL	11	96123153	-0.428928	0.00427801	0.0757434	0.630348	-0.415667
ENSG00000105568	PPP2R1A	19	52693292	-0.424936	0.00429616	0.0757434	0.227776	-0.178326
ENSG00000189067	LITAF	16	11641853	0.660108	0.00429848	0.0757434	-0.0641464	0.113419
ENSG00000049089	COL9A2	1	40766159	1.33645	0.00430295	0.0757434	-0.487135	0.419364
ENSG00000173273	TNKS	8	9413424	-0.484324	0.00430379	0.0757434	0.103019	-0.211115
ENSG00000167617	CDC42EP5	19	54976210	0.532226	0.00430526	0.0757434	-0.16302	0.139499
ENSG00000130592	LSP1	11	1874200	1.14931	0.00430927	0.0757434	-0.127151	0.0238438
ENSG00000196396	PTPN1	20	49126891	0.344571	0.00431532	0.0757434	-0.326909	0.284734
ENSG00000169495	HTRA4	8	38831683	0.628622	0.00431572	0.0757434	-0.293886	0.185755
ENSG00000147570	DNAJC5B	8	66933795	0.532089	0.00431707	0.0757434	-0.237417	0.253015
ENSG00000121940	CLCC1	1	109472130	-0.350224	0.00432266	0.0757468	0.220509	-0.177223
ENSG00000166816	LDHD	16	75145758	-0.618418	0.00432611	0.0757468	0.246405	-0.217024
ENSG00000096384	HSP90AB1	6	44214824	-0.442369	0.00436126	0.0759626	0.279908	-0.169446
ENSG00000137338	PGBD1	6	28249314	-0.339045	0.00436231	0.0759626	-0.078706	0.0136844
ENSG00000175600	SUGCT	7	40174575	0.447888	0.00436291	0.0759626	0.073387	-0.0200438
ENSG00000162433	AK4	1	65613232	-0.755436	0.00436297	0.0759626	0.249675	-0.104642
ENSG00000132740	IGHMBP2	11	68671310	0.549666	0.0043635	0.0759626	-0.13033	0.270097
ENSG00000181038	METTL23	17	74722912	0.421182	0.00436637	0.0759626	-0.160509	0.413737
ENSG00000108669	CYTH1	17	76670130	0.448793	0.0043724	0.0759626	-0.269046	0.311918
ENSG00000268925	AL161645.2	10	135341026	-0.443867	0.00437392	0.0759626	0.197721	-0.226269
ENSG00000203782	LOR	1	153232176	0.313434	0.00437934	0.0759795	-0.192786	0.171584
ENSG00000163293	NIPAL1	4	47916159	-0.631073	0.00438968	0.0760818	0.25401	-0.0695826
ENSG00000115504	EHBP1	2	62900986	-0.404286	0.00439538	0.0761037	0.0769419	-0.0746598
ENSG00000113522	RAD50	5	131891711	-0.382701	0.00440238	0.0761479	0.340248	-0.239358
ENSG00000171860	C3AR1	12	8210898	0.716789	0.00441993	0.0763743	-0.242475	0.109411
ENSG00000167193	CRK	17	1323983	-0.363309	0.00446052	0.076998	0.246832	-0.214021
ENSG00000079263	SP140	2	231067826	0.893594	0.00446998	0.0770317	-0.0684298	-0.0278274
ENSG00000087263	OGFOD1	16	56485402	-0.347449	0.00447148	0.0770317	0.248449	-0.165328
ENSG00000255112	CHMP1B	18	11851395	0.363406	0.0044907	0.0772852	-0.295728	0.0893767
ENSG00000113303	BTNL8	5	180326077	0.408554	0.00451116	0.0775051	-0.0585244	0.136355
ENSG00000101017	CD40	20	44746911	0.64735	0.00451616	0.0775051	-0.196597	0.0716547
ENSG00000165731	RET	10	43572475	-1.53944	0.00451706	0.0775051	0.144208	-0.0950408
ENSG00000095397	DFNB31	9	117164360	1.05656	0.00452228	0.0775116	-0.197066	0.0611724
ENSG00000166025	AMOTL1	11	94439597	-0.676099	0.00452649	0.0775116	0.567696	-0.237403
ENSG00000144891	AGTR1	3	148415571	-0.993414	0.00456048	0.0780157	0.343562	-0.491185
ENSG00000107521	HPS1	10	100175955	0.854885	0.00457721	0.0782236	-0.0290232	0.0460992
ENSG00000155465	SLC7A7	14	23242431	0.645915	0.00458747	0.0782581	-0.151959	0.0205706
ENSG00000235568	NFAM1	22	42776416	0.710431	0.00458836	0.0782581	-0.145582	0.175552
ENSG00000125337	KIF25	6	168396921	0.972188	0.00459377	0.0782723	-0.461315	0.437713
ENSG00000142185	TRPM2	21	45770046	0.856942	0.00459945	0.0782912	-0.12968	0.119776
ENSG00000139610	CELA1	12	51722227	0.256716	0.00461441	0.0784328	-0.141524	0.11976
ENSG00000149418	ST14	11	130029457	0.966348	0.00461693	0.0784328	-0.0615014	0.112237
ENSG00000150782	IL18	11	112013974	0.729674	0.00463277	0.0784671	-0.289862	0.2083
ENSG00000054967	RELT	11	73087309	0.68709	0.00463427	0.0784671	0.0820316	0.0427886
ENSG00000185269	NOTUM	17	79910388	0.96686	0.00463914	0.0784671	-0.318084	0.358207
ENSG00000177947	ODF3	11	196738	0.356523	0.0046406	0.0784671	-0.158555	0.221668
ENSG00000165071	TMEM71	8	133697253	0.82732	0.00464186	0.0784671	-0.0851861	0.013766
ENSG00000156052	GNAQ	9	80331003	-0.574614	0.0046519	0.0785593	0.207387	-0.231421
ENSG00000151422	FER	5	108083523	-0.503837	0.00466346	0.0786323	0.00075349	-0.092445
ENSG00000009307	CSDE1	1	115259534	-0.420367	0.00466541	0.0786323	0.237863	-0.200861
ENSG00000023171	GRAMD1B	11	123396344	-0.525705	0.00468115	0.07882	0.495222	-0.263964
ENSG00000170632	ARMC10	7	102715328	-0.372546	0.00468849	0.0788661	0.153085	-0.271028
ENSG00000158292	GPR153	1	6307406	-0.747176	0.004707	0.0790998	-0.0482706	-0.101487
ENSG00000143545	RAB13	1	153954127	0.660954	0.00471383	0.0791369	-0.0150814	-0.0323814
ENSG00000173451	THAP2	12	72056789	-0.661608	0.00473356	0.0793903	-0.0185758	-0.106237
ENSG00000132357	CARD6	5	40841286	0.543117	0.00475086	0.0795334	-0.118712	0.0679239
ENSG00000163463	KRTCAP2	1	155141884	0.23881	0.00475138	0.0795334	-0.0703661	0.121877
ENSG00000197614	MFAP5	12	8789942	1.09408	0.00475762	0.0795601	-0.197164	0.181281
ENSG00000170855	TRIAP1	12	120881764	0.418988	0.00477131	0.0796504	-0.198141	0.219487
ENSG00000188177	ZC3H6	2	113033171	-0.521545	0.00477233	0.0796504	0.0787719	-0.237786
ENSG00000078403	MLLT10	10	21823094	-0.400749	0.00477979	0.0796843	0.216869	-0.223283
ENSG00000187079	TEAD1	11	12695969	-0.574127	0.00478366	0.0796843	0.157865	-0.202125
ENSG00000186897	C1QL4	12	49726200	-1.10106	0.00479457	0.0797326	0.0392769	-0.246837
ENSG00000163069	SGCB	4	52886872	-0.611994	0.00479588	0.0797326	-0.00966426	-0.0914063
ENSG00000138439	FAM117B	2	203499901	-0.445928	0.00482207	0.0799591	-0.0142837	0.0150917
ENSG00000164023	SGMS2	4	108745719	0.647985	0.00482619	0.0799591	-0.161516	0.149218
ENSG00000160062	ZBTB8A	1	33005028	-0.430642	0.00482736	0.0799591	-0.0989297	0.119863
ENSG00000134758	RNF138	18	29671818	0.394906	0.00482894	0.0799591	-0.121753	0.128904
ENSG00000107937	GTPBP4	10	1034338	-0.315782	0.00483607	0.0799591	0.317741	-0.205437
ENSG00000164975	SNAPC3	9	15422702	-0.465891	0.00483751	0.0799591	0.232959	-0.187631
ENSG00000077380	DYNC1I2	2	172543919	-0.467266	0.00485219	0.0801243	0.10178	-0.213373
ENSG00000048342	CC2D2A	4	15471489	-0.520133	0.00486315	0.0801746	0.321842	-0.427947
ENSG00000077458	FAM76B	11	95502106	-0.477678	0.00486474	0.0801746	0.539971	-0.267552
ENSG00000186815	TPCN1	12	113658855	0.576497	0.00486928	0.0801746	-0.0618682	0.060794
ENSG00000182687	GALR2	17	74070875	0.335091	0.00487777	0.0802372	-0.331301	0.265361
ENSG00000182359	KBTBD3	11	105921825	-0.527393	0.00488366	0.080257	0.300962	-0.312166
ENSG00000182923	CEP63	3	134204585	0.29891	0.00491669	0.0807223	-0.0556858	0.0190582
ENSG00000206432	TMEM200C	18	5882071	-0.964255	0.00492659	0.0808074	0.212414	-0.307368
ENSG00000129226	CD68	17	7482785	0.82419	0.00494081	0.0809463	-0.258005	0.180484
ENSG00000136250	AOAH	7	36552456	0.655881	0.00494451	0.0809463	-0.181688	0.11565
ENSG00000166575	TMEM135	11	86748886	-0.44805	0.00495878	0.0811024	0.469903	-0.362139
ENSG00000137491	SLCO2B1	11	74811608	0.732911	0.00496763	0.0811696	-0.235699	0.135598
ENSG00000128340	RAC2	22	37621301	1.01308	0.0049735	0.081188	-0.06961	0.0487801
ENSG00000198612	COPS8	2	237993955	-0.445962	0.00498746	0.0813383	0.154807	-0.31205
ENSG00000100450	GZMH	14	25075686	0.473164	0.00499812	0.0813841	-0.182403	0.134667
ENSG00000164542	KIAA0895	7	36363830	-0.606525	0.00499977	0.0813841	-0.0643772	0.0953507
ENSG00000152092	ASTN1	1	176826438	-0.620625	0.00500544	0.081399	0.160437	-0.119483
ENSG00000060138	YBX3	12	10851683	0.719689	0.00502993	0.0816074	-0.074461	0.0782278
ENSG00000122512	PMS2	7	6012870	-0.366288	0.00503144	0.0816074	0.121643	-0.121808
ENSG00000106546	AHR	7	17338246	0.795252	0.00503281	0.0816074	-0.127745	0.0569544
ENSG00000183386	FHL3	1	38462442	0.580247	0.00504952	0.0816074	-0.308712	0.265021
ENSG00000187550	SBK2	19	56041100	0.605615	0.00504964	0.0816074	-0.240162	0.223135
ENSG00000196660	SLC30A10	1	219858769	-0.76217	0.00505135	0.0816074	0.226943	-0.0253559
ENSG00000182952	HMGN4	6	26538633	-0.375156	0.00505952	0.0816074	0.276129	-0.310537
ENSG00000138698	RAP1GDS1	4	99182535	-0.468806	0.00506255	0.0816074	0.224429	-0.35061
ENSG00000186026	ZNF284	19	44576297	-0.407795	0.00506413	0.0816074	0.224976	-0.253732
ENSG00000166822	TMEM170A	16	75476952	-0.447245	0.00506591	0.0816074	0.0541248	-0.109635
ENSG00000214694	ARHGEF33	2	39117021	-0.501784	0.00509339	0.0819729	-0.111809	-0.066306
ENSG00000183484	GPR132	14	105515728	0.748672	0.00512505	0.082405	-0.112862	0.0449447
ENSG00000163219	ARHGAP25	2	68906733	0.746377	0.00514504	0.0826489	-0.122661	0.121893
ENSG00000197416	FABP12	8	82437216	0.421291	0.00516799	0.0828448	-0.287339	0.195624
ENSG00000118733	OLFM3	1	102268130	-1.54836	0.00517066	0.0828448	0.423467	-0.283224
ENSG00000100342	APOL1	22	36649056	0.796348	0.00517175	0.0828448	-0.229158	0.102701
ENSG00000196154	S100A4	1	153516089	0.772143	0.00518868	0.0829711	-0.21494	0.0638637
ENSG00000015413	DPEP1	16	89679716	0.511914	0.00518933	0.0829711	-0.110935	0.114756
ENSG00000085721	RRN3	16	15153879	-0.355888	0.00519594	0.0829993	0.261931	-0.132951
ENSG00000112697	TMEM30A	6	75962640	-0.552009	0.00520164	0.0830129	0.0772865	-0.218064
ENSG00000120458	MSANTD2	11	124636394	-0.493046	0.00521358	0.0831261	0.595882	-0.329952
ENSG00000196659	TTC30B	2	178413726	-0.56866	0.00522144	0.0831739	-0.128908	0.023174
ENSG00000162627	SNX7	1	99127236	-0.847649	0.00523945	0.0833257	0.310784	-0.286345
ENSG00000005379	BZRAP1	17	56378592	0.802685	0.0052451	0.0833257	-0.243923	0.343162
ENSG00000197016	ZNF470	19	57078880	-0.444121	0.00524722	0.0833257	0.210309	-0.156897
ENSG00000117069	ST6GALNAC5	1	77333126	-1.40793	0.00525043	0.0833257	0.229986	-0.279305
ENSG00000080854	IGSF9B	11	133778459	-0.913751	0.00527071	0.08357	0.418266	-0.139404
ENSG00000095777	MYO3A	10	26223196	0.703525	0.00528148	0.0836634	-0.270747	0.362914
ENSG00000187997	C17orf99	17	76142434	0.322464	0.00529377	0.0837806	-0.0042274	0.0608759
ENSG00000009790	TRAF3IP3	1	209929377	0.84748	0.00529934	0.0837912	-0.127133	0.042868
ENSG00000148834	GSTO1	10	105995114	0.574484	0.00530869	0.0838616	-0.0682797	-0.0283539
ENSG00000239839	DEFA3	8	6873391	0.561228	0.00532803	0.0840896	-0.0807054	0.153292
ENSG00000144339	TMEFF2	2	192813769	-1.31249	0.00534305	0.084249	0.122405	-0.246664
ENSG00000149428	HYOU1	11	118914900	-0.530774	0.00535834	0.0843529	0.676028	-0.311197
ENSG00000117501	MROH9	1	170904612	0.488619	0.00536364	0.0843529	-0.159297	0.120963
ENSG00000123901	GPR83	11	94110477	-1.08999	0.00536442	0.0843529	0.348065	-0.313097
ENSG00000215114	UBXN2B	8	59323823	-0.499636	0.0053719	0.0843931	0.140331	-0.288572
ENSG00000128591	FLNC	7	128470431	1.15425	0.00537897	0.0844266	-0.100823	0.223204
ENSG00000188313	PLSCR1	3	146232967	0.700047	0.00539145	0.0845043	0.017916	-0.0364418
ENSG00000165152	TMEM246	9	104235453	-0.660543	0.00539832	0.0845043	0.117434	-0.12847
ENSG00000170852	KBTBD2	7	32907784	-0.385663	0.00539872	0.0845043	0.0291461	-0.169302
ENSG00000178184	PARD6G	18	77915115	-0.451611	0.00542746	0.0848765	0.16657	0.00454981
ENSG00000151413	NUBPL	14	31959162	-0.344861	0.00544142	0.0850172	0.115788	-0.11624
ENSG00000138755	CXCL9	4	76922428	1.27945	0.00544784	0.08504	-0.167752	0.108175
ENSG00000185009	AP3M1	10	75881524	-0.460408	0.00545412	0.0850604	0.0444397	-0.101309
ENSG00000107968	MAP3K8	10	30722866	0.733544	0.00547197	0.0852612	-0.108798	-0.0240336
ENSG00000152102	FAM168B	2	131805449	-0.377731	0.00547834	0.0852633	0.0819278	-0.031691
ENSG00000109920	FNBP4	11	47738072	0.360948	0.00548206	0.0852633	-0.0602816	0.208242
ENSG00000188425	NANOS2	19	46416475	0.368329	0.00549118	0.0853276	-0.416218	0.35945
ENSG00000117984	CTSD	11	1773982	0.973974	0.0055233	0.0857085	-0.22625	0.164914
ENSG00000206172	HBA1	16	226679	1.27593	0.00552571	0.0857085	-0.0952796	-0.0364007
ENSG00000138495	COX17	3	119373360	0.496824	0.00554199	0.0858833	-0.178217	0.0362143
ENSG00000233438	AC109829.1	2	27760253	-0.517658	0.00554886	0.085912	-0.0306488	-0.0560175
ENSG00000138798	EGF	4	110834040	0.299182	0.00556318	0.0859619	-0.118915	0.123898
ENSG00000115267	IFIH1	2	163123589	0.76822	0.00557186	0.0859619	-0.126444	0.0443456
ENSG00000134809	TIMM10	11	57295936	0.489955	0.00557909	0.0859619	0.0619504	0.140164
ENSG00000149289	ZC3H12C	11	109964087	-0.498652	0.00558109	0.0859619	0.423487	-0.123976
ENSG00000096063	SRPK1	6	35800743	-0.36122	0.0055835	0.0859619	0.2261	-0.131585
ENSG00000147872	PLIN2	9	19108373	0.85343	0.00558416	0.0859619	-0.031074	0.146929
ENSG00000120708	TGFBI	5	135364584	1.0142	0.00558771	0.0859619	-0.153715	0.176878
ENSG00000127415	IDUA	4	980785	-0.901112	0.00559993	0.0859619	0.37643	-0.402352
ENSG00000169118	CSNK1G1	15	64457716	-0.43652	0.00560105	0.0859619	0.190742	-0.10044
ENSG00000100911	PSME2	14	24612574	0.432933	0.00560228	0.0859619	-0.216172	0.0997756
ENSG00000105472	CLEC11A	19	51226586	0.72396	0.00563905	0.0863983	-0.200067	0.183038
ENSG00000153827	TRIP12	2	230628554	-0.316067	0.00564081	0.0863983	0.217078	-0.272519
ENSG00000135655	USP15	12	62654119	0.419949	0.00565176	0.0864886	-0.15256	0.110054
ENSG00000058056	USP13	3	179370543	-0.416468	0.00566865	0.0866023	0.179744	-0.13341
ENSG00000149328	GLB1L2	11	134201768	-0.710158	0.0056693	0.0866023	0.507016	-0.202595
ENSG00000101082	SLA2	20	35240721	0.584395	0.00567568	0.0866176	-0.180616	0.13758
ENSG00000143498	TAF1A	1	222731244	-0.380227	0.00568868	0.0866176	0.173102	-0.0219414
ENSG00000204519	ZNF551	19	58193337	-0.574792	0.00569089	0.0866176	0.318812	-0.18319
ENSG00000166347	CYB5A	18	71920530	0.444475	0.00569577	0.0866176	-0.101946	0.04817
ENSG00000170153	RNF150	4	141780961	-0.720867	0.00569605	0.0866176	-0.0100794	0.0788963
ENSG00000173120	KDM2A	11	66886740	0.451962	0.00570066	0.0866176	-0.0762382	0.268765
ENSG00000196526	AFAP1	4	7760441	-0.611221	0.00571208	0.0867143	0.199795	-0.207966
ENSG00000100714	MTHFD1	14	64854749	-0.358355	0.00572239	0.0867938	0.347175	-0.0902218
ENSG00000166523	CLEC4E	12	8685901	0.668621	0.0057379	0.086952	-0.262751	0.217847
ENSG00000150977	RILPL2	12	123899936	0.675068	0.0057632	0.0870652	-0.0144521	-0.0518728
ENSG00000170955	PRKCDBP	11	6340176	0.57739	0.00576775	0.0870652	-0.181573	0.103662
ENSG00000162493	PDPN	1	13909960	0.894393	0.00576892	0.0870652	-0.0720266	0.114935
ENSG00000117676	RPS6KA1	1	26856252	0.639297	0.00576932	0.0870652	-0.252947	0.136562
ENSG00000153107	ANAPC1	2	112523848	-0.311511	0.00577738	0.0870652	0.362096	-0.186938
ENSG00000146858	ZC3HAV1L	7	138710452	-0.556692	0.00578566	0.0870652	0.13532	0.0232915
ENSG00000228594	C1orf233	1	1533392	-0.995078	0.00578934	0.0870652	0.361729	-0.452874
ENSG00000188536	HBA2	16	222846	1.56327	0.00578944	0.0870652	-0.0750998	-0.0150431
ENSG00000183784	C9orf66	9	213108	0.329388	0.00579113	0.0870652	-0.0430833	-0.0160616
ENSG00000165685	TMEM52B	12	10323141	0.389743	0.00579835	0.0870973	-0.241878	0.211349
ENSG00000144381	HSPD1	2	198351305	-0.461138	0.00582552	0.0873349	0.419684	-0.149673
ENSG00000131791	PRKAB2	1	146626685	-0.485996	0.00582792	0.0873349	0.0523649	-0.0472147
ENSG00000162636	FAM102B	1	109102711	-0.569044	0.0058368	0.0873349	-0.0702274	-0.0379203
ENSG00000143319	ISG20L2	1	156691683	-0.283825	0.00583928	0.0873349	0.162848	-0.13254
ENSG00000105523	FAM83E	19	49104067	0.367449	0.00584077	0.0873349	-0.100412	0.126432
ENSG00000197019	SERTAD1	19	40927499	0.656289	0.00584661	0.0873349	-0.0495258	0.0810504
ENSG00000135052	GOLM1	9	88641061	-0.519882	0.00585133	0.0873349	0.395178	-0.357831
ENSG00000104856	RELB	19	45504688	0.704151	0.00585497	0.0873349	-0.0732809	0.0936193
ENSG00000111229	ARPC3	12	110872630	0.346387	0.00586982	0.0874246	-0.171821	0.043619
ENSG00000171533	MAP6	11	75297963	-0.601507	0.00587119	0.0874246	0.237456	-0.102521
ENSG00000154639	CXADR	21	18884700	-0.730085	0.00587939	0.0874707	0.108471	0.0605827
ENSG00000239713	APOBEC3G	22	39436924	0.538667	0.00588899	0.0875374	-0.109921	-0.0589254
ENSG00000164713	BRI3	7	97881691	0.463731	0.00589645	0.0875722	-0.190906	0.0174185
ENSG00000171488	LRRC8C	1	90098631	-0.792448	0.00590735	0.0876581	0.19454	-0.268994
ENSG00000188211	NCR3LG1	11	17373273	-0.871809	0.00592213	0.0878014	0.417663	-0.273671
ENSG00000184988	TMEM106A	17	41363854	0.561288	0.00593686	0.0879437	-0.240401	0.291641
ENSG00000142552	RCN3	19	50030875	0.884662	0.00595661	0.0881067	-0.104753	0.0551771
ENSG00000060069	CTDP1	18	77439801	0.546486	0.00595816	0.0881067	-0.094133	0.130569
ENSG00000087589	CASS4	20	54987168	0.512333	0.0059715	0.0882278	-0.144245	0.106063
ENSG00000182909	LENG9	19	54972981	0.409488	0.00598347	0.0883283	0.0590625	0.0767318
ENSG00000115459	ELMOD3	2	85581517	0.300908	0.00599435	0.0884128	-0.340539	0.191139
ENSG00000114656	KIAA1257	3	128628709	0.402612	0.00600909	0.088554	0.024816	0.13277
ENSG00000153558	FBXL2	3	33318517	-0.523174	0.00602141	0.0886592	0.185706	-0.164087
ENSG00000116138	DNAJC16	1	15853308	-0.318484	0.00605446	0.0890692	-0.069578	-0.0454579
ENSG00000100473	COCH	14	31343720	-0.641242	0.00605996	0.0890737	0.35651	-0.0574356
ENSG00000268472	AP002884.2	11	112130988	-0.378359	0.00607334	0.0891224	0.242435	-0.153963
ENSG00000166006	KCNC2	12	75433857	1.0791	0.00607369	0.0891224	-0.300566	0.29022
ENSG00000197943	PLCG2	16	81772702	0.80762	0.0060801	0.0891401	0.0314275	0.0341471
ENSG00000170522	ELOVL6	4	110967002	-0.571314	0.00610549	0.0894357	0.158282	-0.15716
ENSG00000136193	SCRN1	7	29959719	-0.571086	0.00611633	0.089518	0.0533129	0.0607984
ENSG00000172350	ABCG4	11	119019722	-0.625981	0.0061231	0.0895405	0.229532	-0.137725
ENSG00000198832	SELM	22	31500758	0.58632	0.00614565	0.0897937	-0.196288	0.0560629
ENSG00000100346	CACNA1I	22	39966758	1.19821	0.00615658	0.0898766	-0.376159	0.235363
ENSG00000169220	RGS14	5	176784838	0.622764	0.00616206	0.08988	-0.021418	-0.0118869
ENSG00000108309	RUNDC3A	17	42385781	0.655395	0.0061939	0.0902549	-0.419203	0.431632
ENSG00000104371	DKK4	8	42231586	0.288047	0.0061983	0.0902549	-0.302194	0.254698
ENSG00000126581	BECN1	17	40962152	0.38126	0.00621706	0.090348	-0.17954	0.419887
ENSG00000268821	AC068039.1	2	172560844	-0.406774	0.00621996	0.090348	0.0957086	-0.174893
ENSG00000065135	GNAI3	1	110091233	-0.393352	0.00622091	0.090348	0.148366	-0.149329
ENSG00000135094	SDS	12	113830250	0.878375	0.0062258	0.090348	-0.124288	0.11733
ENSG00000103356	EARS2	16	23533335	-0.317676	0.00624357	0.0905166	0.467222	-0.191023
ENSG00000007129	CEACAM21	19	42055886	0.593286	0.00625249	0.0905166	-0.0311423	-0.0366901
ENSG00000175582	RAB6A	11	73386683	-0.539037	0.00625328	0.0905166	0.376046	-0.333839
ENSG00000141562	NARF	17	80416056	0.464921	0.00627145	0.0906797	-0.405931	0.562507
ENSG00000119943	PYROXD2	10	100143322	0.595922	0.00628848	0.0906797	-0.0630211	0.172375
ENSG00000127084	FGD3	9	95709733	0.926754	0.0062941	0.0906797	-0.091399	0.0981121
ENSG00000183347	GBP6	1	89829617	0.332541	0.00629417	0.0906797	-0.101356	0.0372061
ENSG00000101194	SLC17A9	20	61584052	0.96936	0.00629797	0.0906797	0.0156307	0.0830915
ENSG00000143851	PTPN7	1	202116141	0.789382	0.00629906	0.0906797	-0.0783134	-0.0385251
ENSG00000170836	PPM1D	17	58677544	0.508907	0.00630634	0.0906797	-0.304585	0.640149
ENSG00000203804	ADAMTSL4-AS1	1	150533480	0.509832	0.00630691	0.0906797	-0.103433	0.139151
ENSG00000141524	TMC6	17	76106539	0.78575	0.0063192	0.0907499	-0.0828932	0.0994583
ENSG00000173706	HEG1	3	124684554	0.621091	0.00632239	0.0907499	-0.121059	0.0374412
ENSG00000120217	CD274	9	5450503	0.520439	0.00633096	0.0907922	-0.143623	0.0355622
ENSG00000212657	KRTAP16-1	17	39463952	0.245904	0.00634318	0.0907922	-0.294051	0.253491
ENSG00000180509	KCNE1	21	35818988	0.559585	0.00634538	0.0907922	-0.0790899	0.140123
ENSG00000168421	RHOH	4	40192673	0.89741	0.00635472	0.0907922	-0.0592226	-0.00116061
ENSG00000205791	LOH12CR2	12	12508342	-0.339073	0.00635549	0.0907922	0.158449	-0.211676
ENSG00000185650	ZFP36L1	14	69254377	0.792756	0.00635715	0.0907922	-0.0968654	0.0789446
ENSG00000132514	CLEC10A	17	6977856	0.643669	0.00637548	0.0909781	-0.164575	0.0867941
ENSG00000163568	AIM2	1	159032274	0.521157	0.00638588	0.0910506	-0.102728	0.0960955
ENSG00000040341	STAU2	8	74332604	-0.422702	0.00639401	0.0910907	0.234279	-0.409028
ENSG00000185507	IRF7	11	612553	0.845826	0.00640713	0.0911787	-0.0787715	0.0253743
ENSG00000132470	ITGB4	17	73717408	0.83223	0.00641084	0.0911787	-0.107452	0.226097
ENSG00000168995	SIGLEC7	19	51645556	0.498326	0.00643596	0.0914293	-0.18271	0.15116
ENSG00000177721	ANXA2R	5	43039335	0.510631	0.00644451	0.0914293	-0.129765	-0.0154437
ENSG00000091106	NLRC4	2	32449522	0.446161	0.00644747	0.0914293	-0.18766	0.110059
ENSG00000014257	ACPP	3	132036211	0.36789	0.00644981	0.0914293	-0.101252	-0.0107303
ENSG00000131981	LGALS3	14	55590828	0.764969	0.0064578	0.0914667	-0.0528885	0.0342754
ENSG00000205744	DENND1C	19	6467218	0.931568	0.00646607	0.0915083	-0.0537402	0.0237065
ENSG00000148935	GAS2	11	22647188	-0.523881	0.00647706	0.0915151	0.397017	-0.355765
ENSG00000188868	ZNF563	19	12428291	0.325895	0.00647724	0.0915151	0.0539906	0.108457
ENSG00000070367	EXOC5	14	57670518	-0.426972	0.00648831	0.0915704	0.150639	-0.0933888
ENSG00000122642	FKBP9	7	32997017	-0.422666	0.00649185	0.0915704	0.146265	-0.0471814
ENSG00000157017	GHRL	3	10327359	0.463121	0.00650191	0.0916367	0.0236199	0.0624943
ENSG00000137992	DBT	1	100652475	-0.442398	0.00650843	0.0916532	-0.0206205	-0.0898143
ENSG00000110871	COQ5	12	120941077	0.318442	0.00652895	0.0918666	-0.266733	0.29694
ENSG00000196549	MME	3	154741913	0.698619	0.00654002	0.0919469	0.0420913	0.049263
ENSG00000139178	C1RL	12	7242183	0.759245	0.00654871	0.0919935	0.00538796	-0.00401615
ENSG00000128284	APOL3	22	36536372	0.706551	0.00656762	0.0921483	-0.171066	0.0495591
ENSG00000173976	RAX2	19	3769087	0.259268	0.00657049	0.0921483	0.0370561	0.129509
ENSG00000060140	STYK1	12	10771538	0.500746	0.00658868	0.0923013	-0.276141	0.212381
ENSG00000074201	CLNS1A	11	77225981	-0.43949	0.00659526	0.0923013	0.600547	-0.379846
ENSG00000179119	SPTY2D1	11	18627948	0.322985	0.00659853	0.0923013	-0.169691	0.354768
ENSG00000108443	RPS6KB1	17	57970447	0.37734	0.00660296	0.0923013	-0.303158	0.580382
ENSG00000198298	ZNF485	10	44101855	-0.48953	0.00661479	0.0923913	0.354572	-0.259824
ENSG00000174136	RGMB	5	98104354	-0.766058	0.0066319	0.0925494	0.22461	-0.21956
ENSG00000008516	MMP25	16	3096682	0.755297	0.00663692	0.0925494	-0.0322346	0.0535402
ENSG00000185090	MANEAL	1	38259474	-0.459602	0.00664409	0.092574	0.029483	0.00798269
ENSG00000140043	PTGR2	14	74318547	-0.402684	0.00667482	0.0928407	0.24969	-0.124715
ENSG00000171217	CLDN20	6	155585147	-0.466902	0.0066795	0.0928407	0.183659	-0.165395
ENSG00000100592	DAAM1	14	59655364	-0.417242	0.0066795	0.0928407	-0.0277749	-0.0299441
ENSG00000189367	KIAA0408	6	127761488	-0.540823	0.00670632	0.0931379	0.107428	-0.217398
ENSG00000068796	KIF2A	5	61601989	-0.392176	0.00674057	0.0935377	0.0992671	-0.0354136
ENSG00000170956	CEACAM3	19	42300369	0.546208	0.00675652	0.0936355	-0.0982864	0.0340908
ENSG00000215529	EFCAB8	20	31446729	0.448134	0.00675856	0.0936355	-0.00507123	0.0508927
ENSG00000248469	RP11-826N14.2	5	175476681	1.05842	0.00676662	0.0936714	-0.302855	0.160245
ENSG00000185662	SMIM23	5	171212876	0.260813	0.00678726	0.0938677	-0.227143	0.134285
ENSG00000108448	TRIM16L	17	18601311	-0.553686	0.00679406	0.0938677	0.180656	-0.141827
ENSG00000104723	TUSC3	8	15274724	-0.558606	0.00680365	0.0938677	0.165885	-0.26762
ENSG00000153721	CNKSR3	6	154708638	-1.06931	0.00680605	0.0938677	0.310401	-0.296561
ENSG00000184160	ADRA2C	4	3768075	-0.739022	0.0068082	0.0938677	0.210234	-0.053498
ENSG00000159111	MRPL10	17	45900638	0.50462	0.00682578	0.0939462	-0.158339	0.415189
ENSG00000178150	ZNF114	19	48675575	-0.642409	0.00682682	0.0939462	0.428996	-0.29556
ENSG00000163814	CDCP1	3	45123770	0.738824	0.0068389	0.0939462	-0.135398	0.135875
ENSG00000135452	TSPAN31	12	58131796	-0.666381	0.00684049	0.0939462	0.0757422	-0.145442
ENSG00000132463	GRSF1	4	71681499	-0.340223	0.00684184	0.0939462	0.206873	-0.338401
ENSG00000152578	GRIA4	11	105480721	-0.948862	0.00684682	0.0939462	0.467291	-0.165252
ENSG00000180626	ZNF594	17	5082831	-0.400758	0.00685331	0.09396	0.162225	-0.0176415
ENSG00000119285	HEATR1	1	236712305	-0.432718	0.00687082	0.0940574	0.240947	-0.117687
ENSG00000112343	TRIM38	6	25963030	0.669733	0.0068714	0.0940574	-0.101661	0.00586786
ENSG00000213523	SRA1	5	139916925	0.464784	0.00690468	0.0944376	-0.208393	0.158836
ENSG00000135114	OASL	12	121458095	0.618708	0.00691861	0.0945526	-0.13064	0.0406769
ENSG00000166415	WDR72	15	53805938	-1.18327	0.0069346	0.0946954	0.289868	-0.275487
ENSG00000162419	GMEB1	1	28995244	-0.28027	0.00694719	0.0947917	0.0993194	-0.197643
ENSG00000140264	SERF2	15	44069285	0.495304	0.00696166	0.0948324	0.0207291	-0.0200563
ENSG00000268218	AC137932.1	16	89334512	-0.390454	0.00696219	0.0948324	0.424899	-0.248084
ENSG00000152766	ANKRD22	10	90581889	0.45567	0.00696678	0.0948324	-0.263981	0.21702
ENSG00000185338	SOCS1	16	11348262	0.471047	0.00697604	0.094883	-0.0830491	0.0635819
ENSG00000124731	TREM1	6	41235664	0.904221	0.0069883	0.0949743	-0.0314747	0.0426773
ENSG00000230610	AL929472.1	1	38292232	-0.184691	0.0069955	0.0949918	-0.0174789	0.0459402
ENSG00000130558	OLFM1	9	137967268	-0.847341	0.0070035	0.0949918	0.118962	-0.0839593
ENSG00000108799	EZH1	17	40852293	0.469538	0.00700623	0.0949918	-0.255103	0.404237
ENSG00000168994	PXDC1	6	3722848	0.619089	0.00702228	0.0951341	-0.158157	0.040451
ENSG00000143776	CDC42BPA	1	227177566	-0.356684	0.00703025	0.0951451	-0.0881691	0.00992133
ENSG00000134070	IRAK2	3	10206549	0.645149	0.0070342	0.0951451	0.0532667	0.0256168
ENSG00000123338	NCKAP1L	12	54891495	0.797741	0.00705325	0.0953275	-0.172633	0.081859
ENSG00000105875	WDR91	7	134868590	0.415964	0.00707069	0.0954878	-0.318254	0.154501
ENSG00000083642	PDS5B	13	33160564	-0.450354	0.00707857	0.0955189	0.0664321	-0.0377641
ENSG00000127452	FBXL12	19	9920943	0.423637	0.00708682	0.0955549	-0.225218	0.280601
ENSG00000168259	DNAJC7	17	40128451	0.35655	0.00709425	0.0955798	-0.0880498	0.416712
ENSG00000116641	DOCK7	1	62920399	-0.425498	0.00711654	0.0957889	0.167875	-0.174843
ENSG00000186446	ZNF501	3	44771088	-0.436293	0.00712096	0.0957889	0.206206	-0.130896
ENSG00000160791	CCR5	3	46411633	0.671866	0.00717465	0.09632	-0.207938	0.0934604
ENSG00000167779	IGFBP6	12	53491220	0.700591	0.0071754	0.09632	-0.227852	0.136837
ENSG00000176022	B3GALT6	1	1167629	-0.459779	0.00717732	0.09632	0.058912	-0.0700008
ENSG00000114999	TTL	2	113239731	-0.46386	0.00720166	0.0965711	0.0975649	-0.0357773
ENSG00000110077	MS4A6A	11	59939081	0.702909	0.00722579	0.0968188	-0.245623	0.134098
ENSG00000153902	LGI4	19	35615417	0.795215	0.00727458	0.0973444	-0.352297	0.114741
ENSG00000115947	ORC4	2	148687968	-0.41842	0.00727638	0.0973444	0.0713177	-0.14746
ENSG00000183313	OR52L1	11	6007122	-0.339816	0.00729764	0.0975525	0.102542	-0.103824
ENSG00000135272	MDFIC	7	114562209	0.668042	0.00731335	0.0976862	-0.176565	0.0923616
ENSG00000145284	SCD5	4	83550692	-0.749872	0.00732198	0.0977254	0.0745455	-0.146145
ENSG00000171109	MFN1	3	179065480	-0.403995	0.00734204	0.0979167	0.120986	-0.349966
ENSG00000166225	FRS2	12	69864129	-0.695222	0.00736798	0.0981157	-0.0636358	-0.0787191
ENSG00000100292	HMOX1	22	35776354	1.23193	0.00737138	0.0981157	-0.186015	0.119554
ENSG00000125485	DDX31	9	135468384	-0.317221	0.00737415	0.0981157	0.384812	-0.289706
ENSG00000174106	LEMD3	12	65563351	0.304032	0.00740342	0.0983784	-0.291314	0.217858
ENSG00000089327	FXYD5	19	35645633	0.821765	0.00740916	0.0983784	-0.236335	0.126699
ENSG00000096088	PGC	6	41704449	0.359301	0.00741564	0.0983784	-0.424679	0.285454
ENSG00000131374	TBC1D5	3	17198654	-0.453485	0.00741687	0.0983784	0.454625	-0.35142
ENSG00000162897	FCAMR	1	207131310	0.512065	0.00743325	0.0985193	0.0149802	0.0690359
ENSG00000028137	TNFRSF1B	1	12227060	0.780963	0.00745244	0.0986355	-0.130328	0.0705878
ENSG00000065802	ASB1	2	239335383	-0.394305	0.00746506	0.0986355	0.24411	-0.0611855
ENSG00000152782	PANK1	10	91342745	-0.467389	0.0074693	0.0986355	0.235566	-0.169643
ENSG00000107779	BMPR1A	10	88516407	-0.42272	0.00747632	0.0986355	0.0605412	-0.14815
ENSG00000134775	FHOD3	18	33877677	0.531202	0.00747753	0.0986355	-0.0469403	0.201821
ENSG00000166928	MS4A14	11	60146003	0.660146	0.00748011	0.0986355	-0.0799239	0.0439888
ENSG00000185245	GP1BA	17	4835592	0.66711	0.00748234	0.0986355	-0.131648	0.229934
ENSG00000067066	SP100	2	231280657	0.77147	0.00749158	0.0986813	-0.114176	0.00973033
ENSG00000089050	RBBP9	20	18467184	-0.453361	0.00750348	0.0987622	0.0357157	-0.105722
ENSG00000164209	SLC25A46	5	110073837	-0.487388	0.00753591	0.0991128	0.117988	-0.103403
ENSG00000181991	MRPS11	15	89010684	0.294509	0.00756385	0.099404	-0.0976861	0.22238
ENSG00000139567	ACVRL1	12	52300692	0.591484	0.00757962	0.0995348	-0.113657	0.112249
ENSG00000106701	FSD1L	9	108210077	-0.589787	0.0075883	0.0995724	0.0290941	-0.0467729
ENSG00000115935	WIPF1	2	175424300	0.587654	0.00761729	0.0998586	-0.0821075	-0.0168432
ENSG00000186517	ARHGAP30	1	161016736	0.789668	0.00762177	0.0998586	-0.131961	0.101186
ENSG00000166199	ALKBH3	11	43902361	0.335995	0.00765062	0.10016	-0.161832	0.203274
ENSG00000186832	KRT16	17	39766030	0.417621	0.00765667	0.100163	-0.318947	0.314036
ENSG00000114270	COL7A1	3	48601506	1.16609	0.0076765	0.100345	-0.175473	0.0943892
ENSG00000104974	LILRA1	19	55105047	0.479468	0.00768528	0.100345	-0.0840134	0.0763132
ENSG00000184047	DIABLO	12	122692210	-0.532622	0.00769811	0.100345	-0.0152834	-0.0666211
ENSG00000183978	COA3	17	40947165	0.478173	0.00770469	0.100345	-0.21057	0.370305
ENSG00000084112	SSH1	12	109176466	0.351665	0.00770709	0.100345	-0.2106	0.257454
ENSG00000177042	TMEM80	11	695428	0.4289	0.00770983	0.100345	-0.102864	0.233552
ENSG00000176125	UFSP1	7	100486346	0.36678	0.00771162	0.100345	-0.351346	0.353082
ENSG00000197616	MYH6	14	23851199	1.02575	0.0077511	0.100782	-0.412794	0.376625
ENSG00000166900	STX3	11	59480929	0.877367	0.00776151	0.100785	-0.0845961	0.121208
ENSG00000112624	GLTSCR1L	6	42749765	-0.386158	0.0077631	0.100785	-0.026016	-0.193033
ENSG00000183530	PRR14L	22	32072242	-0.332813	0.00778293	0.100931	0.281584	-0.152166
ENSG00000075945	KIFAP3	1	169890467	-0.492515	0.00779097	0.100931	-0.0604085	-0.124196
ENSG00000183648	NDUFB1	14	92582466	0.384573	0.007792	0.100931	-0.0869396	0.019883
ENSG00000166206	GABRB3	15	26788693	-0.501515	0.0077981	0.100933	0.169559	0.00829716
ENSG00000184557	SOCS3	17	76352864	1.14389	0.0078462	0.10143	-0.129002	0.0602283
ENSG00000179456	ZBTB18	1	244214585	-0.589436	0.00784833	0.10143	0.235344	-0.238395
ENSG00000171124	FUT3	19	5842899	0.325136	0.00786884	0.101514	-0.233154	0.225122
ENSG00000134575	ACP2	11	47260853	0.40136	0.00787167	0.101514	-0.289223	0.277835
ENSG00000121964	GTDC1	2	144695635	-0.556328	0.00788139	0.101514	0.163645	-0.343336
ENSG00000105605	CACNG7	19	54412589	-1.54098	0.00788167	0.101514	0.365719	-0.429873
ENSG00000103429	BFAR	16	14726672	-0.271191	0.0078845	0.101514	0.277542	-0.177065
ENSG00000123352	SPATS2	12	49760367	-0.292382	0.00789625	0.10157	-0.0220702	-0.0490979
ENSG00000144218	AFF3	2	100162323	-0.641831	0.00790064	0.10157	0.100617	0.00582014
ENSG00000182446	NPLOC4	17	79523913	0.426013	0.00792603	0.101819	-0.377353	0.63748
ENSG00000124226	RNF114	20	48552948	0.257446	0.00793283	0.10183	-0.00518647	0.10094
ENSG00000169245	CXCL10	4	76942273	0.830005	0.00796505	0.102162	-0.246032	0.126692
ENSG00000101407	TTI1	20	36611409	-0.305996	0.00797063	0.102162	0.170283	-0.136735
ENSG00000018510	AGPS	2	178257372	-0.480638	0.00798201	0.102232	-0.00689799	-0.0183976
ENSG00000172602	RND1	12	49250928	0.486124	0.00800247	0.102417	-0.158006	0.254597
ENSG00000136490	LIMD2	17	61773262	0.730531	0.00802411	0.102617	-0.167683	0.341612
ENSG00000180061	TMEM150B	19	55824169	0.591639	0.00803015	0.102618	-0.173505	0.0704883
ENSG00000119314	PTBP3	9	114980715	-0.447089	0.00804446	0.102708	0.00673215	-0.158376
ENSG00000137185	ZSCAN9	6	28192664	-0.358584	0.00804991	0.102708	0.00866041	-0.059191
ENSG00000149218	ENDOD1	11	94822974	-0.664445	0.00805559	0.102708	0.361827	-0.351153
ENSG00000197147	LRRC8B	1	89990395	-0.501874	0.00806232	0.102708	0.18832	-0.168127
ENSG00000109956	B3GAT1	11	134248398	-0.635679	0.00806719	0.102708	0.389736	-0.179108
ENSG00000138442	WDR12	2	203739505	-0.35122	0.00807857	0.102777	0.349557	-0.200432
ENSG00000149260	CAPN5	11	76777979	-0.774827	0.00810907	0.103088	0.322062	-0.425466
ENSG00000115652	UXS1	2	106709759	-0.29466	0.00813808	0.103264	0.313981	-0.233164
ENSG00000143493	INTS7	1	212113741	-0.390368	0.00814044	0.103264	0.178543	-0.00927053
ENSG00000213145	CRIP1	14	105952654	0.771881	0.00814103	0.103264	-0.204293	0.185802
ENSG00000115556	PLCD4	2	219472488	-0.732108	0.00815502	0.10333	0.111353	-0.212455
ENSG00000146243	IRAK1BP1	6	79577189	-0.480239	0.0081583	0.10333	0.118195	-0.0200813
ENSG00000115138	POMC	2	25383722	0.54662	0.00816428	0.10333	-0.179271	0.262871
ENSG00000122034	GTF3A	13	27998681	0.395356	0.00820836	0.103811	-0.144939	0.107557
ENSG00000185905	C16orf54	16	29753784	0.765222	0.00821449	0.103812	-0.0564976	0.0370222
ENSG00000163377	FAM19A4	3	68780917	-0.445979	0.00823761	0.104014	0.135911	-0.26212
ENSG00000091127	PUS7	7	105080108	-0.424204	0.00824263	0.104014	0.412727	-0.163352
ENSG00000120949	TNFRSF8	1	12123434	0.505198	0.00825711	0.10412	-0.21285	0.123624
ENSG00000164654	MIOS	7	7606503	-0.506822	0.00827403	0.104214	0.169486	-0.19221
ENSG00000172613	RAD9A	11	67159176	0.601412	0.00827675	0.104214	-0.120089	0.214931
ENSG00000169762	TAPT1	4	16162128	-0.392086	0.00830699	0.104463	0.0706301	-0.301679
ENSG00000033170	FUT8	14	65877310	-0.45163	0.00830872	0.104463	0.265259	-0.238164
ENSG00000183684	ALYREF	17	79845713	0.56821	0.00831532	0.104469	-0.119973	0.417912
ENSG00000110944	IL23A	12	56732663	0.316671	0.00832849	0.104496	-0.137837	0.108649
ENSG00000204262	COL5A2	2	189896622	0.97228	0.00833329	0.104496	-0.105697	0.159807
ENSG00000120937	NPPB	1	11917521	0.354599	0.00833578	0.104496	-0.287049	0.203557
ENSG00000160255	ITGB2	21	46305868	0.943483	0.00835566	0.104669	-0.199911	0.115086
ENSG00000213999	MEF2B	19	19256377	0.316221	0.00836251	0.104678	-0.10633	0.0835167
ENSG00000151806	GUF1	4	44680444	-0.470522	0.00836906	0.104684	0.217059	-0.274997
ENSG00000151651	ADAM8	10	135075907	0.90232	0.0083798	0.104741	-0.230165	0.0182526
ENSG00000151500	THYN1	11	134118173	-0.392317	0.00839005	0.104793	0.639306	-0.273612
ENSG00000131042	LILRB2	19	54777675	0.7304	0.00840417	0.104893	-0.072507	0.0188239
ENSG00000127507	EMR2	19	14843205	0.691932	0.00842859	0.105058	-0.0821024	0.0450073
ENSG00000025708	TYMP	22	50964181	0.836442	0.00842965	0.105058	-0.0966253	0.000713934
ENSG00000161204	ABCF3	3	183903811	0.396526	0.00844903	0.105079	-0.25809	0.18262
ENSG00000186074	CD300LF	17	72690452	0.516531	0.00845	0.105079	-0.279777	0.198613
ENSG00000176623	RMDN1	8	87480486	-0.411892	0.00845022	0.105079	0.24799	-0.296263
ENSG00000125247	TMTC4	13	101256181	-0.448508	0.00845948	0.105079	0.251916	-0.220818
ENSG00000126814	TRMT5	14	61438169	-0.4101	0.00846202	0.105079	0.158986	-0.173253
ENSG00000125445	MRPS7	17	73257755	0.409459	0.00848054	0.105232	-0.202585	0.539543
ENSG00000143127	ITGA10	1	145524891	0.60754	0.00849909	0.105356	-0.129677	0.0666059
ENSG00000108433	GOSR2	17	45000483	0.366954	0.00850282	0.105356	-0.277364	0.589052
ENSG00000205765	C5orf51	5	41904290	-0.425937	0.00851281	0.105404	0.09278	-0.10742
ENSG00000166340	TPP1	11	6634000	0.476629	0.0085292	0.10553	-0.149386	0.12858
ENSG00000159216	RUNX1	21	36160098	0.832598	0.00854272	0.105621	-0.121106	0.0949653
ENSG00000163257	DCAF16	4	17802278	-0.393284	0.00855707	0.105698	0.197208	-0.264299
ENSG00000174791	RIN1	11	66097713	0.669702	0.00856598	0.105698	0.057206	0.0343461
ENSG00000107105	ELAVL2	9	23690102	-0.846652	0.0085674	0.105698	0.0473017	-0.114355
ENSG00000151148	UBE3B	12	109915207	0.30877	0.00858817	0.105827	-0.313193	0.210156
ENSG00000156711	MAPK13	6	36095586	0.605049	0.00859512	0.105827	-0.170555	0.186154
ENSG00000184709	LRRC26	9	140063210	-0.507642	0.0085964	0.105827	0.237184	-0.161144
ENSG00000147454	SLC25A37	8	23386318	0.610241	0.00863923	0.106204	0.107452	-0.0628076
ENSG00000008838	MED24	17	38175350	0.548005	0.00863944	0.106204	-0.292469	0.426712
ENSG00000186063	AIDA	1	222841355	-0.434248	0.00867157	0.106522	0.0253161	-0.0176076
ENSG00000130208	APOC1	19	45417504	0.844043	0.0086986	0.106704	-0.268124	0.153445
ENSG00000107130	NCS1	9	132934857	-0.576756	0.0086988	0.106704	0.169951	-0.131008
ENSG00000157782	CABP1	12	121078355	0.673742	0.00871714	0.106845	-0.26877	0.222946
ENSG00000089902	RCOR1	14	103058998	-0.392538	0.00872281	0.106845	0.277475	-0.128351
ENSG00000092201	SUPT16H	14	21819631	-0.345195	0.00873248	0.106887	0.253164	-0.123238
ENSG00000139437	TCHP	12	110338069	0.350801	0.00875422	0.107036	-0.237897	0.185442
ENSG00000067182	TNFRSF1A	12	6437923	0.728842	0.00875715	0.107036	-0.0333581	0.0121704
ENSG00000177105	RHOG	11	3848208	0.522841	0.00877132	0.107072	-0.0722849	0.0875744
ENSG00000088179	PTPN4	2	120517207	-0.427204	0.00877257	0.107072	-0.0087833	-0.150389
ENSG00000108479	GALK1	17	73747675	0.632076	0.00879253	0.107239	-0.277626	0.47845
ENSG00000198624	CCDC69	5	150560613	0.843376	0.00879905	0.107242	-0.0652277	-0.00998331
ENSG00000164038	SLC9B2	4	103941025	-0.43064	0.00881118	0.107313	0.372067	-0.41739
ENSG00000171174	RBKS	2	28004231	0.328468	0.00881936	0.107331	-0.288673	0.188297
ENSG00000185262	UBALD2	17	74261283	0.564251	0.0088252	0.107331	-0.285043	0.347258
ENSG00000205209	SCGB2B2	19	35084234	-0.40385	0.00883246	0.107344	0.120529	-0.211038
ENSG00000073584	SMARCE1	17	38781214	0.394138	0.00885109	0.107494	-0.282646	0.505374
ENSG00000141096	DPEP3	16	68009566	0.793898	0.00886242	0.10751	-0.177739	0.215229
ENSG00000198453	ZNF568	19	37407231	-0.307078	0.00886641	0.10751	0.169275	-0.179396
ENSG00000132386	SERPINF1	17	1665253	0.803839	0.00887213	0.10751	0.128607	0.123635
ENSG00000269620	AL590560.1	1	159879884	0.203598	0.00887754	0.10751	-0.116692	0.176129
ENSG00000081041	CXCL2	4	74962752	0.876608	0.00891536	0.107828	-0.132505	0.0568406
ENSG00000167100	SAMD14	17	48187404	0.619866	0.00893083	0.107828	-0.266749	0.363597
ENSG00000157851	DPYSL5	2	27070615	-0.592695	0.0089328	0.107828	-0.000125381	0.132326
ENSG00000179454	KLHL28	14	45393522	-0.443575	0.00893465	0.107828	0.0150481	-0.062214
ENSG00000104327	CALB1	8	91070836	-1.25885	0.0089353	0.107828	0.298136	-0.357207
ENSG00000137713	PPP2R1B	11	111597632	-0.399206	0.00894655	0.107862	0.625155	-0.272361
ENSG00000135144	DTX1	12	113494514	0.546934	0.00895733	0.107862	-0.27728	0.403002
ENSG00000115904	SOS1	2	39208537	-0.411793	0.00896521	0.107862	0.0200481	-0.111683
ENSG00000101266	CSNK2A1	20	459116	-0.302467	0.00897446	0.107862	0.28513	-0.155086
ENSG00000110079	MS4A4A	11	60048014	0.616917	0.00897652	0.107862	-0.224028	0.126614
ENSG00000111775	COX6A1	12	120875893	0.523882	0.00897758	0.107862	-0.316835	0.306407
ENSG00000142512	SIGLEC10	19	51913275	0.725477	0.00898216	0.107862	-0.138646	0.177467
ENSG00000164574	GALNT10	5	153570290	0.525851	0.00902563	0.108248	-0.180965	0.182334
ENSG00000104290	FZD3	8	28351729	-0.60298	0.00902698	0.108248	0.0231288	-0.087481
ENSG00000138363	ATIC	2	216176540	-0.333354	0.00904227	0.108355	0.355613	-0.123352
ENSG00000148498	PARD3	10	34398488	-0.415579	0.00905964	0.108488	0.145294	-0.122743
ENSG00000205318	GCNT6	6	10633993	-0.360513	0.00907177	0.10849	0.168464	-0.0809135
ENSG00000156873	PHKG2	16	30759591	0.459626	0.00907252	0.10849	-0.262634	0.241452
ENSG00000167863	ATP5H	17	73034958	0.466697	0.00911457	0.10884	-0.155854	0.387971
ENSG00000100196	KDELR3	22	38864067	0.524319	0.00912124	0.10884	-0.184892	0.120741
ENSG00000106328	FSCN3	7	127231463	0.345428	0.00912334	0.10884	-0.413485	0.211375
ENSG00000135931	ARMC9	2	232063260	-0.425356	0.00912724	0.10884	0.12811	-0.132543
ENSG00000142186	SCYL1	11	65292548	0.520282	0.00914674	0.10898	-0.160469	0.2544
ENSG00000104804	TULP2	19	49384222	0.491406	0.00915167	0.10898	-0.0213097	0.26799
ENSG00000181350	FAM211A	17	16344891	-0.411112	0.00916794	0.109098	0.275413	-0.214178
ENSG00000134460	IL2RA	10	6052652	0.690338	0.00918318	0.109203	-0.172692	0.15965
ENSG00000123500	COL10A1	6	116440086	0.70609	0.00921731	0.109393	-0.179209	0.184699
ENSG00000221886	C5orf54	5	159820155	-0.495289	0.00922555	0.109393	-0.033457	-0.00477996
ENSG00000172578	KLHL6	3	183205319	0.760402	0.00923086	0.109393	-0.110139	0.0394475
ENSG00000257482	ZNF727	7	63505821	-0.945065	0.00923484	0.109393	0.0947619	-0.193346
ENSG00000125454	SLC25A19	17	73269073	0.399846	0.00924184	0.109393	-0.00904241	0.397498
ENSG00000028277	POU2F2	19	42590263	0.778997	0.00924293	0.109393	-0.39913	0.334364
ENSG00000233608	TWIST2	2	239756673	0.244209	0.00924387	0.109393	0.00107826	0.143206
ENSG00000179583	CIITA	16	10971055	0.839393	0.00926898	0.109554	-0.112041	0.0691575
ENSG00000188428	BLOC1S5	6	8013800	-0.325126	0.00927892	0.109554	0.0586951	-0.152942
ENSG00000103404	USP31	16	23072727	-0.373076	0.00928273	0.109554	0.172198	-0.117987
ENSG00000233538	AC017104.2	2	232316906	0.295384	0.00928302	0.109554	0.101637	0.033067
ENSG00000161011	SQSTM1	5	179233388	0.639089	0.00929315	0.109598	-0.156501	0.160571
ENSG00000132274	TRIM22	11	5710919	0.759277	0.00930034	0.109607	-0.126812	-0.0272795
ENSG00000140557	ST8SIA2	15	92937058	-0.929766	0.00933099	0.109893	0.172316	-0.28895
ENSG00000196277	GRM7	3	6811688	-0.924331	0.00934669	0.109957	0.299847	-0.353205
ENSG00000171448	ZBTB26	9	125677845	-0.446416	0.00934929	0.109957	0.0865403	-0.01672
ENSG00000138623	SEMA7A	15	74701630	0.705936	0.00936094	0.110018	-0.134352	0.102794
ENSG00000198369	SPRED2	2	65537985	-0.504118	0.00937286	0.110083	0.256172	-0.145245
ENSG00000133773	CCDC59	12	82617460	0.39596	0.00939734	0.110163	-0.120009	0.155169
ENSG00000101079	NDRG3	20	35280169	-0.342637	0.0093974	0.110163	0.023363	-0.132832
ENSG00000204611	ZNF616	19	52616344	-0.363734	0.00939896	0.110163	0.372377	-0.190099
ENSG00000180537	RNF182	6	13924677	-0.788134	0.00943023	0.110403	-0.0999868	0.0928126
ENSG00000035687	ADSS	1	244571796	-0.376941	0.00943238	0.110403	0.302035	-0.253542
ENSG00000004468	CD38	4	15779898	0.696313	0.00945656	0.110577	-0.150349	0.0683985
ENSG00000117899	MESDC2	15	81239667	0.261052	0.00946015	0.110577	-0.0637129	0.0555261
ENSG00000011143	MKS1	17	56282803	0.393204	0.00946998	0.110617	-0.277903	0.573612
ENSG00000185838	GNB1L	22	19770747	0.578605	0.00948897	0.110753	-0.0837685	0.11973
ENSG00000183570	PCBP3	21	47063608	-0.667642	0.00950267	0.110753	0.178377	-0.279567
ENSG00000151365	THRSP	11	77774907	-0.376516	0.00950852	0.110753	0.295994	-0.124639
ENSG00000160593	AMICA1	11	118064455	0.779498	0.00951461	0.110753	-0.082906	0.0184129
ENSG00000131446	MGAT1	5	180217541	0.517068	0.00951807	0.110753	-0.0975725	0.0370201
ENSG00000164111	ANXA5	4	122589110	0.65748	0.00952218	0.110753	-0.132462	-0.00437519
ENSG00000107738	C10orf54	10	73507316	0.724076	0.00952772	0.110753	-0.0965721	0.0354626
ENSG00000136448	NMT1	17	43128978	0.418551	0.00954989	0.110753	-0.280681	0.597831
ENSG00000184076	UQCR10	22	30163358	0.485784	0.00955033	0.110753	-0.226436	0.127705
ENSG00000015479	MATR3	5	138609441	-0.308347	0.00955412	0.110753	0.146574	-0.108187
ENSG00000172818	OVOL1	11	65554493	0.244018	0.00956086	0.110753	-0.158879	-0.0111932
ENSG00000105176	URI1	19	30414551	-0.298527	0.00956799	0.110753	0.300049	-0.319056
ENSG00000144021	CIAO1	2	96931870	-0.244283	0.00956984	0.110753	0.15125	0.0526146
ENSG00000179152	TCAIM	3	44379611	-0.431467	0.0095722	0.110753	0.265694	-0.360439
ENSG00000116132	PRRX1	1	170631869	0.967757	0.00959553	0.110948	-0.16576	0.0804338
ENSG00000240771	ARHGEF25	12	58003963	-0.498549	0.00960907	0.111009	0.137919	-0.360437
ENSG00000185955	C7orf61	7	100054238	0.502301	0.00961468	0.111009	-0.288152	0.088021
ENSG00000173020	ADRBK1	11	67033881	0.575252	0.00962028	0.111009	-0.0986188	0.201359
ENSG00000113732	ATP6V0E1	5	172410760	0.441226	0.00965158	0.111295	-0.138001	0.0535828
ENSG00000156466	GDF6	8	97154562	-0.956788	0.00966908	0.111422	0.233524	-0.295749
ENSG00000196326	AKR1CL1	10	5196335	0.264331	0.00968741	0.111558	-0.0497936	0.147858
ENSG00000178301	AQP11	11	77300436	-0.464703	0.00970931	0.111735	0.444434	-0.207379
ENSG00000168830	HTR1E	6	87647024	-0.996253	0.00973496	0.111914	0.304498	-0.484654
ENSG00000136731	UGGT1	2	128848774	-0.313043	0.00973791	0.111914	0.20497	-0.0209624
ENSG00000258405	ZNF578	19	52956829	-0.577789	0.00974836	0.111959	0.211588	-0.163577
ENSG00000151240	DIP2C	10	320130	-0.397529	0.00975764	0.11199	0.110601	-0.0440786
ENSG00000053770	AP5M1	14	57735627	-0.386017	0.00978002	0.112097	0.072796	-0.238164
ENSG00000204169	AGAP7	10	51464162	0.809968	0.00978296	0.112097	-0.0854225	0.106255
ENSG00000244694	PTCHD4	6	47845764	-1.1463	0.00979731	0.112097	0.298501	-0.213839
ENSG00000268965	AC061992.1	17	76422409	0.309037	0.00979889	0.112097	-0.297815	0.414789
ENSG00000183508	FAM46C	1	118148556	0.894686	0.00979967	0.112097	-0.00677275	-0.0365339
ENSG00000130203	APOE	19	45409011	0.942037	0.00980678	0.112104	-0.238549	0.16068
ENSG00000230873	STMND1	6	17102489	-0.418793	0.00981491	0.112122	0.0361167	-0.129388
ENSG00000117305	HMGCL	1	24128375	0.316835	0.00984079	0.112342	-0.375373	0.19828
ENSG00000152620	NADK2	5	36192694	-0.462302	0.00985353	0.112399	0.146785	-0.280609
ENSG00000119782	FKBP1B	2	24272571	-0.414152	0.00985887	0.112399	-0.0928468	-0.0181022
ENSG00000179889	PDXDC1	16	15068448	0.321327	0.00987158	0.11244	-0.142209	0.0762023
ENSG00000011028	MRC2	17	60704762	0.862341	0.00987562	0.11244	-0.0720905	0.178403
ENSG00000149182	ARFGAP2	11	47185848	0.354325	0.00989503	0.112586	-0.245375	0.330011
ENSG00000255384	RP11-770J1.4	11	118303836	-0.317754	0.00993378	0.112952	0.299253	-0.117307
ENSG00000106714	CNTNAP3	9	39072764	-0.784045	0.00995539	0.113097	0.267755	-0.191844
ENSG00000215018	COL28A1	7	7395834	-0.780943	0.00996521	0.113097	0.0977262	-0.173933
ENSG00000082074	FYB	5	39105338	0.904105	0.00996634	0.113097	-0.14588	0.097364
ENSG00000177181	RIMKLA	1	42846466	-0.593063	0.00998891	0.113278	-0.0310534	-0.0773707
ENSG00000123685	BATF3	1	212859760	0.477989	0.0100054	0.11339	-0.120926	0.150547
ENSG00000132846	ZBED3	5	76367897	-0.468996	0.0100192	0.113471	0.379559	-0.165748
ENSG00000164091	WDR82	3	52288437	-0.38812	0.0100273	0.113488	0.286054	-0.206537
ENSG00000120913	PDLIM2	8	22435792	0.489745	0.010036	0.113511	-0.221694	-0.0590702
ENSG00000173744	AGFG1	2	228336868	-0.381287	0.0100534	0.113575	0.0316937	-0.19583
ENSG00000099617	EFNA2	19	1286153	-0.687464	0.0100549	0.113575	0.0707666	0.0335514
ENSG00000188051	TMEM221	19	17546318	-0.429598	0.0100735	0.11371	0.0702165	-0.164132
ENSG00000140948	ZCCHC14	16	87439852	-0.427001	0.0100862	0.113779	0.156823	-0.219444
ENSG00000173786	CNP	17	40118759	0.456697	0.0101115	0.113897	-0.27921	0.509485
ENSG00000007001	UPP2	2	158733214	-0.539686	0.0101186	0.113897	-0.101172	-0.237746
ENSG00000175857	GAPT	5	57787262	0.653312	0.010124	0.113897	-0.110304	0.0515066
ENSG00000073969	NSF	17	44668035	0.508774	0.010129	0.113897	-0.359936	0.527401
ENSG00000133313	CNDP2	18	72163051	0.33364	0.0101299	0.113897	-0.0740075	0.13822
ENSG00000171492	LRRC8D	1	90286573	-0.338155	0.0101813	0.114367	0.324156	-0.313455
ENSG00000136937	NCBP1	9	100395908	-0.379765	0.0101851	0.114367	0.211727	-0.154001
ENSG00000129646	QRICH2	17	74270130	0.648058	0.0102159	0.114588	-0.32753	0.558707
ENSG00000170837	GPR27	3	71803201	-0.71847	0.0102182	0.114588	0.30752	-0.201842
ENSG00000139192	TAPBPL	12	6560856	0.544733	0.0102353	0.11464	-0.0668869	0.0150408
ENSG00000146223	RPL7L1	6	42847356	-0.332369	0.0102362	0.11464	0.13094	-0.101838
ENSG00000157064	NMNAT2	1	183217372	-0.541244	0.0102524	0.114696	0.230871	-0.0506494
ENSG00000126458	RRAS	19	50138549	0.621324	0.0102546	0.114696	-0.157861	0.181321
ENSG00000144362	PHOSPHO2	2	170550975	-0.555908	0.010275	0.114764	0.0947723	-0.13796
ENSG00000152932	RAB3C	5	57878048	-0.837028	0.0102829	0.114764	-0.0601504	-0.0643578
ENSG00000164211	STARD4	5	110831731	-0.776859	0.0102884	0.114764	0.139115	-0.20134
ENSG00000105656	ELL	19	18553473	0.580686	0.0102941	0.114764	-0.0371158	0.0793536
ENSG00000188771	PLET1	11	112118876	-0.418955	0.0102942	0.114764	0.201537	-0.155123
ENSG00000197093	GAL3ST4	7	99756867	0.683955	0.0103128	0.114897	-0.433957	0.337396
ENSG00000175711	B3GNTL1	17	80900031	0.417086	0.0103439	0.115123	0.00949467	0.220044
ENSG00000205189	ZBTB10	8	81397854	-0.447482	0.0103536	0.115123	0.0836411	-0.24952
ENSG00000175505	CLCF1	11	67131639	0.486943	0.0103551	0.115123	-0.0652317	0.206408
ENSG00000164291	ARSK	5	94890778	-0.371619	0.01036	0.115123	0.251263	-0.201417
ENSG00000184560	C17orf74	17	7328934	0.255398	0.0103758	0.115224	-0.176957	0.220982
ENSG00000239998	LILRA2	19	55084387	0.520833	0.0103989	0.115319	-0.0613127	0.0321655
ENSG00000092010	PSME1	14	24605367	0.365133	0.0104029	0.115319	-0.0970608	0.00506489
ENSG00000204577	LILRB3	19	54720147	0.547166	0.0104092	0.115319	-0.0185271	0.00610152
ENSG00000108774	RAB5C	17	40276994	0.452327	0.0104113	0.115319	-0.253528	0.381703
ENSG00000020922	MRE11A	11	94152895	-0.483009	0.0104227	0.115355	0.552655	-0.318843
ENSG00000162885	B3GALNT2	1	235613238	-0.369929	0.0104293	0.115355	0.386632	-0.197757
ENSG00000112559	MDFI	6	41604620	0.660186	0.0104348	0.115355	-0.0227142	0.106281
ENSG00000084733	RAB10	2	26256976	-0.331942	0.0104677	0.115554	0.0543901	-0.122443
ENSG00000099377	HSD3B7	16	30996519	0.469902	0.010469	0.115554	-0.262401	0.248654
ENSG00000082516	GEMIN5	5	154266976	-0.264349	0.010473	0.115554	0.305835	-0.138546
ENSG00000188015	S100A3	1	153519805	0.371847	0.0104916	0.115645	-0.143182	0.154191
ENSG00000144452	ABCA12	2	215796266	-1.25744	0.0104947	0.115645	0.371259	-0.274209
ENSG00000197123	ZNF679	7	63688852	-0.831221	0.010555	0.116138	0.160779	-0.157555
ENSG00000106086	PLEKHA8	7	30067020	-0.42117	0.0105596	0.116138	-0.0308375	0.0733833
ENSG00000158169	FANCC	9	97861336	-0.404086	0.0105663	0.116138	0.170394	-0.00696214
ENSG00000243678	NME1-NME2	17	49230920	0.386371	0.0105666	0.116138	-0.00324903	0.263735
ENSG00000146731	CCT6A	7	56119323	-0.364108	0.0106084	0.116522	0.240959	-0.135165
ENSG00000064042	LIMCH1	4	41361624	-0.662969	0.0106277	0.116659	0.241072	-0.175483
ENSG00000175550	DRAP1	11	65686728	0.576656	0.0106372	0.116689	-0.106616	0.168141
ENSG00000145088	EAF2	3	121554030	0.430555	0.0106759	0.117038	0.0248536	-0.103692
ENSG00000039560	RAI14	5	34656342	0.708798	0.0106907	0.117126	0.166638	0.0230448
ENSG00000111344	RASAL1	12	113536624	0.545532	0.0107122	0.117174	-0.124483	0.23285
ENSG00000140320	BAHD1	15	40731920	0.385428	0.0107146	0.117174	-0.157298	0.318191
ENSG00000182836	PLCXD3	5	41307056	-1.84287	0.0107217	0.117174	0.356608	-0.3152
ENSG00000172478	C2orf54	2	241825465	0.360608	0.0107249	0.117174	-0.113956	0.139997
ENSG00000197713	RPE	2	210867289	-0.385295	0.0107439	0.117174	0.154573	-0.154404
ENSG00000137441	FGFBP2	4	15961866	-0.425493	0.0107492	0.117174	0.26751	-0.264764
ENSG00000173868	PHOSPHO1	17	47300724	0.449212	0.0107535	0.117174	-0.0849268	0.126441
ENSG00000132763	MMACHC	1	45965725	-0.373974	0.0107546	0.117174	0.281302	-0.0934044
ENSG00000132681	ATP1A4	1	160121360	0.307664	0.0107567	0.117174	-0.1797	0.223037
ENSG00000118292	C1orf54	1	150240600	0.453337	0.0107635	0.117174	-0.152165	0.0877991
ENSG00000176971	FIBIN	11	27015628	0.693939	0.010797	0.117463	-0.171463	0.159877
ENSG00000110448	CD5	11	60869867	0.807877	0.0108296	0.117744	-0.114176	0.0674451
ENSG00000189030	VHLL	1	156268415	0.392953	0.0108443	0.117829	-0.176523	0.318113
ENSG00000157227	MMP14	14	23305766	0.895802	0.0108555	0.117845	-0.15409	0.171135
ENSG00000064886	CHI3L2	1	111743393	0.66031	0.0108596	0.117845	-0.0356342	0.0269206
ENSG00000185920	PTCH1	9	98205262	-0.487313	0.0109025	0.118087	0.152742	-0.000986684
ENSG00000125735	TNFSF14	19	6663148	0.713176	0.0109055	0.118087	-0.110982	0.158331
ENSG00000204970	PCDHA1	5	140165876	-0.720555	0.0109086	0.118087	0.0465762	-0.163059
ENSG00000131196	NFATC1	18	77155856	0.728155	0.0109094	0.118087	-0.0392058	0.0938694
ENSG00000213246	SUPT4H1	17	56422539	0.439187	0.0109166	0.11809	-0.329481	0.47028
ENSG00000227059	ANHX	12	133794898	-0.771809	0.0109277	0.118135	0.0307185	-0.176284
ENSG00000105088	OLFM2	19	9964394	-1.02929	0.0109514	0.118317	0.322241	-0.274402
ENSG00000169432	SCN9A	2	167051695	-0.74285	0.0109614	0.11835	-0.129424	-0.0633695
ENSG00000165916	PSMC3	11	47440320	0.481773	0.0109716	0.118386	-0.15379	0.400726
ENSG00000197971	MBP	18	74690783	0.68655	0.0109827	0.118431	-0.0358504	0.0951597
ENSG00000187210	GCNT1	9	79034752	0.482578	0.0110019	0.118563	-0.0954749	0.225815
ENSG00000084090	STARD7	2	96850597	-0.294669	0.0110308	0.1188	0.178508	0.0191148
ENSG00000183715	OPCML	11	132284871	-0.684074	0.0110642	0.119084	0.170155	-0.161458
ENSG00000005075	POLR2J	7	102113565	0.461508	0.0110851	0.119194	-0.293908	0.148936
ENSG00000117215	PLA2G2D	1	20438432	1.33483	0.0110883	0.119194	-0.311593	0.294918
ENSG00000135046	ANXA1	9	75766673	0.755153	0.0111355	0.119626	-0.154185	0.0811978
ENSG00000157613	CREB3L1	11	46299212	0.898663	0.0111741	0.119937	-0.20511	0.18744
ENSG00000197782	ZNF780A	19	40575059	-0.464565	0.0111784	0.119937	-0.0013082	-0.133138
ENSG00000161911	TREML1	6	41117080	0.418492	0.0111956	0.119992	-0.0610034	0.0921291
ENSG00000155085	AK9	6	109814059	-0.547496	0.0111975	0.119992	0.183957	-0.238929
ENSG00000110324	IL10RA	11	117857063	0.666022	0.0113031	0.121047	-0.088428	0.0314397
ENSG00000196505	GDAP2	1	118406107	-0.372725	0.0113353	0.121316	-0.0340803	-0.0378104
ENSG00000177674	AGTRAP	1	11796141	0.570801	0.0113428	0.121321	-0.0558927	-0.0114979
ENSG00000005194	CIAPIN1	16	57462081	-0.259051	0.0113659	0.121482	0.124766	-0.0422669
ENSG00000188060	RAB42	1	28918712	0.471234	0.011388	0.121482	-0.208792	0.354021
ENSG00000143376	SNX27	1	151584541	-0.278443	0.0113883	0.121482	0.13081	-0.1049
ENSG00000115526	CHST10	2	101008327	-0.290886	0.0113892	0.121482	0.0898974	-0.0538526
ENSG00000141552	ANAPC11	17	79848666	0.549822	0.0113934	0.121482	-0.173477	0.405001
ENSG00000110717	NDUFS8	11	67798084	0.591833	0.0114284	0.121779	-0.180547	0.303127
ENSG00000153094	BCL2L11	2	111876955	-0.635736	0.0114556	0.121994	0.360994	-0.394617
ENSG00000169689	STRA13	17	79976578	0.524447	0.0114701	0.122064	-0.144677	0.352253
ENSG00000065665	SEC61A2	10	12171636	-0.333378	0.0114765	0.122064	-0.184115	0.153903
ENSG00000111817	DSE	6	116575336	0.361052	0.0114915	0.122148	-0.231206	0.0704507
ENSG00000175471	MCTP1	5	94039446	0.620107	0.0115371	0.122445	0.021307	0.0179237
ENSG00000154920	EME1	17	48450581	0.676112	0.0115393	0.122445	-0.161009	0.383836
ENSG00000112799	LY86	6	6588341	0.49609	0.0115458	0.122445	-0.218519	0.0563623
ENSG00000124003	MOGAT1	2	223536505	0.223097	0.0115481	0.122445	-0.000969759	0.0611348
ENSG00000107099	DOCK8	9	214854	0.827314	0.0115561	0.122455	-0.0996503	0.0056502
ENSG00000187566	NHLRC1	6	18120718	-0.414593	0.0116087	0.122936	-0.0597842	0.00124505
ENSG00000147905	ZCCHC7	9	37120536	-0.299392	0.0116257	0.12304	0.432909	-0.439054
ENSG00000154975	CA10	17	49707674	-1.15486	0.0116418	0.123069	-0.0184812	-0.144246
ENSG00000204174	NPY4R	10	47083534	0.377199	0.0116429	0.123069	-0.333307	0.27071
ENSG00000159128	IFNGR2	21	34775202	0.443384	0.011682	0.123269	0.0603742	-0.120884
ENSG00000198586	TLK1	2	171847333	-0.386673	0.011686	0.123269	0.367163	-0.354048
ENSG00000064300	NGFR	17	47572655	0.993208	0.0116946	0.123269	-0.36551	0.277911
ENSG00000155368	DBI	2	120124497	0.459214	0.011704	0.123269	-0.0383907	-0.0163
ENSG00000030582	GRN	17	42422614	0.694263	0.0117049	0.123269	-0.210782	0.199371
ENSG00000135679	MDM2	12	69201956	-0.546291	0.0117049	0.123269	0.0610132	-0.143347
ENSG00000126460	PRRG2	19	50083903	0.301972	0.0117244	0.123398	-0.0559837	0.111119
ENSG00000144028	SNRNP200	2	96940074	-0.337735	0.0117422	0.123465	0.314184	-0.0365519
ENSG00000141510	TP53	17	7565097	-0.503727	0.0117493	0.123465	0.415925	-0.253457
ENSG00000079257	LXN	3	158363611	0.648679	0.0117531	0.123465	-0.169941	0.047829
ENSG00000130724	CHMP2A	19	59062933	0.47134	0.0117596	0.123465	-0.00318646	0.0872402
ENSG00000211450	C11orf31	11	57508825	0.42184	0.0118072	0.123889	-0.126909	0.217099
ENSG00000184682	C11orf89	11	1910375	0.603764	0.0118351	0.124105	-0.0613868	-0.0174612
ENSG00000073712	FERMT2	14	53323986	-0.469606	0.0118437	0.124119	0.27553	-0.207959
ENSG00000116035	VAX2	2	71127720	-0.624119	0.011859	0.124204	0.380911	-0.265304
ENSG00000103064	SLC7A6	16	68298433	0.392581	0.0118737	0.124272	-0.0351099	0.207104
ENSG00000152242	C18orf25	18	43753519	0.258405	0.01188	0.124272	-0.159605	0.146313
ENSG00000115350	POLE4	2	75185619	0.432342	0.0119193	0.124607	0.0172265	-0.0729535
ENSG00000167767	KRT80	12	52562780	0.663942	0.0119584	0.124845	-0.130272	0.248443
ENSG00000113083	LOX	5	121398890	0.714917	0.0119639	0.124845	-0.0735343	0.162993
ENSG00000236609	ZNF853	7	6655248	-0.472962	0.0119645	0.124845	0.0393414	0.0940752
ENSG00000179909	ZNF154	19	58208735	-0.814155	0.0119712	0.124845	0.259656	-0.183177
ENSG00000133110	POSTN	13	38136720	1.46079	0.012003	0.1251	-0.242078	0.203745
ENSG00000127325	BEST3	12	70037140	-0.784663	0.0120346	0.125294	0.0303214	-0.234997
ENSG00000149311	ATM	11	108093211	-0.519695	0.0120363	0.125294	0.5565	-0.467655
ENSG00000108469	RECQL5	17	73622925	0.503418	0.0120755	0.125626	-0.205433	0.422139
ENSG00000133561	GIMAP6	7	150322463	0.60199	0.0120915	0.125716	-0.0474599	-0.0219262
ENSG00000138622	HCN4	15	73612200	-0.834459	0.0121145	0.125879	0.113419	-0.0658147
ENSG00000179240	RP11-111M22.2	11	76092357	-0.510889	0.01213	0.125943	0.350946	-0.070424
ENSG00000162385	MAGOH	1	53692564	0.364543	0.0121374	0.125943	-0.144156	0.0985146
ENSG00000176204	LRRTM4	2	76974845	1.42968	0.0121427	0.125943	-0.195208	0.103922
ENSG00000132639	SNAP25	20	10199478	-0.526925	0.012162	0.126067	0.0270723	-0.21824
ENSG00000100156	SLC16A8	22	38474141	-0.589728	0.0121708	0.126082	0.260325	-0.155836
ENSG00000105989	WNT2	7	116916685	0.497884	0.0121812	0.126113	-0.224416	0.187175
ENSG00000169758	C15orf27	15	76352178	0.450547	0.0122355	0.126599	-0.238401	0.141968
ENSG00000157554	ERG	21	39751949	0.582462	0.012256	0.12669	-0.0925164	0.0311651
ENSG00000159289	GOLGA6A	15	74362198	0.24376	0.0122591	0.12669	-0.329556	0.229755
ENSG00000196934	RIMBP3B	22	21737663	-0.240442	0.0122976	0.127006	0.191682	-0.0312769
ENSG00000173083	HPSE	4	84213614	0.65423	0.0123046	0.127006	-0.0982797	0.0649678
ENSG00000158470	B4GALT5	20	48249482	-0.319926	0.0123205	0.127082	0.303386	-0.152672
ENSG00000139194	RBP5	12	7276280	0.690768	0.0123267	0.127082	-0.135078	0.112758
ENSG00000165782	TMEM55B	14	20925878	0.235796	0.0123505	0.12718	-0.17456	0.190651
ENSG00000101126	ADNP	20	49505585	-0.287177	0.0123511	0.12718	0.0895799	-0.0868401
ENSG00000149403	GRIK4	11	120382468	-0.859722	0.0123716	0.127314	0.313637	-0.298138
ENSG00000117598	LPPR5	1	99355806	-1.18488	0.0123866	0.12735	0.194962	-0.171467
ENSG00000169255	B3GALNT1	3	160801671	-0.503704	0.0123899	0.12735	0.202291	-0.137289
ENSG00000165511	C10orf25	10	45493146	-0.395914	0.0123978	0.127355	0.113154	-0.179502
ENSG00000173809	TDRD12	19	33210659	1.00509	0.0124153	0.127458	-0.340456	0.270333
ENSG00000173992	CCS	11	66360292	0.442844	0.0124345	0.127578	-0.164774	0.145504
ENSG00000164932	CTHRC1	8	104383743	0.758916	0.0124455	0.127609	-0.13045	0.185454
ENSG00000122507	BBS9	7	33168856	-0.383067	0.0124524	0.127609	-0.0973864	-0.0634181
ENSG00000151503	NCAPD3	11	134020014	-0.475588	0.0124688	0.127633	0.562456	-0.147855
ENSG00000076826	CAMSAP3	19	7660788	-1.12687	0.0124751	0.127633	0.267046	-0.18498
ENSG00000136231	IGF2BP3	7	23349828	-0.745422	0.012477	0.127633	0.211061	0.00096489
ENSG00000186891	TNFRSF18	1	1138888	0.42883	0.0124892	0.127672	-0.156037	0.0396539
ENSG00000172728	FUT10	8	33228342	-0.320358	0.0124958	0.127672	0.218684	-0.289271
ENSG00000184584	TMEM173	5	138855119	0.54271	0.0125074	0.127714	-0.18378	0.063648
ENSG00000159224	GIP	17	47035916	0.286137	0.0125609	0.128184	-0.210714	0.172695
ENSG00000140968	IRF8	16	85932409	0.763917	0.0126097	0.128605	-0.144277	0.107464
ENSG00000112294	ALDH5A1	6	24495080	-0.543866	0.0126236	0.12867	0.334043	-0.263023
ENSG00000114737	CISH	3	50643921	0.578416	0.012641	0.12876	-0.102305	0.0856835
ENSG00000139970	RTN1	14	60062694	-0.555156	0.0126474	0.12876	-0.0631913	0.0650196
ENSG00000272325	NUDT3	6	34247456	-0.445494	0.0127068	0.129288	-0.0420519	-0.0663173
ENSG00000166592	RRAD	16	66955582	0.574086	0.012719	0.129335	-0.131596	0.169482
ENSG00000089558	KCNH4	17	40308909	0.712097	0.0127464	0.129537	-0.0720913	0.379233
ENSG00000229474	PATL2	15	44957930	0.575096	0.0127704	0.129703	-0.0963759	-0.0847083
ENSG00000180329	CCDC43	17	42750437	0.368756	0.0127857	0.129782	-0.24441	0.468957
ENSG00000126368	NR1D1	17	38249040	0.594336	0.0128085	0.12983	-0.0538652	0.0803527
ENSG00000177575	CD163	12	7623409	0.975827	0.0128153	0.12983	-0.164212	0.0926542
ENSG00000137720	C11orf1	11	111749659	-0.44554	0.0128205	0.12983	0.49876	-0.239637
ENSG00000258664	IFRG15	1	179833916	-0.44523	0.0128208	0.12983	0.0811365	-0.0554095
ENSG00000060971	ACAA1	3	38144620	0.356215	0.0128425	0.129974	-0.0186465	0.0128341
ENSG00000138780	GSTCD	4	106629935	-0.369971	0.0128667	0.130025	0.174264	-0.111906
ENSG00000107643	MAPK8	10	49514698	-0.478472	0.0128703	0.130025	-0.0631431	-0.131658
ENSG00000186051	TAL2	9	108424738	-0.457809	0.0128704	0.130025	0.162341	-0.016669
ENSG00000084234	APLP2	11	129939732	-0.470888	0.0128949	0.130196	0.558241	-0.242824
ENSG00000137393	RNF144B	6	18368779	0.499769	0.0129187	0.130237	-0.143069	-0.00169524
ENSG00000114013	CD86	3	121774213	0.610904	0.0129215	0.130237	-0.194982	0.0587437
ENSG00000096996	IL12RB1	19	18169805	0.56325	0.0129218	0.130237	-0.140825	0.0211166
ENSG00000204316	MRPL38	17	73894724	0.468602	0.0129931	0.130879	-0.275229	0.532146
ENSG00000148826	NKX6-2	10	134598297	-0.708945	0.0130156	0.13102	0.109927	-0.129434
ENSG00000141580	WDR45B	17	80572438	0.362935	0.0130224	0.13102	-0.277629	0.569481
ENSG00000100485	SOS2	14	50583847	-0.331701	0.013034	0.131022	-0.00850787	-0.183819
ENSG00000198771	RCSD1	1	167599330	0.639447	0.0130445	0.131022	-0.0217231	-0.0659509
ENSG00000100612	DHRS7	14	60610838	-0.368493	0.0130471	0.131022	0.364324	-0.337257
ENSG00000111846	GCNT2	6	10492456	-0.891781	0.0130532	0.131022	0.121064	-0.11319
ENSG00000160213	CSTB	21	45192393	0.559242	0.0130636	0.131049	-0.0934035	-0.0352398
ENSG00000108829	LRRC59	17	48452420	0.415362	0.0130863	0.1312	-0.0740911	0.50202
ENSG00000170500	LONRF2	2	100889753	-0.675492	0.013131	0.131349	0.0994287	-0.21868
ENSG00000080815	PSEN1	14	73603126	-0.279306	0.0131341	0.131349	0.15894	-0.132541
ENSG00000149243	KLHL35	11	75133438	-0.640987	0.0131366	0.131349	0.429436	-0.382094
ENSG00000187699	C2orf88	2	190744335	-0.55316	0.0131434	0.131349	0.11953	-0.187283
ENSG00000145965	C6ORF50	6	3982909	-0.491292	0.013155	0.131349	0.0580078	-0.199404
ENSG00000183826	BTBD9	6	38136227	-0.337477	0.0131584	0.131349	-0.0551929	-0.135967
ENSG00000116005	PCYOX1	2	70484518	-0.478174	0.0131625	0.131349	-0.0264981	-0.0205603
ENSG00000090674	MCOLN1	19	7587512	0.56551	0.0131687	0.131349	-0.116037	0.0869373
ENSG00000164221	CCDC112	5	114602885	-0.482724	0.0131702	0.131349	0.0619327	-0.0398183
ENSG00000149305	HTR3B	11	113775399	-0.50963	0.0131826	0.131396	0.42845	-0.337456
ENSG00000111145	ELK3	12	96588160	0.558418	0.0132099	0.131591	0.0100484	-0.0480163
ENSG00000178927	C17orf62	17	80400465	0.502292	0.0132294	0.131681	-0.265951	0.408631
ENSG00000164120	HPGD	4	175411328	0.697939	0.0132342	0.131681	-0.0962187	-0.0517525
ENSG00000123136	DDX39A	19	14519631	0.579361	0.0132526	0.131683	0.0295711	0.132396
ENSG00000115598	IL1RL2	2	102803433	0.428172	0.013258	0.131683	-0.041543	0.12962
ENSG00000042832	TG	8	133879203	0.858422	0.0132616	0.131683	-0.331127	0.188074
ENSG00000150457	LATS2	13	21547171	0.579425	0.0132652	0.131683	-0.0873321	0.0749587
ENSG00000265681	RPL17	18	47014851	0.326203	0.0132803	0.131752	0.0511586	0.0468479
ENSG00000103365	GGA2	16	23474863	0.301156	0.0132875	0.131752	-0.0390148	0.127418
ENSG00000129493	HEATR5A	14	31760994	-0.427954	0.0133014	0.131764	0.354671	-0.155976
ENSG00000180787	ZFP3	17	4981543	-0.402415	0.0133118	0.131764	0.075421	0.0176326
ENSG00000212743	DKFZP667F0711	10	6392278	0.452555	0.0133157	0.131764	0.00395035	0.0782962
ENSG00000109667	SLC2A9	4	9772777	0.399756	0.0133195	0.131764	-0.072543	0.0281326
ENSG00000129467	ADCY4	14	24787555	0.726497	0.0133507	0.131997	-0.0344462	-0.0222465
ENSG00000169783	LINGO1	15	77905369	-0.92258	0.0133915	0.132323	0.246833	-0.321561
ENSG00000185043	CIB1	15	90773207	0.53456	0.013405	0.13238	-0.106621	0.0420157
ENSG00000183773	AIFM3	22	21319396	0.517602	0.013422	0.132472	-0.077597	-0.00436662
ENSG00000180438	TPRXL	3	13978756	-0.456022	0.0134397	0.13257	0.0405197	-0.0769544
ENSG00000182676	PPP1R27	17	79791368	0.466269	0.0134665	0.132747	-0.181537	0.3925
ENSG00000175591	P2RY2	11	72929343	0.365796	0.0134731	0.132747	0.0303122	0.168173
ENSG00000122643	NT5C3A	7	33053742	-0.422999	0.0134922	0.132858	0.0349362	-0.0925452
ENSG00000151693	ASAP2	2	9346894	-0.527488	0.0135172	0.133028	0.284724	-0.130258
ENSG00000118482	PHF3	6	64345725	-0.375607	0.0135631	0.133403	0.0675673	-0.183133
ENSG00000169180	XPO6	16	28109300	0.290769	0.0135731	0.133425	-0.00275204	0.19482
ENSG00000117090	SLAMF1	1	160577890	0.677591	0.0135892	0.133506	-0.109126	-0.0234087
ENSG00000143162	CREG1	1	167498914	0.52725	0.013606	0.133595	-0.153046	-0.00562326
ENSG00000120327	PCDHB14	5	140602931	-0.525309	0.0136317	0.1337	0.148259	-0.138872
ENSG00000152642	GPD1L	3	32147181	-0.490648	0.0136324	0.1337	0.52247	-0.260461
ENSG00000087191	PSMC5	17	61904512	0.499997	0.013658	0.133738	-0.269977	0.517216
ENSG00000170464	DNAJC18	5	138744279	-0.387201	0.0136595	0.133738	0.0463442	-0.0388959
ENSG00000104490	NCALD	8	102698771	-0.679664	0.0136597	0.133738	-0.0365978	-0.101567
ENSG00000184117	NIPSNAP1	22	29950797	-0.36313	0.0137105	0.13416	0.108646	-0.0150747
ENSG00000074842	C19orf10	19	4641386	0.37339	0.013728	0.134254	0.0246235	0.109677
ENSG00000135632	SMYD5	2	73441350	-0.306889	0.0137393	0.134287	0.318011	-0.238133
ENSG00000157856	DRC1	2	26624784	-0.423329	0.0137768	0.134471	-0.0750684	-0.0480468
ENSG00000185056	C5orf47	5	173400782	0.451942	0.0137906	0.134471	-0.227039	0.244263
ENSG00000111732	AICDA	12	8754762	0.324231	0.0137953	0.134471	-0.0209493	0.0184548
ENSG00000188396	TCTEX1D4	1	45271585	0.43002	0.0138094	0.134471	-0.0554232	0.0823526
ENSG00000145103	ILDR1	3	121706170	0.293167	0.0138147	0.134471	-0.00796398	0.056118
ENSG00000261857	MIA	19	41277553	0.6763	0.0138182	0.134471	-0.346302	0.253457
ENSG00000140961	OSGIN1	16	83981887	0.436414	0.0138234	0.134471	-0.131957	0.0981045
ENSG00000177556	ATOX1	5	151121877	0.39163	0.0138292	0.134471	-0.227309	0.0867143
ENSG00000068120	COASY	17	40713485	0.497748	0.0138359	0.134471	-0.132686	0.34957
ENSG00000110108	TMEM109	11	60681346	0.426538	0.0138371	0.134471	-0.0424565	0.137305
ENSG00000108840	HDAC5	17	42154114	0.537106	0.0138485	0.134471	-0.29673	0.330464
ENSG00000205220	PSMB10	16	67968405	0.53838	0.0138523	0.134471	-0.0829251	-0.0197522
ENSG00000130856	ZNF236	18	74534563	0.362881	0.0138789	0.134653	-0.0542491	0.137068
ENSG00000160233	LRRC3	21	45875369	-0.869587	0.013924	0.134904	0.376184	-0.248713
ENSG00000183034	OTOP2	17	72920370	0.199105	0.0139299	0.134904	-0.289864	0.203283
ENSG00000213619	NDUFS3	11	47586888	0.399293	0.013935	0.134904	-0.171993	0.295877
ENSG00000167085	PHB	17	47481414	0.456933	0.0139448	0.134904	-0.0866671	0.425626
ENSG00000164509	IL31RA	5	55147207	0.426379	0.0139509	0.134904	-0.0208297	0.0157501
ENSG00000205060	SLC35B4	7	133974084	-0.407314	0.013952	0.134904	-0.00765143	-0.106856
ENSG00000185499	MUC1	1	155158300	0.542172	0.013963	0.134933	-0.408866	0.354999
ENSG00000171311	EXOSC1	10	99195899	0.292021	0.0139747	0.134971	-0.231324	0.0988816
ENSG00000185250	PPIL6	6	109711418	-0.526926	0.013997	0.13511	0.0275288	-0.103988
ENSG00000128604	IRF5	7	128577666	0.577862	0.01403	0.13531	-0.142368	0.0252245
ENSG00000264278	RP11-162A12.2	18	74506688	0.321778	0.0140379	0.13531	-0.179454	0.234919
ENSG00000197891	SLC22A12	11	64358113	0.378236	0.0140415	0.13531	-0.372861	0.302378
ENSG00000182117	NOP10	15	34633917	0.420714	0.014114	0.135886	0.0455209	-0.0209666
ENSG00000198231	DDX42	17	61850963	0.269303	0.0141231	0.135886	-0.28957	0.534652
ENSG00000159200	RCAN1	21	35885440	0.440938	0.0141251	0.135886	-0.272632	0.207277
ENSG00000141655	TNFRSF11A	18	59992520	0.717688	0.0141553	0.1361	-0.0455749	0.125869
ENSG00000162437	RAVER2	1	65210778	-0.505442	0.0141696	0.136162	0.200421	-0.193078
ENSG00000184575	XPOT	12	64798130	-0.462864	0.0142046	0.136421	0.264766	-0.271786
ENSG00000168961	LGALS9	17	25956824	0.664472	0.0142348	0.136635	-0.149226	0.0847553
ENSG00000167005	NUDT21	16	56463045	-0.411467	0.0142723	0.136918	0.15986	-0.155262
ENSG00000110013	SIAE	11	124503009	-0.510761	0.0143153	0.137144	0.348582	-0.274709
ENSG00000264424	MYH4	17	10346607	-0.720535	0.0143182	0.137144	0.297428	-0.154376
ENSG00000155621	C9orf85	9	74526426	-0.327314	0.0143199	0.137144	0.130182	-0.166805
ENSG00000221843	C2orf16	2	27799389	-0.466722	0.0143515	0.13737	0.0340894	-0.040258
ENSG00000182870	GALNT9	12	132680924	-0.723796	0.014374	0.137509	0.0293899	-0.229563
ENSG00000173705	SUSD5	3	33191537	-0.853653	0.0144039	0.137612	0.486021	-0.313615
ENSG00000186687	LYRM7	5	130506503	-0.452147	0.0144041	0.137612	0.223859	-0.113678
ENSG00000129667	RHBDF2	17	74466973	0.729734	0.0144163	0.137612	0.00481622	0.0333004
ENSG00000167182	SP2	17	45973516	0.4681	0.0144181	0.137612	-0.217359	0.404128
ENSG00000108312	UBTF	17	42282401	0.355906	0.0144296	0.137612	-0.267622	0.412955
ENSG00000163815	CLEC3B	3	45043040	0.647706	0.0144345	0.137612	-0.112395	-0.00485266
ENSG00000180448	HMHA1	19	1065922	0.855263	0.0144441	0.137612	-0.0245152	-0.041562
ENSG00000256525	POLG2	17	62473902	0.378703	0.0144491	0.137612	-0.127799	0.406095
ENSG00000110330	BIRC2	11	102217942	-0.440516	0.0144743	0.137775	0.398941	-0.308998
ENSG00000162777	DENND2D	1	111729796	0.77111	0.0144857	0.137808	-0.0761043	0.0476049
ENSG00000089199	CHGB	20	5892076	-1.02223	0.014494	0.13781	0.106268	-0.0777926
ENSG00000099337	KCNK6	19	38810484	0.50862	0.0145114	0.137898	-0.0232711	-0.0437812
ENSG00000152463	OLAH	10	15074226	0.292039	0.0145203	0.137907	-0.281703	0.217155
ENSG00000182986	ZNF320	19	53367043	-0.485286	0.0145537	0.138147	0.329499	-0.253637
ENSG00000078687	TNRC6C	17	76000249	0.473534	0.0145845	0.138363	-0.264693	0.544334
ENSG00000064666	CNN2	19	1026298	0.833884	0.0146151	0.138491	-0.0650792	0.0369161
ENSG00000089060	SLC8B1	12	113736564	0.588598	0.0146165	0.138491	-0.139295	-0.0488637
ENSG00000115310	RTN4	2	55199325	-0.414097	0.0146248	0.138491	0.0138036	-0.0845503
ENSG00000205572	SERF1B	5	69321074	-0.416693	0.0146304	0.138491	0.0917442	-0.0738213
ENSG00000212734	C17orf100	17	6554971	-0.397865	0.0146701	0.13873	0.142365	-0.0880845
ENSG00000114742	WDR48	3	39093489	-0.385551	0.0146719	0.13873	0.203039	-0.278277
ENSG00000131844	MCCC2	5	70883115	-0.379522	0.0146799	0.13873	0.272205	-0.233318
ENSG00000171812	COL8A2	1	36560837	0.547279	0.014723	0.138996	-0.154346	0.17879
ENSG00000072803	FBXW11	5	171288553	-0.320352	0.0147261	0.138996	0.0156868	-0.00425114
ENSG00000055332	EIF2AK2	2	37326353	-0.395642	0.0147368	0.138996	0.10341	-0.14259
ENSG00000111725	PRKAB1	12	120105558	0.284004	0.0147424	0.138996	-0.289032	0.260114
ENSG00000072415	MPP5	14	67707826	-0.354016	0.0147486	0.138996	0.0560776	-0.0720497
ENSG00000167695	FAM57A	17	635652	-0.316374	0.0147603	0.139029	0.127276	0.0558448
ENSG00000156575	PRG3	11	57144242	0.259965	0.0147764	0.139104	-0.155494	0.144687
ENSG00000064999	ANKS1A	6	34857042	-0.499384	0.014806	0.139291	0.144808	-0.179956
ENSG00000187664	HAPLN4	19	19366450	-0.89323	0.0148125	0.139291	0.303366	-0.185233
ENSG00000072832	CRMP1	4	5749811	-0.459886	0.014831	0.139388	0.0929594	-0.0834262
ENSG00000128815	WDFY4	10	49892921	0.860165	0.0148524	0.139513	-0.109555	0.0718901
ENSG00000095002	MSH2	2	47630108	-0.35642	0.0148632	0.139538	0.0567109	-0.0303428
ENSG00000168795	ZBTB5	9	37438111	-0.380672	0.0148831	0.139649	0.111493	0.0138483
ENSG00000105127	AKAP8	19	15464196	0.304295	0.0149074	0.1398	-0.0737493	0.147284
ENSG00000165650	PDZD8	10	119040000	-0.416516	0.0149232	0.139832	0.127929	-0.143078
ENSG00000096433	ITPR3	6	33588142	0.591537	0.0149335	0.139832	-0.157779	0.14116
ENSG00000198633	ZNF534	19	52932440	-0.488634	0.0149353	0.139832	0.084894	-0.0681292
ENSG00000186889	TMEM17	2	62727356	-0.380594	0.0149654	0.13995	0.0744894	-0.124606
ENSG00000148841	ITPRIP	10	106071894	0.680205	0.0149689	0.13995	-0.0431656	-0.0838082
ENSG00000179750	APOBEC3B	22	39378352	0.449485	0.0149725	0.13995	-0.0612661	-0.0384751
ENSG00000197448	GSTK1	7	142941186	0.364807	0.015011	0.140183	-0.182226	-0.0663421
ENSG00000111786	SRSF9	12	120899471	0.267251	0.0150138	0.140183	-0.18998	0.286073
ENSG00000128294	TPST2	22	26921458	0.372143	0.0150459	0.140223	-0.10022	0.0783987
ENSG00000138801	PAPSS1	4	108511433	-0.351267	0.0150466	0.140223	0.388392	-0.320012
ENSG00000108784	NAGLU	17	40688190	0.433225	0.0150484	0.140223	-0.173548	0.288185
ENSG00000010932	FMO1	1	171217638	0.67853	0.015058	0.140223	-0.111569	0.143707
ENSG00000170653	ATF7	12	53901640	-0.399677	0.015059	0.140223	0.0284685	-0.0431185
ENSG00000167302	ENTHD2	17	79202077	0.593318	0.0150711	0.14026	-0.221061	0.377136
ENSG00000170681	MURC	9	103340361	-0.508259	0.0150847	0.14031	0.107961	-0.0269562
ENSG00000081320	STK17B	2	196998290	0.605378	0.0151179	0.140475	-0.0574937	-0.0283386
ENSG00000143889	HNRNPLL	2	38789120	-0.290255	0.0151189	0.140475	0.0984976	-0.126045
ENSG00000196196	HRCT1	9	35906189	0.265293	0.015141	0.140546	-0.239194	0.188368
ENSG00000149575	SCN2B	11	118032666	-0.88631	0.0151429	0.140546	0.218012	-0.185504
ENSG00000019169	MARCO	2	119699742	0.965104	0.0151538	0.140571	-0.0627466	0.0847864
ENSG00000196511	TPK1	7	144149034	0.373649	0.0152283	0.141077	-0.153449	0.0128254
ENSG00000105499	PLA2G4C	19	48551100	0.580687	0.0152305	0.141077	-0.0388212	-0.0385372
ENSG00000155052	CNTNAP5	2	124782864	-0.929191	0.0152397	0.141077	0.135343	-0.106267
ENSG00000165392	WRN	8	30891317	-0.353965	0.0152414	0.141077	0.275165	-0.268276
ENSG00000161638	ITGA5	12	54789045	0.762036	0.0152559	0.141135	-0.0323853	0.0468889
ENSG00000135899	SP110	2	231032009	0.698146	0.015283	0.14131	-0.0771053	0.00394111
ENSG00000175416	CLTB	5	175819456	0.497112	0.0153237	0.14159	-0.219838	0.126842
ENSG00000151702	FLI1	11	128556430	0.562888	0.0153299	0.14159	-0.0575004	-0.00433532
ENSG00000066427	ATXN3	14	92524896	-0.326423	0.0153514	0.141651	0.115944	-0.104166
ENSG00000187959	CPSF4L	17	71244588	0.432714	0.0153529	0.141651	-0.354923	0.433923
ENSG00000126246	IGFLR1	19	36230058	0.465783	0.0153808	0.141831	-0.121129	0.0349979
ENSG00000122223	CD244	1	160799950	0.441363	0.0153973	0.141907	-0.106281	-0.0265058
ENSG00000123146	CD97	19	14491313	0.690317	0.0154092	0.141941	-0.100267	0.0330063
ENSG00000092295	TGM1	14	24718320	0.575823	0.0154437	0.142063	-0.172287	0.153024
ENSG00000204175	GPRIN2	10	46994087	1.42344	0.0154465	0.142063	-0.347134	0.378386
ENSG00000165025	SYK	9	93564069	0.692904	0.0154474	0.142063	-0.142833	0.0540616
ENSG00000014824	SLC30A9	4	41992489	-0.389381	0.0154561	0.142067	0.174028	-0.283429
ENSG00000174083	PIK3R6	17	8706041	0.580144	0.0155059	0.142403	-0.124621	0.0264338
ENSG00000134802	SLC43A3	11	57174427	0.47454	0.0155116	0.142403	0.0370605	0.231717
ENSG00000133104	SPG20	13	36875775	0.444322	0.0155305	0.142403	0.0383236	-0.00528939
ENSG00000169026	MFSD7	4	675618	0.522262	0.0155367	0.142403	-0.109953	0.0424175
ENSG00000223496	EXOSC6	16	70284134	-0.418351	0.0155416	0.142403	0.158341	-0.0616984
ENSG00000181904	C5orf24	5	134181370	-0.426451	0.0155426	0.142403	0.072852	-0.0623611
ENSG00000173456	RNF26	11	119205237	-0.438233	0.0155631	0.14243	0.47094	-0.105928
ENSG00000152683	SLC30A6	2	32390933	-0.44451	0.0155681	0.14243	0.0602256	-0.0918346
ENSG00000225899	FRG2B	10	135437399	-0.299012	0.0155705	0.14243	0.0459046	-0.1425
ENSG00000164849	GPR146	7	1084212	0.446779	0.0155863	0.142488	-0.0344047	0.142819
ENSG00000136514	RTP4	3	187086120	0.43611	0.0155934	0.142488	-0.122524	0.0237229
ENSG00000196704	AMZ2	17	66243715	0.35465	0.0156229	0.142681	-0.269945	0.528992
ENSG00000165474	GJB2	13	20761609	0.341012	0.0156698	0.143033	-0.0568251	0.179463
ENSG00000099204	ABLIM1	10	116190872	-0.600394	0.0157651	0.143826	0.26957	-0.118822
ENSG00000162378	ZYG11B	1	53192126	-0.418396	0.0157905	0.143981	-0.104368	-0.0592365
ENSG00000085514	PILRA	7	99965153	0.523072	0.0158627	0.144562	-0.243595	0.0942051
ENSG00000182551	ADI1	2	3501132	0.357109	0.0158711	0.144562	-0.213316	0.108765
ENSG00000136319	TTC5	14	20724717	-0.32315	0.0158862	0.144623	-0.0229791	0.0658611
ENSG00000104918	RETN	19	7733930	0.288991	0.0159177	0.144815	0.00611374	0.135696
ENSG00000136888	ATP6V1G1	9	117350026	0.371295	0.0159258	0.144815	-0.194753	-0.0134343
ENSG00000187266	EPOR	19	11488236	0.534818	0.015939	0.144815	-0.265549	0.132494
ENSG00000243660	ZNF487	10	43932282	-0.384377	0.0159412	0.144815	0.0213095	-0.195334
ENSG00000142694	EVA1B	1	36787632	0.536262	0.0159607	0.144915	-0.147029	0.130492
ENSG00000141744	PNMT	17	37824234	0.718343	0.0159968	0.145166	-0.467717	0.375309
ENSG00000050730	TNIP3	4	122052563	0.334858	0.016016	0.145264	-0.0589219	0.0669581
ENSG00000152223	EPG5	18	43427574	0.306481	0.0160467	0.145465	-0.247066	0.0379177
ENSG00000167900	TK1	17	76170160	0.840623	0.0161416	0.146248	-0.165847	0.363147
ENSG00000160883	HK3	5	176307870	0.718489	0.0161502	0.146249	-0.229659	0.0737044
ENSG00000110057	UNC93B1	11	67758575	0.61112	0.016183	0.146468	-0.126846	0.054123
ENSG00000130176	CNN1	19	11649532	0.910177	0.0162365	0.146799	-0.275377	0.13994
ENSG00000100101	NOL12	22	38077680	0.380523	0.0162442	0.146799	-0.00822916	0.0891584
ENSG00000173542	MOB1B	4	71768043	-0.448068	0.0162452	0.146799	0.137733	-0.298964
ENSG00000266949	LYPD8	1	248902716	-0.298814	0.0162769	0.147008	0.325916	-0.340406
ENSG00000108846	ABCC3	17	48712138	0.727488	0.0163279	0.147335	-0.142533	0.102772
ENSG00000116698	SMG7	1	183441351	-0.250889	0.0163376	0.147335	0.0955732	-0.023541
ENSG00000169991	IFFO2	1	19230775	0.537489	0.016344	0.147335	-0.209181	0.175996
ENSG00000004846	ABCB5	7	20654830	0.198089	0.0163476	0.147335	-0.134358	0.0102477
ENSG00000139433	GLTP	12	110288748	0.304766	0.0163681	0.147442	-0.250137	0.132319
ENSG00000198538	ZNF28	19	53300662	-0.443957	0.0163937	0.147579	0.254969	-0.19418
ENSG00000120925	RNF170	8	42704780	-0.409312	0.0164005	0.147579	0.0256046	-0.176706
ENSG00000187116	LILRA5	19	54818353	0.484511	0.0164145	0.147627	0.00776468	0.0531501
ENSG00000134242	PTPN22	1	114356433	0.600666	0.0164698	0.148046	-0.100478	0.0172761
ENSG00000108700	CCL8	17	32646055	0.450008	0.0164812	0.148071	-0.218889	0.0265999
ENSG00000069329	VPS35	16	46690054	-0.342037	0.0165578	0.148682	0.0777103	-0.149653
ENSG00000241697	TMEFF1	9	103204560	-0.556898	0.0165821	0.14875	0.197643	0.0784396
ENSG00000136895	GARNL3	9	129986544	-0.473462	0.0165828	0.14875	0.311955	-0.283646
ENSG00000133083	DCLK1	13	36345478	-0.569965	0.0166201	0.149007	0.0961447	-0.0842827
ENSG00000125657	TNFSF9	19	6531010	0.453076	0.016649	0.149149	0.0630438	-0.0822838
ENSG00000198796	ALPK2	18	56148479	0.72235	0.0166534	0.149149	-0.0732035	0.0472871
ENSG00000166004	KIAA1731	11	93394805	-0.413074	0.0167331	0.149784	0.578604	-0.296411
ENSG00000022277	RTFDC1	20	55043647	0.304391	0.0167422	0.149787	-0.168033	0.153715
ENSG00000111252	SH2B3	12	111843752	0.399485	0.0167599	0.149867	-0.186663	0.140648
ENSG00000018280	SLC11A1	2	219246752	1.09949	0.0168281	0.150317	-0.054389	0.0261093
ENSG00000117226	GBP3	1	89472349	0.589641	0.0168338	0.150317	-0.169997	0.0617897
ENSG00000065618	COL17A1	10	105791044	0.383795	0.0168365	0.150317	-0.0361581	0.139112
ENSG00000100505	TRIM9	14	51441980	-0.625438	0.0168603	0.150451	0.129319	-0.0971841
ENSG00000105778	AVL9	7	32535038	-0.319196	0.0168709	0.150467	0.0620176	-0.0696498
ENSG00000141447	OSBPL1A	18	21742008	-0.394928	0.0168924	0.150581	0.504543	-0.294352
ENSG00000091844	RGS17	6	153325594	-0.593715	0.0169238	0.15073	-0.0642733	-0.0352823
ENSG00000130222	GADD45G	9	92219928	0.672026	0.0169267	0.15073	-0.193629	0.171218
ENSG00000151322	NPAS3	14	33404139	-0.77602	0.0169627	0.150971	0.135012	-0.240486
ENSG00000140470	ADAMTS17	15	100511794	-0.815893	0.0169759	0.150982	0.3002	-0.14328
ENSG00000066294	CD84	1	160510885	0.712749	0.0169815	0.150982	-0.23668	0.101078
ENSG00000104894	CD37	19	49838428	0.875582	0.0170063	0.151124	-0.0474205	0.0293052
ENSG00000121858	TNFSF10	3	172223298	0.661021	0.0170284	0.151176	-0.179853	0.0904455
ENSG00000172123	SLFN12	17	33738079	0.429632	0.0170298	0.151176	-0.12621	0.0624902
ENSG00000103942	HOMER2	15	83509838	-0.542977	0.017061	0.151256	0.254328	-0.1208
ENSG00000134250	NOTCH2	1	120454176	0.747208	0.017064	0.151256	-0.106353	0.105617
ENSG00000158270	COLEC12	18	319361	0.814699	0.0170653	0.151256	-0.0442536	0.135638
ENSG00000176222	ZNF404	19	44376515	-0.596773	0.0170753	0.151266	0.146241	-0.346
ENSG00000168298	HIST1H1E	6	26156559	0.667816	0.0170927	0.15129	-0.115707	0.15815
ENSG00000129910	CDH15	16	89238175	0.519023	0.0170957	0.15129	-0.072609	0.106129
ENSG00000167419	LPO	17	56295909	0.356182	0.0171389	0.151594	-0.239255	0.379108
ENSG00000139291	TMEM19	12	72079867	-0.474184	0.0171968	0.152028	-0.011425	-0.0644281
ENSG00000185483	ROR1	1	64239693	-0.668301	0.0172071	0.15204	0.312079	-0.209931
ENSG00000112319	EYA4	6	133561736	-1.86338	0.0172198	0.152074	0.392617	-0.397624
ENSG00000107186	MPDZ	9	13105703	-0.363758	0.0172288	0.152075	0.0657345	-0.167898
ENSG00000146281	PM20D2	6	89855769	-0.443757	0.017267	0.152334	0.213196	-0.0916015
ENSG00000153029	MR1	1	181003067	0.502512	0.0172901	0.152459	-0.154048	0.0186159
ENSG00000127324	TSPAN8	12	71518865	-0.665844	0.0173126	0.152506	0.172223	-0.238829
ENSG00000019582	CD74	5	149781200	0.753111	0.0173132	0.152506	-0.196175	0.0893855
ENSG00000142634	EFHD2	1	15736391	0.642272	0.0173689	0.152861	-0.16735	0.112106
ENSG00000088930	XRN2	20	21283942	-0.32378	0.0173796	0.152861	0.344028	-0.296435
ENSG00000180138	CSNK1A1L	13	37677398	0.304305	0.0173803	0.152861	-0.10882	0.11414
ENSG00000115425	PECR	2	216861052	-0.254673	0.0174171	0.15297	-0.111022	-0.0440312
ENSG00000198355	PIM3	22	50354161	0.555331	0.017424	0.15297	0.0710746	-0.0123562
ENSG00000097033	SH3GLB1	1	87170259	-0.42237	0.0174263	0.15297	-0.0386578	-0.0891798
ENSG00000213888	AC005003.1	22	31742875	-0.492123	0.0174416	0.15297	0.124027	-0.081807
ENSG00000197405	C5AR1	19	47793280	0.779685	0.0174462	0.15297	-0.0900567	-0.00324216
ENSG00000156675	RAB11FIP1	8	37716136	0.507085	0.017463	0.15297	-0.0100871	0.105857
ENSG00000213020	ZNF611	19	53206066	-0.388658	0.0174861	0.15297	0.1166	-0.0785
ENSG00000108091	CCDC6	10	61548521	-0.307447	0.0174908	0.15297	0.154296	-0.206614
ENSG00000105085	MED26	19	16685718	0.303697	0.0175017	0.15297	-0.114408	0.251224
ENSG00000171815	PCDHB1	5	140430979	-0.481119	0.01751	0.15297	0.0805502	0.0102572
ENSG00000107362	ABHD17B	9	74477368	-0.319462	0.0175122	0.15297	0.161917	-0.105157
ENSG00000136986	DERL1	8	124025404	-0.352486	0.0175252	0.15297	0.188878	-0.316874
ENSG00000183166	CALN1	7	71244476	-1.33086	0.0175254	0.15297	0.466826	-0.295354
ENSG00000076928	ARHGEF1	19	42387228	0.66562	0.0175257	0.15297	-0.226392	0.053401
ENSG00000108468	CBX1	17	46147414	0.424808	0.0175368	0.15297	-0.314814	0.554027
ENSG00000109066	TMEM104	17	72772622	0.544407	0.017537	0.15297	-0.31278	0.550932
ENSG00000146007	ZMAT2	5	140078265	0.29931	0.0175446	0.15297	-0.27902	0.355252
ENSG00000060718	COL11A1	1	103342023	1.27006	0.0175671	0.153079	-0.0158194	-0.0386632
ENSG00000158158	CNNM4	2	97426639	-0.334865	0.0175765	0.153079	0.130279	-0.162626
ENSG00000148082	SHC3	9	91628060	-0.787377	0.0175839	0.153079	0.215721	-0.116769
ENSG00000205502	C2CD4B	15	62455734	0.695631	0.0176387	0.153422	-0.274403	0.24458
ENSG00000155629	PIK3AP1	10	98353069	0.762558	0.0176412	0.153422	-0.0523105	0.0602949
ENSG00000030304	MUSK	9	113431051	-0.622786	0.0176559	0.153428	0.112546	-0.170238
ENSG00000125375	ATP5S	14	50779044	-0.300935	0.0176707	0.153428	0.207936	-0.076726
ENSG00000100012	SEC14L3	22	30843946	0.230431	0.0176767	0.153428	-0.237891	0.307526
ENSG00000175325	PROP1	5	177419236	0.25551	0.0176777	0.153428	-0.200241	0.160178
ENSG00000069812	HES2	1	6472478	-0.432462	0.0177013	0.153554	0.244161	-0.22264
ENSG00000134258	VTCN1	1	117686209	-0.507541	0.017719	0.15363	0.189667	-0.0431268
ENSG00000188647	PTAR1	9	72324438	-0.486441	0.0177501	0.153822	0.118382	-0.226198
ENSG00000112297	AIM1	6	106959730	0.516429	0.0177609	0.153838	-0.112841	0.0480558
ENSG00000168610	STAT3	17	40465342	0.540701	0.0177751	0.153883	-0.122263	0.2535
ENSG00000181007	ZFP82	19	36874022	-0.337207	0.0177865	0.153904	0.190435	-0.11486
ENSG00000122550	KLHL7	7	23145353	-0.429578	0.0178085	0.153992	-0.0376344	-0.0421632
ENSG00000258890	CEP95	17	62502706	0.437405	0.0178146	0.153992	-0.351258	0.455948
ENSG00000167107	ACSF2	17	48503519	0.499838	0.0179162	0.154792	-0.118518	0.0553471
ENSG00000095752	IL11	19	55875757	0.893953	0.0179315	0.154846	-0.2655	0.286659
ENSG00000135248	FAM71F1	7	128349115	0.421657	0.0179958	0.155187	-0.329129	0.234662
ENSG00000132518	GUCY2D	17	7905912	0.523699	0.0179988	0.155187	-0.0175316	0.119956
ENSG00000059728	MXD1	2	70124820	0.469218	0.0179991	0.155187	-0.170246	0.111495
ENSG00000102575	ACP5	19	11685475	0.834007	0.0180095	0.155187	-0.158108	0.0608431
ENSG00000170396	ZNF804A	2	185463093	1.07968	0.0180164	0.155187	-0.321436	0.272541
ENSG00000120137	PANK3	5	167975500	-0.464952	0.0180436	0.155344	0.00143463	-0.0479372
ENSG00000127838	PNKD	2	219135115	0.366573	0.0180556	0.155369	-0.313555	0.221058
ENSG00000152127	MGAT5	2	134877554	-0.645922	0.018078	0.155408	0.290665	-0.348403
ENSG00000007168	PAFAH1B1	17	2496504	-0.434446	0.01808	0.155408	-0.0411708	-0.00621199
ENSG00000082213	C5orf22	5	31532373	-0.378269	0.0180922	0.155408	0.1443	-0.26711
ENSG00000101443	WFDC2	20	44098346	0.961028	0.0180965	0.155408	-0.197398	0.216874
ENSG00000176406	RIMS2	8	104512976	-0.524014	0.0181168	0.155482	0.131443	-0.319111
ENSG00000130227	XPO7	8	21777180	-0.269576	0.0181232	0.155482	0.0491482	-0.203794
ENSG00000141232	TOB1	17	48939584	0.37099	0.0181364	0.155517	-0.232299	0.431071
ENSG00000170264	FAM161A	2	62051989	-0.389269	0.0181597	0.155639	0.0106819	-0.0989755
[truncated: 15,126 more rows]
