# Supplementary material for: Copy-number dosage regulates telomere maintenance and disease-associated pathways in neuroblastoma
Source: iScience. 2024 Sep 10;27(10):110918. doi: 10.1016/j.isci.2024.110918 (PMC11615189; doi:10.1016/j.isci.2024.110918)
Supplement: Table S5. Allelic dosage genes, related to STAR Methods and Figure 5C — AD: allelic dosage; diff. expr.: differentially expressed. [file mmc6.xlsx]

## Sheet: Table S5
Table S5. Allelic dosage genes. AD: allelic dosage; diff. expr.: differentially expressed
Gene ID	Gene name	Chromsome	Gene Start	Gene biotype	N observations	Effect size	P	P adjusted	AD gene	Diff. expr. (survival)	Any amplified
ENSG00000000457	SCYL3	1	169818772	protein_coding	94	0.0699362	0.00969029	0.116208	FALSE	TRUE	FALSE
ENSG00000000460	C1orf112	1	169631245	protein_coding	72	0.00454492	0.567992	0.811647	FALSE	FALSE	FALSE
ENSG00000000971	CFH	1	196621008	protein_coding	80	-0.235732	4.881e-06	0.00117816	TRUE	FALSE	FALSE
ENSG00000001036	FUCA2	6	143815948	protein_coding	83	0.000669176	0.816524	0.933243	FALSE	FALSE	FALSE
ENSG00000001084	GCLC	6	53362139	protein_coding	32	-0.0335187	0.298864	0.628381	FALSE	FALSE	FALSE
ENSG00000001460	STPG1	1	24683489	protein_coding	26	-0.0826295	0.172337	0.492866	FALSE	FALSE	FALSE
ENSG00000001461	NIPAL3	1	24742284	protein_coding	62	0.0133429	0.334964	0.659366	FALSE	FALSE	FALSE
ENSG00000001561	ENPP4	6	46097730	protein_coding	64	-0.143431	0.00197999	0.0486577	TRUE	FALSE	FALSE
ENSG00000001617	SEMA3F	3	50192478	protein_coding	60	0.00209143	0.706547	0.884521	FALSE	TRUE	FALSE
ENSG00000001629	ANKIB1	7	91875548	protein_coding	70	3.2049e-06	0.988296	0.995133	FALSE	TRUE	FALSE
ENSG00000001630	CYP51A1	7	91741465	protein_coding	48	-0.0128284	0.436479	0.735842	FALSE	FALSE	FALSE
ENSG00000001631	KRIT1	7	91828283	protein_coding	34	0.00780325	0.627019	0.843247	FALSE	FALSE	FALSE
ENSG00000002016	RAD52	12	1021243	protein_coding	88	0.00136016	0.729228	0.892695	FALSE	FALSE	FALSE
ENSG00000002330	BAD	11	64037302	protein_coding	39	-4.38411e-06	0.989494	0.995465	FALSE	FALSE	FALSE
ENSG00000002549	LAP3	4	17578815	protein_coding	56	-0.136383	0.0051356	0.084458	FALSE	TRUE	FALSE
ENSG00000002746	HECW1	7	43152198	protein_coding	88	0.000233149	0.888496	0.961997	FALSE	TRUE	FALSE
ENSG00000002822	MAD1L1	7	1855429	protein_coding	83	-0.0253665	0.151791	0.464494	FALSE	FALSE	FALSE
ENSG00000002834	LASP1	17	37026112	protein_coding	106	0.0222042	0.130962	0.436626	FALSE	FALSE	FALSE
ENSG00000002919	SNX11	17	46180719	protein_coding	47	0.0995788	0.0266835	0.200174	FALSE	FALSE	FALSE
ENSG00000002933	TMEM176A	7	150497491	protein_coding	99	-0.0104226	0.307106	0.636479	FALSE	FALSE	FALSE
ENSG00000003056	M6PR	12	9092959	protein_coding	69	0.0313788	0.12389	0.425375	FALSE	FALSE	FALSE
ENSG00000003147	ICA1	7	8152814	protein_coding	98	0.00313097	0.558987	0.807414	FALSE	FALSE	FALSE
ENSG00000003249	DBNDD1	16	90071273	protein_coding	20	-0.0140737	0.652989	0.857407	FALSE	FALSE	FALSE
ENSG00000003393	ALS2	2	202565277	protein_coding	61	0.0424924	0.108934	0.398134	FALSE	FALSE	FALSE
ENSG00000003400	CASP10	2	202047604	protein_coding	22	0.00147187	0.873393	0.957305	FALSE	FALSE	FALSE
ENSG00000003402	CFLAR	2	201980827	protein_coding	84	0.00674665	0.451596	0.746952	FALSE	FALSE	FALSE
ENSG00000003436	TFPI	2	188328957	protein_coding	41	-0.0532312	0.159366	0.477263	FALSE	FALSE	FALSE
ENSG00000003509	NDUFAF7	2	37458774	protein_coding	65	-0.00290935	0.652699	0.857373	FALSE	FALSE	FALSE
ENSG00000003756	RBM5	3	50126341	protein_coding	62	-0.244597	6.41743e-05	0.00645373	TRUE	FALSE	FALSE
ENSG00000003987	MTMR7	8	17155539	protein_coding	104	0.000593143	0.803237	0.926983	FALSE	FALSE	FALSE
ENSG00000003989	SLC7A2	8	17354597	protein_coding	44	0.0583244	0.0436788	0.257976	FALSE	TRUE	FALSE
ENSG00000004139	SARM1	17	26691378	protein_coding	77	-0.0314733	0.118636	0.417437	FALSE	FALSE	FALSE
ENSG00000004142	POLDIP2	17	26673659	protein_coding	66	0.0194994	0.267878	0.598086	FALSE	FALSE	FALSE
ENSG00000004399	PLXND1	3	129274018	protein_coding	76	0.0160657	0.200326	0.527119	FALSE	FALSE	FALSE
ENSG00000004455	AK2	1	33473585	protein_coding	39	-0.194756	0.00110741	0.0340755	TRUE	FALSE	FALSE
ENSG00000004468	CD38	4	15779898	protein_coding	34	-0.190746	0.00655452	0.0955641	FALSE	FALSE	FALSE
ENSG00000004478	FKBP4	12	2904119	protein_coding	40	0.00496374	0.646538	0.855071	FALSE	FALSE	FALSE
ENSG00000004487	KDM1A	1	23345941	protein_coding	61	-0.0444483	0.0800991	0.344331	FALSE	FALSE	FALSE
ENSG00000004534	RBM6	3	49977440	protein_coding	59	0.00447191	0.604248	0.83397	FALSE	FALSE	FALSE
ENSG00000004660	CAMKK1	17	3763609	protein_coding	100	-0.0234909	0.126448	0.429345	FALSE	FALSE	FALSE
ENSG00000004700	RECQL	12	21621845	protein_coding	46	-0.0234521	0.323863	0.649521	FALSE	FALSE	FALSE
ENSG00000004766	CCDC132	7	92861653	protein_coding	73	0.0379749	0.0944956	0.370545	FALSE	TRUE	FALSE
ENSG00000004777	ARHGAP33	19	36265434	protein_coding	73	0.00351852	0.610882	0.837417	FALSE	FALSE	FALSE
ENSG00000004779	NDUFAB1	16	23592323	protein_coding	33	-0.11397	0.0411691	0.250396	FALSE	TRUE	FALSE
ENSG00000004799	PDK4	7	95212811	protein_coding	54	0.00705217	0.554162	0.805524	FALSE	FALSE	FALSE
ENSG00000004864	SLC25A13	7	95749532	protein_coding	49	0.00123021	0.811755	0.931201	FALSE	FALSE	FALSE
ENSG00000004866	ST7	7	116593292	protein_coding	49	0.12414	0.0133645	0.138253	FALSE	TRUE	FALSE
ENSG00000004897	CDC27	17	45195069	protein_coding	81	0.0735735	0.0169048	0.157478	FALSE	FALSE	FALSE
ENSG00000004975	DVL2	17	7128660	protein_coding	93	-0.0844422	0.00312155	0.0626936	FALSE	FALSE	FALSE
ENSG00000005007	UPF1	19	18942747	protein_coding	43	-0.0131672	0.378725	0.693508	FALSE	FALSE	FALSE
ENSG00000005020	SKAP2	7	26706681	protein_coding	32	0.100512	0.073283	0.33082	FALSE	FALSE	FALSE
ENSG00000005059	CCDC109B	4	110481361	protein_coding	71	0.0192307	0.211639	0.53824	FALSE	FALSE	FALSE
ENSG00000005075	POLR2J	7	102113565	protein_coding	69	6.33964e-05	0.944187	0.980821	FALSE	FALSE	FALSE
ENSG00000005100	DHX33	17	5344232	protein_coding	71	-0.0114801	0.38087	0.694999	FALSE	FALSE	FALSE
ENSG00000005108	THSD7A	7	11409984	protein_coding	96	0.00330736	0.580665	0.819222	FALSE	FALSE	FALSE
ENSG00000005156	LIG3	17	33307513	protein_coding	66	0.0102727	0.41633	0.72179	FALSE	FALSE	FALSE
ENSG00000005189	AC004381.6	16	20817751	protein_coding	39	-0.0435713	0.223093	0.550452	FALSE	FALSE	FALSE
ENSG00000005194	CIAPIN1	16	57462081	protein_coding	32	3.94687e-05	0.971529	0.990226	FALSE	TRUE	FALSE
ENSG00000005238	FAM214B	9	35104109	protein_coding	50	0.00236537	0.733839	0.894864	FALSE	FALSE	FALSE
ENSG00000005243	COPZ2	17	46103533	protein_coding	22	-5.49682e-05	0.975388	0.991545	FALSE	FALSE	FALSE
ENSG00000005249	PRKAR2B	7	106685094	protein_coding	85	0.0246785	0.154658	0.469114	FALSE	TRUE	FALSE
ENSG00000005339	CREBBP	16	3775055	protein_coding	38	-0.0638733	0.0974224	0.37485	FALSE	FALSE	FALSE
ENSG00000005379	BZRAP1	17	56378592	protein_coding	74	0.00718382	0.475936	0.762143	FALSE	TRUE	FALSE
ENSG00000005436	GCFC2	2	75879126	protein_coding	75	0.000654195	0.827632	0.938252	FALSE	FALSE	FALSE
ENSG00000005469	CROT	7	86974997	protein_coding	31	0.0074349	0.654439	0.857999	FALSE	TRUE	FALSE
ENSG00000005483	KMT2E	7	104654626	protein_coding	45	0.00530151	0.617432	0.840789	FALSE	TRUE	FALSE
ENSG00000005486	RHBDD2	7	75471920	protein_coding	52	0.0271651	0.256522	0.587184	FALSE	FALSE	FALSE
ENSG00000005700	IBTK	6	82879700	protein_coding	39	0.0292363	0.196163	0.521595	FALSE	FALSE	FALSE
ENSG00000005801	ZNF195	11	3360491	protein_coding	51	-0.00494842	0.622778	0.842206	FALSE	FALSE	FALSE
ENSG00000005810	MYCBP2	13	77618792	protein_coding	45	-0.0412748	0.189209	0.51443	FALSE	FALSE	FALSE
ENSG00000005844	ITGAL	16	30483979	protein_coding	31	0.000469146	0.906718	0.968445	FALSE	FALSE	FALSE
ENSG00000005882	PDK2	17	48172101	protein_coding	87	-0.00515832	0.51201	0.780413	FALSE	TRUE	FALSE
ENSG00000005884	ITGA3	17	48133332	protein_coding	76	0.0222285	0.204157	0.531406	FALSE	FALSE	FALSE
ENSG00000005955	GGNBP2	17	34900737	protein_coding	88	0.00565585	0.458903	0.751712	FALSE	FALSE	FALSE
ENSG00000005961	ITGA2B	17	42449548	protein_coding	46	0.0387912	0.201999	0.528319	FALSE	FALSE	TRUE
ENSG00000006007	GDE1	16	19513015	protein_coding	60	0.00292368	0.670432	0.865524	FALSE	TRUE	FALSE
ENSG00000006015	C19orf60	19	18699495	protein_coding	84	0.019999	0.166806	0.486793	FALSE	FALSE	FALSE
ENSG00000006016	CRLF1	19	18683030	protein_coding	24	-0.130409	0.0860752	0.353822	FALSE	FALSE	FALSE
ENSG00000006025	OSBPL7	17	45884738	protein_coding	81	0.0456029	0.0578269	0.295306	FALSE	FALSE	FALSE
ENSG00000006042	TMEM98	17	31254928	protein_coding	82	0.00053142	0.830795	0.940356	FALSE	FALSE	FALSE
ENSG00000006071	ABCC8	11	17414432	protein_coding	53	-0.00123997	0.809165	0.929383	FALSE	FALSE	FALSE
ENSG00000006075	CCL3	17	34415602	protein_coding	31	0.0216159	0.429503	0.730888	FALSE	FALSE	FALSE
ENSG00000006114	SYNRG	17	35874900	protein_coding	84	0.0339464	0.0788821	0.342898	FALSE	TRUE	FALSE
ENSG00000006118	TMEM132A	11	60691935	protein_coding	80	0.0139014	0.291368	0.622475	FALSE	FALSE	FALSE
ENSG00000006125	AP2B1	17	33905065	protein_coding	80	0.000447521	0.852594	0.950223	FALSE	TRUE	FALSE
ENSG00000006194	ZNF263	16	3313743	protein_coding	42	0.0027743	0.685685	0.873041	FALSE	FALSE	FALSE
ENSG00000006210	CX3CL1	16	57406370	protein_coding	49	0.0344817	0.217631	0.545911	FALSE	FALSE	FALSE
ENSG00000006282	SPATA20	17	48620419	protein_coding	88	0.058647	0.0231153	0.186398	FALSE	FALSE	FALSE
ENSG00000006283	CACNA1G	17	48638429	protein_coding	45	-0.00865914	0.543698	0.79843	FALSE	TRUE	FALSE
ENSG00000006327	TNFRSF12A	16	3068446	protein_coding	23	-0.044266	0.371734	0.687473	FALSE	FALSE	FALSE
ENSG00000006432	MAP3K9	14	71189243	protein_coding	73	0.000247044	0.888154	0.961997	FALSE	FALSE	FALSE
ENSG00000006451	RALA	7	39663082	protein_coding	58	0.0100029	0.452465	0.747617	FALSE	FALSE	FALSE
ENSG00000006453	BAIAP2L1	7	97920963	protein_coding	41	-0.0310817	0.256332	0.587152	FALSE	FALSE	FALSE
ENSG00000006459	KDM7A	7	139784546	protein_coding	85	0.0610948	0.0230704	0.186264	FALSE	FALSE	FALSE
ENSG00000006468	ETV1	7	13930853	protein_coding	51	-0.00889662	0.517966	0.783535	FALSE	TRUE	FALSE
ENSG00000006530	AGK	7	141250989	protein_coding	35	0.0375315	0.276976	0.605942	FALSE	FALSE	FALSE
ENSG00000006534	ALDH3B1	11	67776048	protein_coding	35	0.0405341	0.227066	0.555494	FALSE	FALSE	FALSE
ENSG00000006576	PHTF2	7	77428122	protein_coding	39	0.00211011	0.733892	0.894864	FALSE	FALSE	FALSE
ENSG00000006607	FARP2	2	242295658	protein_coding	87	-4.90132e-05	0.949424	0.982152	FALSE	FALSE	FALSE
ENSG00000006625	GGCT	7	30536237	protein_coding	72	0.00371689	0.602802	0.832927	FALSE	FALSE	FALSE
ENSG00000006652	IFRD1	7	112063023	protein_coding	91	0.0784916	0.0069317	0.0976552	FALSE	TRUE	FALSE
ENSG00000006695	COX10	17	13972813	protein_coding	96	-0.0625634	0.00773593	0.103624	FALSE	FALSE	FALSE
ENSG00000006704	GTF2IRD1	7	73868120	protein_coding	87	0.0016782	0.695958	0.878549	FALSE	FALSE	FALSE
ENSG00000006715	VPS41	7	38762563	protein_coding	100	0.0407289	0.0396357	0.244755	FALSE	TRUE	FALSE
ENSG00000006740	ARHGAP44	17	12692856	protein_coding	60	-0.0161574	0.326444	0.651449	FALSE	FALSE	FALSE
ENSG00000006744	ELAC2	17	12895708	protein_coding	71	-0.14813	0.00097203	0.0313299	TRUE	FALSE	FALSE
ENSG00000006831	ADIPOR2	12	1797740	protein_coding	88	0.00237634	0.613804	0.838748	FALSE	FALSE	FALSE
ENSG00000007047	MARK4	19	45582546	protein_coding	60	-0.00552374	0.578462	0.818709	FALSE	FALSE	FALSE
ENSG00000007080	CCDC124	19	18043825	protein_coding	74	-0.0596364	0.0321444	0.218894	FALSE	FALSE	FALSE
ENSG00000007168	PAFAH1B1	17	2496504	protein_coding	64	-0.028578	0.16098	0.479453	FALSE	TRUE	FALSE
ENSG00000007202	KIAA0100	17	26941458	protein_coding	21	-0.0930799	0.177212	0.497642	FALSE	FALSE	FALSE
ENSG00000007237	GAS7	17	9813926	protein_coding	70	0.0344332	0.113065	0.406254	FALSE	FALSE	FALSE
ENSG00000007312	CD79B	17	62006100	protein_coding	36	0.212596	0.00620108	0.092826	FALSE	TRUE	FALSE
ENSG00000007341	ST7L	1	113066140	protein_coding	71	0.0516759	0.0399876	0.246088	FALSE	FALSE	FALSE
ENSG00000007376	RPUSD1	16	834974	protein_coding	42	-0.0256703	0.3117	0.641472	FALSE	FALSE	FALSE
ENSG00000007384	RHBDF1	16	108058	protein_coding	38	0.0136611	0.471971	0.760503	FALSE	FALSE	FALSE
ENSG00000007392	LUC7L	16	238968	protein_coding	58	-0.00229771	0.69813	0.879878	FALSE	FALSE	FALSE
ENSG00000007516	BAIAP3	16	1383602	protein_coding	42	0.0325218	0.261287	0.591607	FALSE	TRUE	FALSE
ENSG00000007541	PIGQ	16	616995	protein_coding	61	-0.00561478	0.576468	0.817975	FALSE	FALSE	FALSE
ENSG00000007545	CRAMP1L	16	1662326	protein_coding	79	-0.0302822	0.125571	0.427633	FALSE	FALSE	FALSE
ENSG00000007866	TEAD3	6	35441374	protein_coding	21	0.017174	0.593661	0.82656	FALSE	FALSE	FALSE
ENSG00000007923	DNAJC11	1	6694228	protein_coding	82	-0.0669568	0.013871	0.141584	FALSE	FALSE	FALSE
ENSG00000007933	FMO3	1	171060018	protein_coding	27	0.0370426	0.342929	0.665362	FALSE	FALSE	FALSE
ENSG00000007944	MYLIP	6	16129356	protein_coding	58	2.62925e-05	0.969404	0.990003	FALSE	FALSE	FALSE
ENSG00000007968	E2F2	1	23832922	protein_coding	47	-0.028028	0.261806	0.59232	FALSE	FALSE	FALSE
ENSG00000008018	PSMB1	6	170844205	protein_coding	76	-0.0138962	0.296414	0.625995	FALSE	FALSE	FALSE
ENSG00000008083	JARID2	6	15246527	protein_coding	85	0.00306741	0.592521	0.826395	FALSE	FALSE	FALSE
ENSG00000008128	CDK11A	1	1634169	protein_coding	24	-0.0101819	0.637336	0.848871	FALSE	TRUE	FALSE
ENSG00000008130	NADK	1	1682671	protein_coding	70	-0.0612854	0.0277764	0.203589	FALSE	FALSE	FALSE
ENSG00000008196	TFAP2B	6	50786436	protein_coding	76	-0.178626	0.000129418	0.00918785	TRUE	FALSE	FALSE
ENSG00000008226	DLEC1	3	38080696	protein_coding	24	0.0195822	0.543086	0.798316	FALSE	FALSE	FALSE
ENSG00000008256	CYTH3	7	6201407	protein_coding	85	0.0630573	0.0149997	0.147713	FALSE	TRUE	FALSE
ENSG00000008277	ADAM22	7	87563458	protein_coding	72	0.00173066	0.702859	0.882392	FALSE	FALSE	FALSE
ENSG00000008282	SYPL1	7	105730949	protein_coding	37	-0.122119	0.0268452	0.200545	FALSE	FALSE	FALSE
ENSG00000008283	CYB561	17	61509665	protein_coding	62	0.00723834	0.52088	0.785964	FALSE	FALSE	FALSE
ENSG00000008294	SPAG9	17	49039535	protein_coding	73	0.00714731	0.455175	0.749448	FALSE	TRUE	FALSE
ENSG00000008300	CELSR3	3	48673902	protein_coding	21	-0.0284711	0.430916	0.731688	FALSE	TRUE	FALSE
ENSG00000008324	SS18L2	3	42623332	protein_coding	47	-0.0750748	0.0627929	0.305855	FALSE	FALSE	FALSE
ENSG00000008382	MPND	19	4343524	protein_coding	55	-8.60176e-11	0.999947	0.999947	FALSE	FALSE	FALSE
ENSG00000008405	CRY1	12	107385142	protein_coding	60	0.0325305	0.149209	0.462267	FALSE	FALSE	FALSE
ENSG00000008513	ST3GAL1	8	134467091	protein_coding	83	0.00126901	0.7366	0.896027	FALSE	FALSE	FALSE
ENSG00000008516	MMP25	16	3096682	protein_coding	23	0.00850013	0.65992	0.861338	FALSE	FALSE	FALSE
ENSG00000008710	PKD1	16	2138711	protein_coding	76	0.00238873	0.649149	0.85586	FALSE	FALSE	FALSE
ENSG00000008735	MAPK8IP2	22	51039114	protein_coding	76	-0.0152488	0.26765	0.597823	FALSE	FALSE	FALSE
ENSG00000008838	MED24	17	38175350	protein_coding	90	0.0691332	0.0128065	0.1344	FALSE	FALSE	FALSE
ENSG00000008853	RHOBTB2	8	22844930	protein_coding	81	0.00787098	0.417457	0.722616	FALSE	FALSE	FALSE
ENSG00000008869	HEATR5B	2	37195526	protein_coding	68	0.00160453	0.719588	0.889109	FALSE	TRUE	FALSE
ENSG00000008952	SEC62	3	169684423	protein_coding	37	-0.0146697	0.476317	0.762192	FALSE	FALSE	FALSE
ENSG00000008988	RPS20	8	56979854	protein_coding	40	0.0683916	0.0623227	0.304471	FALSE	FALSE	FALSE
ENSG00000009307	CSDE1	1	115259534	protein_coding	79	0.00205865	0.683753	0.871632	FALSE	FALSE	FALSE
ENSG00000009335	UBE3C	7	156931607	protein_coding	71	0.0232815	0.214259	0.541607	FALSE	FALSE	FALSE
ENSG00000009413	REV3L	6	111620234	protein_coding	73	0.00912657	0.361906	0.680578	FALSE	TRUE	FALSE
ENSG00000009724	MASP2	1	11086580	protein_coding	32	-0.254825	0.00384347	0.0701398	FALSE	TRUE	FALSE
ENSG00000009790	TRAF3IP3	1	209929377	protein_coding	66	0.0605604	0.046024	0.264644	FALSE	FALSE	FALSE
ENSG00000009830	POMT2	14	77741299	protein_coding	90	-0.0890046	0.00310937	0.0626936	FALSE	FALSE	FALSE
ENSG00000009844	VTA1	6	142468367	protein_coding	60	2.04322e-05	0.968875	0.989999	FALSE	TRUE	FALSE
ENSG00000009954	BAZ1B	7	72854728	protein_coding	66	0.0220367	0.239053	0.568635	FALSE	FALSE	FALSE
ENSG00000010017	RANBP9	6	13621730	protein_coding	52	-0.0171994	0.339699	0.663416	FALSE	FALSE	FALSE
ENSG00000010072	SPRTN	1	231472850	protein_coding	45	0.000404527	0.890819	0.963818	FALSE	FALSE	FALSE
ENSG00000010165	METTL13	1	171750788	protein_coding	87	-0.000833939	0.789879	0.920536	FALSE	TRUE	FALSE
ENSG00000010219	DYRK4	12	4671370	protein_coding	30	-0.0940412	0.109146	0.398435	FALSE	FALSE	FALSE
ENSG00000010244	ZNF207	17	30677136	protein_coding	73	0.000997739	0.793363	0.921749	FALSE	FALSE	FALSE
ENSG00000010270	STARD3NL	7	38217824	protein_coding	89	0.0266333	0.116216	0.412933	FALSE	FALSE	FALSE
ENSG00000010278	CD9	12	6308881	protein_coding	29	-0.000121936	0.955537	0.985196	FALSE	FALSE	FALSE
ENSG00000010292	NCAPD2	12	6602522	protein_coding	84	-9.47542e-06	0.978094	0.992761	FALSE	FALSE	FALSE
ENSG00000010295	IFFO1	12	6647541	protein_coding	50	-0.0211045	0.293909	0.624377	FALSE	FALSE	FALSE
ENSG00000010319	SEMA3G	3	52467069	protein_coding	22	0.000319801	0.933187	0.978028	FALSE	FALSE	FALSE
ENSG00000010322	NISCH	3	52489134	protein_coding	52	-0.188507	0.000820735	0.0283869	TRUE	TRUE	FALSE
ENSG00000010327	STAB1	3	52529354	protein_coding	88	-0.063531	0.00946447	0.114864	FALSE	FALSE	FALSE
ENSG00000010361	FUZ	19	50310126	protein_coding	56	0.00106583	0.801089	0.926276	FALSE	FALSE	FALSE
ENSG00000010610	CD4	12	6896024	protein_coding	68	-0.0165805	0.29306	0.623746	FALSE	FALSE	FALSE
ENSG00000010626	LRRC23	12	6982733	protein_coding	52	0.034726	0.191039	0.516673	FALSE	FALSE	FALSE
ENSG00000010803	SCMH1	1	41492872	protein_coding	64	-0.0601388	0.0442073	0.258717	FALSE	TRUE	FALSE
ENSG00000010810	FYN	6	111981535	protein_coding	81	-0.0138884	0.295759	0.625784	FALSE	TRUE	FALSE
ENSG00000010818	HIVEP2	6	143072604	protein_coding	96	0.00580621	0.455124	0.749448	FALSE	TRUE	FALSE
ENSG00000011007	TCEB3	1	24069645	protein_coding	72	-0.244444	5.57873e-06	0.00128928	TRUE	TRUE	FALSE
ENSG00000011021	CLCN6	1	11866207	protein_coding	67	-0.254886	9.909e-06	0.00192199	TRUE	TRUE	FALSE
ENSG00000011028	MRC2	17	60704762	protein_coding	37	-0.0747947	0.0736227	0.331409	FALSE	FALSE	FALSE
ENSG00000011105	TSPAN9	12	3186521	protein_coding	97	0.00136839	0.693724	0.877516	FALSE	FALSE	FALSE
ENSG00000011114	BTBD7	14	93703896	protein_coding	78	-0.0408613	0.0767443	0.338564	FALSE	FALSE	FALSE
ENSG00000011132	APBA3	19	3750817	protein_coding	65	-0.0712732	0.0359362	0.232344	FALSE	FALSE	FALSE
ENSG00000011143	MKS1	17	56282803	protein_coding	32	-0.0610676	0.154578	0.469	FALSE	FALSE	FALSE
ENSG00000011243	AKAP8L	19	15490859	protein_coding	40	0.0251423	0.330688	0.65517	FALSE	FALSE	FALSE
ENSG00000011258	MBTD1	17	49254786	protein_coding	72	0.0351782	0.118116	0.416762	FALSE	FALSE	FALSE
ENSG00000011260	UTP18	17	49337889	protein_coding	70	0.189671	0.0002144	0.0128664	TRUE	FALSE	FALSE
ENSG00000011275	RNF216	7	5659678	protein_coding	44	0.0362194	0.20108	0.5278	FALSE	FALSE	FALSE
ENSG00000011295	TTC19	17	15902694	protein_coding	68	0.00768047	0.469042	0.75871	FALSE	FALSE	FALSE
ENSG00000011304	PTBP1	19	797075	protein_coding	82	-0.0815215	0.00903474	0.112929	FALSE	FALSE	FALSE
ENSG00000011332	DPF1	19	38701646	protein_coding	61	-0.00327853	0.669107	0.865284	FALSE	FALSE	FALSE
ENSG00000011347	SYT7	11	61282785	protein_coding	29	0.00100356	0.868946	0.955738	FALSE	TRUE	FALSE
ENSG00000011376	LARS2	3	45429998	protein_coding	73	-0.0669471	0.0173429	0.159708	FALSE	TRUE	FALSE
ENSG00000011405	PIK3C2A	11	17099277	protein_coding	70	0.00307145	0.652191	0.85712	FALSE	FALSE	FALSE
ENSG00000011422	PLAUR	19	44150247	protein_coding	59	0.0309857	0.155896	0.471028	FALSE	TRUE	FALSE
ENSG00000011426	ANLN	7	36429415	protein_coding	75	0.00681402	0.479324	0.763169	FALSE	FALSE	FALSE
ENSG00000011451	WIZ	19	15532319	protein_coding	40	-0.0278013	0.254016	0.585992	FALSE	FALSE	FALSE
ENSG00000011454	RABGAP1	9	125703112	protein_coding	48	0.000142	0.930878	0.977494	FALSE	FALSE	FALSE
ENSG00000011478	QPCTL	19	46195741	protein_coding	37	-0.0242311	0.384608	0.69685	FALSE	FALSE	FALSE
ENSG00000011485	PPP5C	19	46850251	protein_coding	82	-0.0422868	0.0562807	0.29095	FALSE	FALSE	FALSE
ENSG00000011523	CEP68	2	65283500	protein_coding	76	0.023629	0.172655	0.492866	FALSE	FALSE	FALSE
ENSG00000011566	MAP4K3	2	39476407	protein_coding	32	0.00177914	0.810857	0.930733	FALSE	TRUE	FALSE
ENSG00000011638	TMEM159	16	21169698	protein_coding	34	0.0396367	0.218321	0.546434	FALSE	FALSE	FALSE
ENSG00000012048	BRCA1	17	41196312	protein_coding	54	0.139969	0.00391519	0.0707601	FALSE	FALSE	TRUE
ENSG00000012061	ERCC1	19	45910591	protein_coding	69	-0.0417287	0.0839319	0.350372	FALSE	FALSE	FALSE
ENSG00000012124	CD22	19	35810164	protein_coding	25	0.156112	0.0303162	0.213507	FALSE	TRUE	FALSE
ENSG00000012232	EXTL3	8	28457986	protein_coding	82	0.0149417	0.253521	0.585569	FALSE	FALSE	FALSE
ENSG00000012660	ELOVL5	6	53132196	protein_coding	39	0.0143293	0.449926	0.744908	FALSE	FALSE	FALSE
ENSG00000012822	CALCOCO1	12	54104903	protein_coding	84	0.0663775	0.0158086	0.151959	FALSE	TRUE	FALSE
ENSG00000012963	UBR7	14	93673401	protein_coding	79	-0.0919493	0.00355112	0.066661	FALSE	FALSE	FALSE
ENSG00000012983	MAP4K5	14	50885219	protein_coding	34	-0.0286175	0.358504	0.678268	FALSE	FALSE	FALSE
ENSG00000013016	EHD3	2	31456880	protein_coding	81	0.00264256	0.645956	0.854917	FALSE	FALSE	FALSE
ENSG00000013275	PSMC4	19	40476912	protein_coding	23	-0.0413957	0.356595	0.676868	FALSE	FALSE	FALSE
ENSG00000013288	MAN2B2	4	6576902	protein_coding	89	-0.020507	0.156854	0.472477	FALSE	FALSE	FALSE
ENSG00000013293	SLC7A14	3	170177372	protein_coding	78	0.0624564	0.012062	0.130621	FALSE	FALSE	FALSE
ENSG00000013306	SLC25A39	17	42396993	protein_coding	67	0.110191	0.00630126	0.0932756	FALSE	TRUE	TRUE
ENSG00000013374	NUB1	7	151038785	protein_coding	86	0.0236673	0.158692	0.475914	FALSE	FALSE	FALSE
ENSG00000013375	PGM3	6	83870869	protein_coding	50	-0.0156277	0.380831	0.694999	FALSE	FALSE	FALSE
ENSG00000013392	RWDD2A	6	83903098	protein_coding	29	-0.000256696	0.933101	0.978028	FALSE	TRUE	FALSE
ENSG00000013441	CLK1	2	201717732	protein_coding	35	0.0834409	0.107318	0.394858	FALSE	FALSE	FALSE
ENSG00000013503	POLR3B	12	106751436	protein_coding	49	-0.057449	0.106474	0.393373	FALSE	FALSE	FALSE
ENSG00000013523	ANGEL1	14	77253588	protein_coding	70	0.00198594	0.719902	0.889366	FALSE	FALSE	FALSE
ENSG00000013561	RNF14	5	141337893	protein_coding	56	0.0547045	0.0824684	0.347913	FALSE	FALSE	FALSE
ENSG00000013573	DDX11	12	31226779	protein_coding	45	-0.000244113	0.919972	0.97296	FALSE	FALSE	FALSE
ENSG00000013583	HEBP1	12	13127798	protein_coding	31	0.013166	0.515093	0.781743	FALSE	FALSE	FALSE
ENSG00000013725	CD6	11	60739115	protein_coding	49	0.0206436	0.328859	0.653866	FALSE	FALSE	FALSE
ENSG00000013810	TACC3	4	1723227	protein_coding	81	0.00628796	0.470786	0.760011	FALSE	FALSE	FALSE
ENSG00000014123	UFL1	6	96969471	protein_coding	48	0.00836745	0.541973	0.798117	FALSE	FALSE	FALSE
ENSG00000014138	POLA2	11	65029233	protein_coding	21	-0.0080608	0.708868	0.884573	FALSE	FALSE	FALSE
ENSG00000014164	ZC3H3	8	144519825	protein_coding	101	0.015656	0.202736	0.52961	FALSE	FALSE	FALSE
ENSG00000014216	CAPN1	11	64948037	protein_coding	72	0.0994107	0.00774002	0.103624	FALSE	FALSE	FALSE
ENSG00000014641	MDH1	2	63815743	protein_coding	29	-0.0100891	0.613382	0.838583	FALSE	FALSE	FALSE
ENSG00000014824	SLC30A9	4	41992489	protein_coding	50	-0.0021857	0.750751	0.901693	FALSE	FALSE	FALSE
ENSG00000014914	MTMR11	1	149900543	protein_coding	52	0.00210094	0.754143	0.903142	FALSE	FALSE	FALSE
ENSG00000014919	COX15	10	101471601	protein_coding	20	0.098342	0.221307	0.549244	FALSE	FALSE	FALSE
ENSG00000015133	CCDC88C	14	91737667	protein_coding	52	0.0190898	0.257969	0.588366	FALSE	TRUE	FALSE
ENSG00000015153	YAF2	12	42550906	protein_coding	71	0.000472062	0.853961	0.950408	FALSE	FALSE	FALSE
ENSG00000015475	BID	22	18216906	protein_coding	35	-0.150851	0.0276732	0.203589	FALSE	FALSE	FALSE
ENSG00000015479	MATR3	5	138609441	protein_coding	58	0.00209603	0.734563	0.89529	FALSE	FALSE	FALSE
ENSG00000015532	XYLT2	17	48423453	protein_coding	84	0.116364	0.00095819	0.0310682	TRUE	FALSE	FALSE
ENSG00000015592	STMN4	8	27092840	protein_coding	87	0.00954727	0.360668	0.679781	FALSE	TRUE	FALSE
ENSG00000015676	NUDCD3	7	44418720	protein_coding	60	0.0326848	0.137294	0.44703	FALSE	FALSE	FALSE
ENSG00000016082	ISL1	5	50678921	protein_coding	60	0.00745628	0.470069	0.759352	FALSE	FALSE	FALSE
ENSG00000016391	CHDH	3	53846362	protein_coding	51	-0.0217124	0.254474	0.586359	FALSE	FALSE	FALSE
ENSG00000016864	GLT8D1	3	52728505	protein_coding	52	-0.273249	6.95206e-05	0.00666312	TRUE	FALSE	FALSE
ENSG00000017260	ATP2C1	3	130569439	protein_coding	58	-0.0135069	0.395035	0.705761	FALSE	FALSE	FALSE
ENSG00000017373	SRCIN1	17	36686251	protein_coding	56	0.00202209	0.743307	0.897745	FALSE	TRUE	FALSE
ENSG00000017427	IGF1	12	102789645	protein_coding	29	2.19295e-05	0.979107	0.993095	FALSE	FALSE	FALSE
ENSG00000017797	RALBP1	18	9475007	protein_coding	20	-0.023492	0.554872	0.805762	FALSE	FALSE	FALSE
ENSG00000018189	RUFY3	4	71569921	protein_coding	51	0.0338378	0.201586	0.527876	FALSE	FALSE	FALSE
ENSG00000018236	CNTN1	12	41086244	protein_coding	89	0.000458646	0.832642	0.940925	FALSE	FALSE	FALSE
ENSG00000018408	WWTR1	3	149235022	protein_coding	38	-0.0884835	0.0611467	0.30294	FALSE	FALSE	FALSE
ENSG00000018510	AGPS	2	178257372	protein_coding	46	0.00473349	0.614042	0.838748	FALSE	FALSE	FALSE
ENSG00000018699	TTC27	2	32853099	protein_coding	71	-0.000149131	0.92038	0.97296	FALSE	FALSE	FALSE
ENSG00000019144	PHLDB1	11	118477155	protein_coding	88	-0.0645424	0.0182378	0.164397	FALSE	TRUE	FALSE
ENSG00000019485	PRDM11	11	45115564	protein_coding	40	-0.0543979	0.144922	0.457333	FALSE	FALSE	FALSE
ENSG00000019505	SYT13	11	45261852	protein_coding	57	0.0317923	0.17091	0.491379	FALSE	FALSE	FALSE
ENSG00000019582	CD74	5	149781200	protein_coding	22	0.0550428	0.000867658	0.029088	TRUE	FALSE	FALSE
ENSG00000019995	ZRANB1	10	126630692	protein_coding	59	-0.0682625	0.0481847	0.269924	FALSE	FALSE	FALSE
ENSG00000020181	GPR124	8	37641709	protein_coding	45	0.0203863	0.288568	0.618713	FALSE	FALSE	FALSE
ENSG00000020256	ZFP64	20	50668202	protein_coding	69	-0.0447057	0.0764628	0.337755	FALSE	FALSE	FALSE
ENSG00000020577	SAMD4A	14	55033815	protein_coding	85	0.00636456	0.459693	0.752066	FALSE	FALSE	FALSE
ENSG00000021355	SERPINB1	6	2832566	protein_coding	41	0.064056	0.0985552	0.377471	FALSE	FALSE	FALSE
ENSG00000021488	SLC7A9	19	33321415	protein_coding	25	0.0294927	0.42741	0.729843	FALSE	FALSE	FALSE
ENSG00000021574	SPAST	2	32288680	protein_coding	41	0.0233216	0.315992	0.643486	FALSE	FALSE	FALSE
ENSG00000021645	NRXN3	14	78708734	protein_coding	27	-0.00169046	0.830859	0.940356	FALSE	FALSE	FALSE
ENSG00000021762	OSBPL5	11	3108346	protein_coding	95	0.00274242	0.612566	0.838525	FALSE	FALSE	FALSE
ENSG00000021776	AQR	15	35147732	protein_coding	74	-0.0217683	0.194634	0.52056	FALSE	FALSE	FALSE
ENSG00000022277	RTFDC1	20	55043647	protein_coding	71	0.00398007	0.579404	0.818775	FALSE	FALSE	FALSE
ENSG00000022567	SLC45A4	8	142217265	protein_coding	70	0.00947801	0.403401	0.711322	FALSE	FALSE	FALSE
ENSG00000022840	RNF10	12	120971283	protein_coding	65	0.0410151	0.0976517	0.375334	FALSE	TRUE	FALSE
ENSG00000022976	ZNF839	14	102783714	protein_coding	74	-0.0944397	0.00572809	0.0891383	FALSE	FALSE	FALSE
ENSG00000023041	ZDHHC6	10	114190058	protein_coding	71	-0.0507984	0.0490047	0.27241	FALSE	FALSE	FALSE
ENSG00000023171	GRAMD1B	11	123396344	protein_coding	85	-0.0853806	0.00290123	0.0605238	FALSE	FALSE	FALSE
ENSG00000023191	RNH1	11	494512	protein_coding	85	3.68306e-06	0.986073	0.994681	FALSE	FALSE	FALSE
ENSG00000023228	NDUFS1	2	206979541	protein_coding	95	2.15355e-05	0.957987	0.986254	FALSE	FALSE	FALSE
ENSG00000023287	RB1CC1	8	53535016	protein_coding	82	0.0290465	0.131219	0.436835	FALSE	FALSE	FALSE
ENSG00000023318	ERP44	9	102741461	protein_coding	60	-0.0624283	0.0458415	0.264111	FALSE	FALSE	FALSE
ENSG00000023330	ALAS1	3	52232102	protein_coding	57	-0.186669	0.000607504	0.0235036	TRUE	FALSE	FALSE
ENSG00000023445	BIRC3	11	102188215	protein_coding	20	0.00800861	0.628093	0.843296	FALSE	FALSE	FALSE
ENSG00000023516	AKAP11	13	42846289	protein_coding	77	0.0101443	0.334335	0.658604	FALSE	FALSE	FALSE
ENSG00000023892	DEF6	6	35265595	protein_coding	20	0.0369393	0.284662	0.614542	FALSE	FALSE	FALSE
ENSG00000023902	PLEKHO1	1	150121373	protein_coding	65	0.00144528	0.76502	0.908555	FALSE	FALSE	FALSE
ENSG00000023909	GCLM	1	94350761	protein_coding	31	8.12927e-05	0.962903	0.988195	FALSE	FALSE	FALSE
ENSG00000024048	UBR2	6	42531800	protein_coding	101	0.0203374	0.126371	0.429335	FALSE	FALSE	FALSE
ENSG00000024422	EHD2	19	48216600	protein_coding	66	-0.0643553	0.031313	0.216436	FALSE	FALSE	FALSE
ENSG00000024526	DEPDC1	1	68939835	protein_coding	20	-0.095696	0.18923	0.51443	FALSE	FALSE	FALSE
ENSG00000024862	CCDC28A	6	139094657	protein_coding	53	-0.00739927	0.537548	0.79545	FALSE	FALSE	FALSE
ENSG00000025039	RRAGD	6	90074355	protein_coding	83	-0.019104	0.210489	0.536746	FALSE	FALSE	FALSE
ENSG00000025293	PHF20	20	34359896	protein_coding	58	-0.0188976	0.305766	0.63555	FALSE	FALSE	FALSE
ENSG00000025423	HSD17B6	12	57145945	protein_coding	20	-8.48965e-06	0.989386	0.995465	FALSE	FALSE	FALSE
ENSG00000025434	NR1H3	11	47269851	protein_coding	52	-0.0615443	0.0599401	0.300032	FALSE	FALSE	FALSE
ENSG00000025708	TYMP	22	50964181	protein_coding	63	0.012779	0.331736	0.655457	FALSE	FALSE	FALSE
ENSG00000025770	NCAPH2	22	50946645	protein_coding	61	0.0131781	0.347044	0.667885	FALSE	FALSE	FALSE
ENSG00000025796	SEC63	6	108188960	protein_coding	49	0.00918088	0.478603	0.763169	FALSE	FALSE	FALSE
ENSG00000025800	KPNA6	1	32573639	protein_coding	52	-0.254716	8.72298e-05	0.00729435	TRUE	FALSE	FALSE
ENSG00000026025	VIM	10	17270258	protein_coding	58	0.00968478	0.446689	0.74276	FALSE	FALSE	FALSE
ENSG00000026103	FAS	10	90750414	protein_coding	48	-0.0205298	0.332303	0.655561	FALSE	FALSE	FALSE
ENSG00000026297	RNASET2	6	167342992	protein_coding	93	3.13783e-06	0.986023	0.994681	FALSE	FALSE	FALSE
ENSG00000026508	CD44	11	35160417	protein_coding	100	0.000922969	0.766761	0.909132	FALSE	TRUE	FALSE
ENSG00000026559	KCNG1	20	49620193	protein_coding	44	0.0112921	0.463834	0.755337	FALSE	FALSE	FALSE
ENSG00000026652	AGPAT4	6	161551011	protein_coding	86	0.0130169	0.265284	0.595723	FALSE	TRUE	FALSE
ENSG00000026751	SLAMF7	1	160709037	protein_coding	29	-0.172141	0.0223787	0.182765	FALSE	FALSE	FALSE
ENSG00000026950	BTN3A1	6	26402465	protein_coding	60	0.0731834	0.0287384	0.207413	FALSE	FALSE	FALSE
ENSG00000027001	MIPEP	13	24304328	protein_coding	23	-0.14212	0.0796812	0.343861	FALSE	FALSE	FALSE
ENSG00000027075	PRKCH	14	61654277	protein_coding	45	-0.112593	0.0287878	0.207631	FALSE	FALSE	FALSE
ENSG00000027644	INSRR	1	156809855	protein_coding	36	-0.0881901	0.0679714	0.317376	FALSE	TRUE	FALSE
ENSG00000027697	IFNGR1	6	137518621	protein_coding	59	-0.0364173	0.140943	0.452533	FALSE	FALSE	FALSE
ENSG00000027847	B4GALT7	5	177027101	protein_coding	87	0.000119825	0.913658	0.971167	FALSE	FALSE	FALSE
ENSG00000028116	VRK2	2	58134786	protein_coding	38	0.0381082	0.209907	0.535842	FALSE	FALSE	FALSE
ENSG00000028137	TNFRSF1B	1	12227060	protein_coding	95	-0.11105	0.000707182	0.0258977	TRUE	TRUE	FALSE
ENSG00000028203	VEZT	12	95611522	protein_coding	105	0.00566457	0.438991	0.737675	FALSE	FALSE	FALSE
ENSG00000028277	POU2F2	19	42590263	protein_coding	42	0.0590575	0.0843267	0.351073	FALSE	FALSE	FALSE
ENSG00000028310	BRD9	5	850406	protein_coding	21	-0.188192	0.0250354	0.194517	FALSE	FALSE	FALSE
ENSG00000028528	SNX1	15	64386322	protein_coding	58	-0.0294181	0.209486	0.535492	FALSE	FALSE	FALSE
ENSG00000028839	TBPL1	6	134273308	protein_coding	37	0.0304896	0.234159	0.564079	FALSE	FALSE	FALSE
ENSG00000029364	SLC39A9	14	69864732	protein_coding	56	-0.174989	0.00118236	0.0354773	TRUE	FALSE	FALSE
ENSG00000029534	ANK1	8	41510739	protein_coding	84	0.00127555	0.736428	0.896027	FALSE	TRUE	FALSE
ENSG00000029639	TFB1M	6	155578643	protein_coding	85	-0.0486522	0.0402848	0.247173	FALSE	FALSE	FALSE
ENSG00000029725	RABEP1	17	5185558	protein_coding	91	-0.0941641	0.00287692	0.0605238	FALSE	TRUE	FALSE
ENSG00000030066	NUP160	11	47799639	protein_coding	64	0.0954696	0.0107075	0.121837	FALSE	FALSE	FALSE
ENSG00000030419	IKZF2	2	213864429	protein_coding	46	0.0145324	0.363346	0.682086	FALSE	FALSE	FALSE
ENSG00000030582	GRN	17	42422614	protein_coding	60	0.00618609	0.552283	0.804573	FALSE	FALSE	TRUE
ENSG00000031003	FAM13B	5	137273649	protein_coding	50	0.00498405	0.598825	0.830495	FALSE	TRUE	FALSE
ENSG00000031081	ARHGAP31	3	119013220	protein_coding	59	0.0369168	0.150088	0.463009	FALSE	FALSE	FALSE
ENSG00000031691	CENPQ	6	49431091	protein_coding	63	0.0393854	0.104288	0.388335	FALSE	FALSE	FALSE
ENSG00000031698	SARS	1	109756540	protein_coding	24	-0.00531325	0.735347	0.895743	FALSE	FALSE	FALSE
ENSG00000031823	RANBP3	19	5916150	protein_coding	55	-0.0110558	0.4388	0.737675	FALSE	FALSE	FALSE
ENSG00000032219	ARID4A	14	58765103	protein_coding	72	0.00055217	0.844502	0.945669	FALSE	FALSE	FALSE
ENSG00000032389	TSSC1	2	3192696	protein_coding	84	0.00035211	0.862111	0.953267	FALSE	FALSE	FALSE
ENSG00000032444	PNPLA6	19	7598890	protein_coding	88	0.000187134	0.893981	0.964326	FALSE	FALSE	FALSE
ENSG00000032742	IFT88	13	21140585	protein_coding	42	0.00458775	0.652608	0.857357	FALSE	FALSE	FALSE
ENSG00000033030	ZCCHC8	12	122957417	protein_coding	48	0.127607	0.0137225	0.140484	FALSE	FALSE	TRUE
ENSG00000033050	ABCF2	7	150904923	protein_coding	87	0.0103173	0.353893	0.674546	FALSE	FALSE	FALSE
ENSG00000033100	CHPF2	7	150929575	protein_coding	79	0.00626927	0.495861	0.772075	FALSE	FALSE	FALSE
ENSG00000033122	LRRC7	1	70034081	protein_coding	40	0.0864654	0.0488615	0.272332	FALSE	FALSE	FALSE
ENSG00000033170	FUT8	14	65877310	protein_coding	72	-0.0681377	0.0278213	0.203773	FALSE	TRUE	FALSE
ENSG00000033178	UBA6	4	68478370	protein_coding	76	0.000201032	0.896968	0.965596	FALSE	FALSE	FALSE
ENSG00000033327	GAB2	11	77926343	protein_coding	47	-0.240513	0.000386764	0.0182653	TRUE	FALSE	FALSE
ENSG00000033627	ATP6V0A1	17	40610862	protein_coding	62	0.0846577	0.0176125	0.161169	FALSE	TRUE	FALSE
ENSG00000033800	PIAS1	15	68346517	protein_coding	72	0.00280333	0.633147	0.846252	FALSE	FALSE	FALSE
ENSG00000033867	SLC4A7	3	27414214	protein_coding	90	-0.0596608	0.0223627	0.182765	FALSE	FALSE	FALSE
ENSG00000034053	APBA2	15	29129629	protein_coding	56	-0.000774308	0.840212	0.944169	FALSE	FALSE	FALSE
ENSG00000034152	MAP2K3	17	21187984	protein_coding	52	0.0220014	0.269513	0.599688	FALSE	FALSE	FALSE
ENSG00000034510	TMSB10	2	85132749	protein_coding	22	0.0290327	0.471798	0.760503	FALSE	FALSE	FALSE
ENSG00000034533	ASTE1	3	130732719	protein_coding	33	0.00857621	0.613961	0.838748	FALSE	FALSE	FALSE
ENSG00000034677	RNF19A	8	101269288	protein_coding	39	-0.0368448	0.237952	0.567801	FALSE	TRUE	FALSE
ENSG00000034693	PEX3	6	143771944	protein_coding	34	-0.058333	0.151403	0.463998	FALSE	FALSE	FALSE
ENSG00000035115	SH3YL1	2	217730	protein_coding	80	0.0131777	0.290425	0.621155	FALSE	FALSE	FALSE
ENSG00000035141	FAM136A	2	70523107	protein_coding	63	0.0208724	0.256056	0.587015	FALSE	TRUE	FALSE
ENSG00000035403	VCL	10	75757872	protein_coding	68	-0.0984961	0.00638968	0.0942999	FALSE	FALSE	FALSE
ENSG00000035681	NSMAF	8	59496063	protein_coding	62	0.0166653	0.313794	0.642737	FALSE	FALSE	FALSE
ENSG00000035687	ADSS	1	244571796	protein_coding	42	0.0270273	0.30704	0.636463	FALSE	FALSE	FALSE
ENSG00000035862	TIMP2	17	76849059	protein_coding	53	-0.00210773	0.753401	0.902553	FALSE	FALSE	FALSE
ENSG00000035928	RFC1	4	39289076	protein_coding	67	-0.181542	0.000176498	0.0116454	TRUE	FALSE	FALSE
ENSG00000036054	TBC1D23	3	99979844	protein_coding	65	-0.111186	0.00498576	0.0826798	FALSE	FALSE	FALSE
ENSG00000036257	CUL3	2	225334867	protein_coding	59	0.00820068	0.494154	0.771192	FALSE	FALSE	FALSE
ENSG00000036448	MYOM2	8	1993155	protein_coding	39	0.000337054	0.912748	0.97113	FALSE	FALSE	FALSE
ENSG00000036549	ZZZ3	1	78028101	protein_coding	53	0.0117676	0.43979	0.73802	FALSE	FALSE	FALSE
ENSG00000036565	SLC18A1	8	20002366	protein_coding	76	8.39708e-05	0.936344	0.978431	FALSE	TRUE	FALSE
ENSG00000037042	TUBG2	17	40811323	protein_coding	63	0.0835355	0.0256398	0.196509	FALSE	FALSE	TRUE
ENSG00000037280	FLT4	5	180028506	protein_coding	76	0.0012709	0.74286	0.897745	FALSE	FALSE	FALSE
ENSG00000037474	NSUN2	5	6599352	protein_coding	92	-0.0135335	0.270195	0.600543	FALSE	FALSE	FALSE
ENSG00000037637	FBXO42	1	16573334	protein_coding	86	-0.250585	4.58241e-07	0.000248871	TRUE	TRUE	FALSE
ENSG00000037749	MFAP3	5	153418466	protein_coding	72	0.00179193	0.699705	0.880869	FALSE	FALSE	FALSE
ENSG00000037757	MRI1	19	13875346	protein_coding	54	-0.00323737	0.678499	0.869048	FALSE	FALSE	FALSE
ENSG00000037897	METTL1	12	58162254	protein_coding	36	0.217146	0.00539906	0.0866241	FALSE	TRUE	TRUE
ENSG00000038210	PI4K2B	4	25162263	protein_coding	42	0.00385353	0.683587	0.871632	FALSE	TRUE	FALSE
ENSG00000038219	BOD1L1	4	13570362	protein_coding	68	-0.0402617	0.0905945	0.363604	FALSE	FALSE	FALSE
ENSG00000038274	MAT2B	5	162930120	protein_coding	50	-0.0103971	0.493349	0.770711	FALSE	FALSE	FALSE
ENSG00000038358	EDC4	16	67906926	protein_coding	50	0.000131413	0.936192	0.978431	FALSE	FALSE	FALSE
ENSG00000038382	TRIO	5	14143811	protein_coding	100	0.0567113	0.0145463	0.145624	FALSE	FALSE	FALSE
ENSG00000038427	VCAN	5	82767284	protein_coding	95	0.041393	0.0384483	0.239739	FALSE	FALSE	FALSE
ENSG00000038532	CLEC16A	16	11038345	protein_coding	77	-0.00230607	0.68288	0.871581	FALSE	FALSE	FALSE
ENSG00000038945	MSR1	8	15965387	protein_coding	37	0.00240858	0.752227	0.901962	FALSE	FALSE	FALSE
ENSG00000039123	SKIV2L2	5	54603588	protein_coding	53	0.00993924	0.487107	0.76725	FALSE	FALSE	FALSE
ENSG00000039319	ZFYVE16	5	79703832	protein_coding	27	0.00458385	0.714284	0.886591	FALSE	FALSE	FALSE
ENSG00000039523	FAM65A	16	67552321	protein_coding	24	-0.0388135	0.236927	0.566476	FALSE	FALSE	FALSE
ENSG00000039560	RAI14	5	34656342	protein_coding	88	-0.0782912	0.00513964	0.084458	FALSE	TRUE	FALSE
ENSG00000039650	PNKP	19	50364461	protein_coding	45	-0.0165296	0.42088	0.725305	FALSE	FALSE	FALSE
ENSG00000040199	PHLPP2	16	71671738	protein_coding	92	0.00621719	0.441175	0.738723	FALSE	FALSE	TRUE
ENSG00000040275	SPDL1	5	169010638	protein_coding	59	0.015352	0.361527	0.680455	FALSE	FALSE	FALSE
ENSG00000040341	STAU2	8	74332604	protein_coding	57	0.0337298	0.168275	0.488588	FALSE	FALSE	FALSE
ENSG00000040487	PQLC2	1	19638820	protein_coding	52	0.00526056	0.60961	0.837268	FALSE	FALSE	FALSE
ENSG00000040531	CTNS	17	3539762	protein_coding	77	0.0344176	0.104107	0.387929	FALSE	FALSE	FALSE
ENSG00000040933	INPP4A	2	99061317	protein_coding	72	0.0728004	0.015367	0.148766	FALSE	FALSE	FALSE
ENSG00000041353	RAB27B	18	52385091	protein_coding	46	-0.0678089	0.0813612	0.346295	FALSE	TRUE	FALSE
ENSG00000041357	PSMA4	15	78832747	protein_coding	80	-0.0355233	0.0921983	0.366835	FALSE	TRUE	FALSE
ENSG00000041515	MYO16	13	109248500	protein_coding	31	-0.0418948	0.264878	0.595503	FALSE	FALSE	FALSE
ENSG00000041802	LSG1	3	194361517	protein_coding	108	0.0596974	0.00875127	0.111438	FALSE	TRUE	FALSE
ENSG00000041982	TNC	9	117782806	protein_coding	104	0.0472943	0.0198676	0.172082	FALSE	FALSE	FALSE
ENSG00000041988	THAP3	1	6684926	protein_coding	76	-0.192656	6.8603e-05	0.00666312	TRUE	TRUE	FALSE
ENSG00000042286	AIFM2	10	71857979	protein_coding	39	-0.0329167	0.270957	0.601258	FALSE	FALSE	FALSE
ENSG00000042317	SPATA7	14	88851268	protein_coding	63	0.00715686	0.493204	0.770706	FALSE	FALSE	FALSE
ENSG00000042429	MED17	11	93517393	protein_coding	56	-0.0566756	0.0778866	0.340582	FALSE	FALSE	FALSE
ENSG00000042445	RETSAT	2	85569211	protein_coding	43	0.10683	0.0225358	0.183772	FALSE	FALSE	FALSE
ENSG00000042493	CAPG	2	85621871	protein_coding	78	-0.0677092	0.0191567	0.168957	FALSE	FALSE	FALSE
ENSG00000042753	AP2S1	19	47341393	protein_coding	39	0.0214924	0.311137	0.640799	FALSE	FALSE	FALSE
ENSG00000042832	TG	8	133879203	protein_coding	75	-0.0260801	0.175144	0.49542	FALSE	FALSE	FALSE
ENSG00000042980	ADAM28	8	24151553	protein_coding	28	-0.0129757	0.497758	0.773303	FALSE	FALSE	FALSE
ENSG00000043093	DCUN1D1	3	182655862	protein_coding	52	-0.0879025	0.0372662	0.236026	FALSE	FALSE	FALSE
ENSG00000043143	JADE2	5	133860003	protein_coding	67	-0.0197519	0.201894	0.528172	FALSE	FALSE	FALSE
ENSG00000043462	LCP2	5	169673241	protein_coding	78	0.0101658	0.356834	0.677138	FALSE	FALSE	FALSE
ENSG00000043514	TRIT1	1	40306723	protein_coding	64	0.0068192	0.509025	0.779285	FALSE	FALSE	FALSE
ENSG00000044090	CUL7	6	43005355	protein_coding	37	-0.0121118	0.525824	0.788402	FALSE	FALSE	FALSE
ENSG00000044115	CTNNA1	5	137946656	protein_coding	58	0.0587304	0.0633327	0.307107	FALSE	TRUE	FALSE
ENSG00000044459	CNTLN	9	17134980	protein_coding	66	0.005491	0.547753	0.801237	FALSE	FALSE	FALSE
ENSG00000044524	EPHA3	3	89156674	protein_coding	27	0.16579	0.015045	0.147876	FALSE	FALSE	FALSE
ENSG00000044574	HSPA5	9	127997132	protein_coding	54	0.0202844	0.309759	0.63905	FALSE	TRUE	FALSE
ENSG00000046889	PREX2	8	68864353	protein_coding	57	0.0741212	0.0254692	0.195845	FALSE	FALSE	FALSE
ENSG00000047056	WDR37	10	1095478	protein_coding	70	0.00209322	0.679865	0.869225	FALSE	TRUE	FALSE
ENSG00000047188	YTHDC2	5	112849380	protein_coding	95	3.17398e-06	0.985789	0.994681	FALSE	FALSE	FALSE
ENSG00000047249	ATP6V1H	8	54628117	protein_coding	21	-0.0277731	0.483528	0.764829	FALSE	FALSE	FALSE
ENSG00000047315	POLR2B	4	57843888	protein_coding	81	0.000502152	0.831625	0.940539	FALSE	FALSE	FALSE
ENSG00000047346	FAM214A	15	52873514	protein_coding	51	0.000990776	0.825479	0.937315	FALSE	FALSE	FALSE
ENSG00000047365	ARAP2	4	35949843	protein_coding	20	-0.00102824	0.892265	0.96417	FALSE	FALSE	FALSE
ENSG00000047410	TPR	1	186280784	protein_coding	80	0.0202761	0.200494	0.527432	FALSE	FALSE	FALSE
ENSG00000047578	KIAA0556	16	27561454	protein_coding	78	-0.0251809	0.150987	0.463759	FALSE	FALSE	FALSE
ENSG00000047579	DTNBP1	6	15523032	protein_coding	56	0.0194101	0.306984	0.636463	FALSE	FALSE	FALSE
ENSG00000047617	ANO2	12	5641035	protein_coding	21	-0.0478532	0.389767	0.700936	FALSE	FALSE	FALSE
ENSG00000047621	C12orf4	12	4596894	protein_coding	51	-0.101427	0.0216428	0.179183	FALSE	FALSE	FALSE
ENSG00000047662	FAM184B	4	17630929	protein_coding	66	-0.0840778	0.0105012	0.120703	FALSE	FALSE	FALSE
ENSG00000047849	MAP4	3	47892182	protein_coding	69	-0.169046	0.000511957	0.0214242	TRUE	FALSE	FALSE
ENSG00000047932	GOPC	6	117639374	protein_coding	81	-0.0539109	0.0328739	0.220627	FALSE	FALSE	FALSE
ENSG00000048028	USP28	11	113668596	protein_coding	62	-0.221362	0.000124786	0.00907548	TRUE	FALSE	FALSE
ENSG00000048052	HDAC9	7	18126572	protein_coding	80	0.00435871	0.55899	0.807414	FALSE	FALSE	FALSE
ENSG00000048140	TSPAN17	5	176074388	protein_coding	70	-0.0156975	0.292834	0.623556	FALSE	FALSE	FALSE
ENSG00000048162	NOP16	5	175810949	protein_coding	54	0.019348	0.295411	0.625488	FALSE	FALSE	FALSE
ENSG00000048342	CC2D2A	4	15471489	protein_coding	66	8.16361e-06	0.981589	0.993571	FALSE	FALSE	FALSE
ENSG00000048392	RRM2B	8	103216730	protein_coding	47	-0.0105912	0.490607	0.769824	FALSE	FALSE	FALSE
ENSG00000048405	ZNF800	7	126986844	protein_coding	78	0.00104247	0.77308	0.911871	FALSE	TRUE	FALSE
ENSG00000048471	SNX29	16	12070594	protein_coding	101	-0.0286389	0.0880698	0.358359	FALSE	FALSE	FALSE
ENSG00000048544	MRPS10	6	42174539	protein_coding	57	-0.0465477	0.0894366	0.361406	FALSE	FALSE	FALSE
ENSG00000048649	RSF1	11	77371041	protein_coding	82	-0.0613397	0.0263397	0.199513	FALSE	FALSE	FALSE
ENSG00000048707	VPS13D	1	12290124	protein_coding	63	-0.177063	0.000631759	0.0239936	TRUE	TRUE	FALSE
ENSG00000048740	CELF2	10	11047259	protein_coding	70	-0.00408954	0.597522	0.829535	FALSE	FALSE	FALSE
ENSG00000048828	FAM120A	9	96214004	protein_coding	63	0.00516266	0.546867	0.800872	FALSE	TRUE	FALSE
ENSG00000048991	R3HDM1	2	136289025	protein_coding	74	-0.0387296	0.0929197	0.368355	FALSE	FALSE	FALSE
ENSG00000049089	COL9A2	1	40766159	protein_coding	48	-0.308719	7.00037e-05	0.00666312	TRUE	TRUE	FALSE
ENSG00000049130	KITLG	12	88886570	protein_coding	34	-0.03086	0.334753	0.65907	FALSE	FALSE	FALSE
ENSG00000049167	ERCC8	5	60169658	protein_coding	64	0.00318944	0.645217	0.854885	FALSE	FALSE	FALSE
ENSG00000049239	H6PD	1	9294834	protein_coding	90	-0.190292	8.96722e-06	0.00183777	TRUE	TRUE	FALSE
ENSG00000049245	VAMP3	1	7831329	protein_coding	79	-0.103028	0.0043758	0.0764146	FALSE	FALSE	FALSE
ENSG00000049246	PER3	1	7844380	protein_coding	81	-0.0719809	0.0161445	0.154219	FALSE	FALSE	FALSE
ENSG00000049323	LTBP1	2	33172039	protein_coding	92	-0.0756532	0.00742021	0.101382	FALSE	FALSE	FALSE
ENSG00000049449	RCN1	11	31833939	protein_coding	21	-0.00913999	0.679887	0.869225	FALSE	TRUE	FALSE
ENSG00000049540	ELN	7	73442119	protein_coding	79	0.00849853	0.388157	0.700244	FALSE	FALSE	FALSE
ENSG00000049618	ARID1B	6	157099063	protein_coding	74	-0.0589052	0.0330181	0.221384	FALSE	TRUE	FALSE
ENSG00000049656	CLPTM1L	5	1317859	protein_coding	60	-0.00814021	0.499573	0.773976	FALSE	TRUE	FALSE
ENSG00000049759	NEDD4L	18	55711599	protein_coding	68	0.00868362	0.455029	0.749448	FALSE	FALSE	FALSE
ENSG00000049860	HEXB	5	73935848	protein_coding	59	0.00891842	0.463638	0.755337	FALSE	FALSE	FALSE
ENSG00000049883	PTCD2	5	71616194	protein_coding	20	0.0511156	0.394286	0.705093	FALSE	TRUE	FALSE
ENSG00000050130	JKAMP	14	59951161	protein_coding	58	-0.0544065	0.0675502	0.316849	FALSE	FALSE	FALSE
ENSG00000050165	DKK3	11	11984653	protein_coding	61	-0.00133329	0.778888	0.915048	FALSE	FALSE	FALSE
ENSG00000050344	NFE2L3	7	26191860	protein_coding	24	0.000413604	0.93111	0.977643	FALSE	TRUE	FALSE
ENSG00000050393	MCUR1	6	13786789	protein_coding	84	0.00192495	0.68242	0.871173	FALSE	FALSE	FALSE
ENSG00000050405	LIMA1	12	50569571	protein_coding	80	-0.000563183	0.824576	0.936779	FALSE	FALSE	FALSE
ENSG00000050426	LETMD1	12	51441745	protein_coding	81	-0.0102984	0.361971	0.680582	FALSE	FALSE	FALSE
ENSG00000050438	SLC4A8	12	51785101	protein_coding	74	0.000536389	0.837672	0.943422	FALSE	FALSE	FALSE
ENSG00000050555	LAMC3	9	133884469	protein_coding	24	-0.0967684	0.168559	0.48867	FALSE	FALSE	FALSE
ENSG00000050628	PTGER3	1	71318036	protein_coding	60	-0.124634	0.00534104	0.0861948	FALSE	TRUE	FALSE
ENSG00000050748	MAPK9	5	179660143	protein_coding	78	-0.0116249	0.348467	0.669446	FALSE	FALSE	FALSE
ENSG00000050767	COL23A1	5	177664619	protein_coding	21	0.0957013	0.165675	0.484889	FALSE	FALSE	FALSE
ENSG00000050820	BCAR1	16	75262928	protein_coding	87	0.00991113	0.32501	0.65038	FALSE	FALSE	TRUE
ENSG00000051009	FAM160A2	11	6232565	protein_coding	78	0.00982351	0.384494	0.696813	FALSE	FALSE	FALSE
ENSG00000051108	HERPUD1	16	56965960	protein_coding	69	-0.0573486	0.0495764	0.273688	FALSE	FALSE	FALSE
ENSG00000051128	HOMER3	19	19040010	protein_coding	75	-0.0369363	0.103318	0.386592	FALSE	FALSE	FALSE
ENSG00000051180	RAD51	15	40986972	protein_coding	41	0.000747343	0.867486	0.954988	FALSE	FALSE	FALSE
ENSG00000051341	POLQ	3	121150278	protein_coding	54	0.0127323	0.396764	0.707608	FALSE	FALSE	FALSE
ENSG00000051382	PIK3CB	3	138372860	protein_coding	28	0.0167241	0.480301	0.763447	FALSE	FALSE	FALSE
ENSG00000051523	CYBA	16	88709691	protein_coding	78	0.00768794	0.362892	0.681488	FALSE	FALSE	FALSE
ENSG00000051620	HEBP2	6	138724668	protein_coding	50	-0.159177	0.00318144	0.062945	FALSE	FALSE	FALSE
ENSG00000051825	MPHOSPH9	12	123636867	protein_coding	73	0.131465	0.00181799	0.045605	TRUE	FALSE	TRUE
ENSG00000052126	PLEKHA5	12	19282648	protein_coding	49	0.0032585	0.706512	0.884521	FALSE	FALSE	FALSE
ENSG00000052723	SIKE1	1	115312100	protein_coding	64	0.0159354	0.31542	0.643124	FALSE	FALSE	FALSE
ENSG00000052749	RRP12	10	99116115	protein_coding	58	0.00227383	0.697012	0.879175	FALSE	FALSE	FALSE
ENSG00000052795	FNIP2	4	159690290	protein_coding	65	0.00303828	0.617722	0.840789	FALSE	FALSE	FALSE
ENSG00000052802	MSMO1	4	166248775	protein_coding	55	0.0130296	0.418484	0.723604	FALSE	FALSE	FALSE
ENSG00000052841	TTC17	11	43380482	protein_coding	54	-0.000314919	0.896947	0.965596	FALSE	FALSE	FALSE
ENSG00000053108	FSTL4	5	132532147	protein_coding	22	-0.070872	0.228167	0.557183	FALSE	FALSE	FALSE
ENSG00000053254	FOXN3	14	89591215	protein_coding	81	-0.0967496	0.00556916	0.0880021	FALSE	FALSE	FALSE
ENSG00000053372	MRTO4	1	19578033	protein_coding	63	-0.0061371	0.538017	0.79545	FALSE	FALSE	FALSE
ENSG00000053524	MCF2L2	3	182895831	protein_coding	85	-0.0542023	0.0264015	0.199703	FALSE	TRUE	FALSE
ENSG00000053702	NRIP2	12	2934514	protein_coding	51	0.0163369	0.385743	0.697858	FALSE	FALSE	FALSE
ENSG00000053747	LAMA3	18	21269407	protein_coding	50	0.00349225	0.689042	0.87424	FALSE	TRUE	FALSE
ENSG00000053770	AP5M1	14	57735627	protein_coding	26	0.000112538	0.952881	0.983298	FALSE	FALSE	FALSE
ENSG00000053900	ANAPC4	4	25378835	protein_coding	90	0.0106825	0.309012	0.638358	FALSE	FALSE	FALSE
ENSG00000053918	KCNQ1	11	2465914	protein_coding	25	0.00304442	0.792233	0.921276	FALSE	FALSE	FALSE
ENSG00000054116	TRAPPC3	1	36602173	protein_coding	30	-0.0704188	0.123616	0.425375	FALSE	FALSE	FALSE
ENSG00000054118	THRAP3	1	36690017	protein_coding	67	-0.114516	0.00447693	0.0775573	FALSE	TRUE	FALSE
ENSG00000054148	PHPT1	9	139743176	protein_coding	47	-0.0316534	0.241799	0.57233	FALSE	FALSE	FALSE
ENSG00000054219	LY75	2	160628362	protein_coding	70	0.105348	0.00302145	0.0619227	FALSE	FALSE	FALSE
ENSG00000054267	ARID4B	1	235294949	protein_coding	69	0.0210261	0.234004	0.563831	FALSE	TRUE	FALSE
ENSG00000054277	OPN3	1	241753404	protein_coding	32	0.0229569	0.395245	0.705995	FALSE	FALSE	FALSE
ENSG00000054282	SDCCAG8	1	243419320	protein_coding	89	-0.0464077	0.0395689	0.244657	FALSE	TRUE	FALSE
ENSG00000054356	PTPRN	2	220154345	protein_coding	60	0.058234	0.0649962	0.310353	FALSE	FALSE	FALSE
ENSG00000054392	HHAT	1	210501596	protein_coding	65	0.035645	0.132709	0.439612	FALSE	TRUE	FALSE
ENSG00000054523	KIF1B	1	10270863	protein_coding	82	-0.243913	5.99874e-07	0.000260633	TRUE	TRUE	FALSE
ENSG00000054611	TBC1D22A	22	47158518	protein_coding	80	-0.0159134	0.240403	0.570516	FALSE	FALSE	FALSE
ENSG00000054654	SYNE2	14	64319683	protein_coding	101	-0.031277	0.0662905	0.313883	FALSE	FALSE	FALSE
ENSG00000054690	PLEKHH1	14	68000018	protein_coding	86	-0.11806	0.000929505	0.0305024	TRUE	FALSE	FALSE
ENSG00000054793	ATP9A	20	50213053	protein_coding	94	0.000370302	0.85329	0.95024	FALSE	TRUE	FALSE
ENSG00000054965	FAM168A	11	73111532	protein_coding	55	-0.0478947	0.116546	0.413294	FALSE	FALSE	FALSE
ENSG00000054967	RELT	11	73087309	protein_coding	40	0.0609962	0.119628	0.418569	FALSE	FALSE	FALSE
ENSG00000054983	GALC	14	88304164	protein_coding	91	-0.0226485	0.134862	0.44238	FALSE	FALSE	FALSE
ENSG00000055044	NOP58	2	203130439	protein_coding	47	-0.00260779	0.733826	0.894864	FALSE	TRUE	FALSE
ENSG00000055070	SZRD1	1	16679070	protein_coding	72	-0.11068	0.00327831	0.0638175	FALSE	FALSE	FALSE
ENSG00000055118	KCNH2	7	150642049	protein_coding	81	0.0278235	0.123664	0.425375	FALSE	FALSE	FALSE
ENSG00000055130	CUL1	7	148395006	protein_coding	32	0.0758653	0.134111	0.441193	FALSE	FALSE	FALSE
ENSG00000055147	FAM114A2	5	153369688	protein_coding	79	0.000289379	0.876493	0.958276	FALSE	FALSE	FALSE
ENSG00000055163	CYFIP2	5	156693089	protein_coding	104	0.0385339	0.0368688	0.235293	FALSE	FALSE	FALSE
ENSG00000055208	TAB2	6	149539777	protein_coding	55	-0.00675193	0.557508	0.806281	FALSE	FALSE	FALSE
ENSG00000055211	GINM1	6	149887430	protein_coding	25	-0.191551	0.0207385	0.175062	FALSE	FALSE	FALSE
ENSG00000055332	EIF2AK2	2	37326353	protein_coding	83	0.00630477	0.475603	0.762143	FALSE	FALSE	FALSE
ENSG00000055483	USP36	17	76783463	protein_coding	91	0.0682547	0.0114207	0.126641	FALSE	FALSE	FALSE
ENSG00000055609	KMT2C	7	151832010	protein_coding	43	-0.00443004	0.676693	0.868206	FALSE	TRUE	FALSE
ENSG00000055813	CCDC85A	2	56411258	protein_coding	24	0.0168462	0.559083	0.807441	FALSE	FALSE	FALSE
ENSG00000055917	PUM2	2	20448452	protein_coding	77	2.15815e-05	0.967165	0.98965	FALSE	FALSE	FALSE
ENSG00000055950	MRPL43	10	102729215	protein_coding	73	-0.0196956	0.228109	0.557166	FALSE	FALSE	FALSE
ENSG00000055955	ITIH4	3	52846991	protein_coding	46	-0.085867	0.041729	0.252372	FALSE	FALSE	FALSE
ENSG00000056050	C4orf27	4	170650616	protein_coding	49	-0.00431307	0.63064	0.84495	FALSE	FALSE	FALSE
ENSG00000056097	ZFR	5	32354456	protein_coding	55	0.00151571	0.767936	0.909589	FALSE	FALSE	FALSE
ENSG00000056487	PHF21B	22	45277042	protein_coding	69	-0.0380701	0.112198	0.404355	FALSE	TRUE	FALSE
ENSG00000056558	TRAF1	9	123664671	protein_coding	74	0.0369447	0.0907337	0.363671	FALSE	FALSE	FALSE
ENSG00000056586	RC3H2	9	125606835	protein_coding	67	-0.0425236	0.0697866	0.321317	FALSE	FALSE	FALSE
ENSG00000056661	PCGF2	17	36890150	protein_coding	56	-0.0652942	0.0612265	0.30294	FALSE	FALSE	FALSE
ENSG00000056736	IL17RB	3	53880607	protein_coding	40	0.034191	0.255875	0.586724	FALSE	FALSE	FALSE
ENSG00000056972	TRAF3IP2	6	111877657	protein_coding	44	0.000371121	0.892243	0.96417	FALSE	FALSE	FALSE
ENSG00000057019	DCBLD2	3	98514785	protein_coding	102	0.0140298	0.215533	0.543333	FALSE	FALSE	FALSE
ENSG00000057252	SOAT1	1	179262925	protein_coding	81	0.00906347	0.385945	0.698107	FALSE	FALSE	FALSE
ENSG00000057608	GDI2	10	5807186	protein_coding	88	0.00194557	0.681883	0.870854	FALSE	FALSE	FALSE
ENSG00000057657	PRDM1	6	106534195	protein_coding	29	-0.0395635	0.314943	0.643124	FALSE	FALSE	TRUE
ENSG00000057663	ATG5	6	106632351	protein_coding	21	0.0355274	0.42743	0.729843	FALSE	FALSE	TRUE
ENSG00000057704	TMCC3	12	94960900	protein_coding	88	0.00742357	0.378742	0.693508	FALSE	FALSE	FALSE
ENSG00000057757	PITHD1	1	24104895	protein_coding	41	-0.16301	0.0096964	0.116208	FALSE	TRUE	FALSE
ENSG00000057935	MTA3	2	42721709	protein_coding	92	0.00784211	0.408306	0.715449	FALSE	FALSE	FALSE
ENSG00000058056	USP13	3	179370543	protein_coding	67	0.0100196	0.369465	0.686517	FALSE	FALSE	FALSE
ENSG00000058063	ATP11B	3	182511288	protein_coding	44	-0.00496398	0.662173	0.862335	FALSE	FALSE	FALSE
ENSG00000058091	CDK14	7	90095738	protein_coding	68	0.0121569	0.354896	0.675584	FALSE	FALSE	FALSE
ENSG00000058262	SEC61A1	3	127770484	protein_coding	46	-0.0234506	0.31727	0.644317	FALSE	FALSE	FALSE
ENSG00000058272	PPP1R12A	12	80167343	protein_coding	30	0.00932673	0.584677	0.821186	FALSE	FALSE	FALSE
ENSG00000058404	CAMK2B	7	44256749	protein_coding	91	0.000416616	0.836419	0.942753	FALSE	FALSE	FALSE
ENSG00000058453	CROCC	1	17066768	protein_coding	58	-0.0535153	0.0693104	0.320184	FALSE	FALSE	FALSE
ENSG00000058600	POLR3E	16	22308730	protein_coding	49	-0.00984798	0.473412	0.761243	FALSE	TRUE	FALSE
ENSG00000058668	ATP2B4	1	203595689	protein_coding	91	0.148825	0.000194191	0.0122634	TRUE	FALSE	FALSE
ENSG00000058673	ZC3H11A	1	203764782	protein_coding	46	0.0129807	0.447879	0.743677	FALSE	FALSE	FALSE
ENSG00000058729	RIOK2	5	96496571	protein_coding	79	0.0078747	0.426368	0.72924	FALSE	FALSE	FALSE
ENSG00000058799	YIPF1	1	54317392	protein_coding	65	-0.0880183	0.0200725	0.172763	FALSE	FALSE	FALSE
ENSG00000058866	DGKG	3	185823457	protein_coding	44	0.0318378	0.201509	0.5278	FALSE	FALSE	FALSE
ENSG00000059122	FLYWCH1	16	2961938	protein_coding	101	0.00238471	0.62774	0.843296	FALSE	FALSE	FALSE
ENSG00000059145	UNKL	16	1413206	protein_coding	77	0.000140536	0.919066	0.972669	FALSE	FALSE	FALSE
ENSG00000059378	PARP12	7	139723544	protein_coding	72	0.0291608	0.147228	0.460572	FALSE	FALSE	FALSE
ENSG00000059573	ALDH18A1	10	97365696	protein_coding	73	0.0280349	0.141216	0.45301	FALSE	TRUE	FALSE
ENSG00000059588	TARBP1	1	234527059	protein_coding	109	0.00202453	0.645902	0.854917	FALSE	FALSE	FALSE
ENSG00000059691	PET112	4	152591656	protein_coding	60	-0.046135	0.0918782	0.366231	FALSE	FALSE	FALSE
ENSG00000059728	MXD1	2	70124820	protein_coding	59	0.00779757	0.514484	0.781459	FALSE	TRUE	FALSE
ENSG00000059758	CDK17	12	96672039	protein_coding	71	0.0293461	0.132962	0.439913	FALSE	FALSE	FALSE
ENSG00000059769	DNAJC25	9	114393632	protein_coding	39	-0.000751155	0.874388	0.957887	FALSE	FALSE	FALSE
ENSG00000059804	SLC2A3	12	8071826	protein_coding	27	-0.0134062	0.483963	0.765294	FALSE	TRUE	FALSE
ENSG00000059915	PSD	10	104162376	protein_coding	53	0.00674448	0.493022	0.770706	FALSE	TRUE	FALSE
ENSG00000060069	CTDP1	18	77439801	protein_coding	66	0.0245232	0.201689	0.52789	FALSE	FALSE	FALSE
ENSG00000060138	YBX3	12	10851683	protein_coding	27	0.0547464	0.16275	0.481686	FALSE	FALSE	FALSE
ENSG00000060237	WNK1	12	861759	protein_coding	97	0.0145242	0.209154	0.535051	FALSE	FALSE	FALSE
ENSG00000060339	CCAR1	10	70480769	protein_coding	49	-0.169287	0.00338035	0.0645404	FALSE	FALSE	FALSE
ENSG00000060491	OGFR	20	61436187	protein_coding	88	0.000129664	0.907678	0.968868	FALSE	FALSE	FALSE
ENSG00000060656	PTPRU	1	29563028	protein_coding	32	0.0141346	0.525919	0.788402	FALSE	FALSE	FALSE
ENSG00000060688	SNRNP40	1	31732417	protein_coding	39	-0.0970109	0.0496845	0.27403	FALSE	FALSE	FALSE
ENSG00000060709	RIMBP2	12	130880682	protein_coding	111	0.0330206	0.0556384	0.289544	FALSE	FALSE	FALSE
ENSG00000060718	COL11A1	1	103342023	protein_coding	41	0.000741119	0.869065	0.955738	FALSE	FALSE	FALSE
ENSG00000060749	QSER1	11	32914724	protein_coding	64	0.0374719	0.116932	0.413988	FALSE	FALSE	FALSE
ENSG00000060762	MPC1	6	166778407	protein_coding	56	0.0291755	0.190733	0.516386	FALSE	FALSE	FALSE
ENSG00000060971	ACAA1	3	38144620	protein_coding	60	-0.0523404	0.0641789	0.309187	FALSE	FALSE	FALSE
ENSG00000060982	BCAT1	12	24964295	protein_coding	103	-0.00634648	0.426456	0.729245	FALSE	FALSE	FALSE
ENSG00000061273	HDAC7	12	48176505	protein_coding	107	0.0021837	0.618845	0.841183	FALSE	FALSE	FALSE
ENSG00000061337	LZTS1	8	20103676	protein_coding	76	0.000110571	0.929456	0.9769	FALSE	FALSE	FALSE
ENSG00000061676	NCKAP1	2	183773843	protein_coding	62	0.0632962	0.0235828	0.188351	FALSE	FALSE	FALSE
ENSG00000061794	MRPS35	12	27863706	protein_coding	30	9.18643e-05	0.959488	0.986516	FALSE	FALSE	FALSE
ENSG00000061918	GUCY1B3	4	156680144	protein_coding	66	-0.0208451	0.257408	0.588253	FALSE	FALSE	FALSE
ENSG00000061936	SFSWAP	12	132195626	protein_coding	79	0.0605268	0.0268081	0.200413	FALSE	FALSE	FALSE
ENSG00000061938	TNK2	3	195590235	protein_coding	102	0.00175114	0.667507	0.864381	FALSE	FALSE	FALSE
ENSG00000061987	MON2	12	62860597	protein_coding	93	0.00383558	0.542692	0.79826	FALSE	TRUE	TRUE
ENSG00000062038	CDH3	16	68670092	protein_coding	63	0.0303575	0.126219	0.429104	FALSE	TRUE	FALSE
ENSG00000062194	GPBP1	5	56469775	protein_coding	74	0.000835888	0.801379	0.926414	FALSE	FALSE	FALSE
ENSG00000062370	ZNF112	19	44830708	protein_coding	52	-0.0361208	0.181877	0.504096	FALSE	FALSE	FALSE
ENSG00000062598	ELMO2	20	44994688	protein_coding	69	0.0491717	0.0622105	0.304383	FALSE	TRUE	FALSE
ENSG00000062650	WAPAL	10	88195013	protein_coding	40	0.00243912	0.739288	0.897156	FALSE	FALSE	FALSE
ENSG00000062716	VMP1	17	57784553	protein_coding	24	0.00747185	0.67447	0.867452	FALSE	FALSE	FALSE
ENSG00000062725	APPBP2	17	58520520	protein_coding	21	0.00371466	0.802085	0.926446	FALSE	FALSE	FALSE
ENSG00000062822	POLD1	19	50887461	protein_coding	29	-0.0016377	0.817227	0.933409	FALSE	FALSE	FALSE
ENSG00000063015	SEZ6	17	27281919	protein_coding	28	-0.000254719	0.939314	0.97956	FALSE	FALSE	FALSE
ENSG00000063046	EIF4B	12	53399942	protein_coding	60	0.00039761	0.87455	0.957887	FALSE	FALSE	FALSE
ENSG00000063169	GLTSCR1	19	48111453	protein_coding	60	-0.0216234	0.25249	0.584401	FALSE	FALSE	FALSE
ENSG00000063176	SPHK2	19	49122548	protein_coding	31	0.00478673	0.710766	0.885017	FALSE	FALSE	FALSE
ENSG00000063177	RPL18	19	49118585	protein_coding	22	-0.00885201	0.635977	0.847814	FALSE	FALSE	FALSE
ENSG00000063241	ISOC2	19	55964352	protein_coding	43	0.0420477	0.170228	0.490717	FALSE	FALSE	FALSE
ENSG00000063244	U2AF2	19	56165512	protein_coding	39	-0.255241	0.00190096	0.047142	TRUE	FALSE	FALSE
ENSG00000063322	MED29	19	39881943	protein_coding	57	-0.0414391	0.136102	0.444746	FALSE	FALSE	FALSE
ENSG00000063660	GPC1	2	241375088	protein_coding	102	0.000286768	0.866983	0.954895	FALSE	FALSE	FALSE
ENSG00000063761	ADCK1	14	78266426	protein_coding	80	-0.0399639	0.0602598	0.300727	FALSE	FALSE	FALSE
ENSG00000063854	HAGH	16	1845621	protein_coding	56	-0.00706886	0.51469	0.781459	FALSE	FALSE	FALSE
ENSG00000063978	RNF4	4	2463947	protein_coding	43	-0.124572	0.0205052	0.174391	FALSE	FALSE	FALSE
ENSG00000064012	CASP8	2	202098166	protein_coding	50	0.00851107	0.48143	0.763932	FALSE	FALSE	FALSE
ENSG00000064042	LIMCH1	4	41361624	protein_coding	80	0.0161088	0.252318	0.584261	FALSE	FALSE	FALSE
ENSG00000064102	ASUN	12	27058114	protein_coding	57	0.0170704	0.307736	0.637282	FALSE	FALSE	FALSE
ENSG00000064115	TM7SF3	12	27126128	protein_coding	52	-0.0233738	0.246471	0.577678	FALSE	FALSE	FALSE
ENSG00000064205	WISP2	20	43343485	protein_coding	22	-0.0579238	0.29436	0.624428	FALSE	FALSE	FALSE
ENSG00000064225	ST3GAL6	3	98451080	protein_coding	72	0.00264384	0.664074	0.862632	FALSE	FALSE	FALSE
ENSG00000064270	ATP2C2	16	84402133	protein_coding	26	0.034525	0.384879	0.697215	FALSE	FALSE	FALSE
ENSG00000064300	NGFR	17	47572655	protein_coding	76	0.000259817	0.892397	0.964209	FALSE	FALSE	FALSE
ENSG00000064309	CDON	11	125825691	protein_coding	89	-0.0940544	0.00251576	0.0561112	FALSE	FALSE	FALSE
ENSG00000064313	TAF2	8	120743015	protein_coding	85	0.0113822	0.318966	0.645567	FALSE	FALSE	FALSE
ENSG00000064393	HIPK2	7	139246316	protein_coding	87	0.085005	0.0041571	0.0738468	FALSE	FALSE	FALSE
ENSG00000064419	TNPO3	7	128594948	protein_coding	96	0.0513397	0.0189226	0.167923	FALSE	FALSE	FALSE
ENSG00000064490	RFXANK	19	19303008	protein_coding	35	0.00720753	0.62219	0.841832	FALSE	FALSE	FALSE
ENSG00000064545	TMEM161A	19	19229978	protein_coding	32	-0.118382	0.0250869	0.194618	FALSE	FALSE	FALSE
ENSG00000064547	LPAR2	19	19734477	protein_coding	62	0.0200965	0.269568	0.599688	FALSE	FALSE	FALSE
ENSG00000064601	CTSA	20	44518783	protein_coding	54	0.0300377	0.170103	0.490486	FALSE	FALSE	FALSE
ENSG00000064607	SUGP2	19	19101697	protein_coding	58	-0.028868	0.201473	0.5278	FALSE	FALSE	FALSE
ENSG00000064651	SLC12A2	5	127419458	protein_coding	66	-0.00183378	0.727589	0.892319	FALSE	FALSE	FALSE
ENSG00000064652	SNX24	5	122179134	protein_coding	61	-0.0372727	0.120887	0.420453	FALSE	FALSE	FALSE
ENSG00000064666	CNN2	19	1026298	protein_coding	93	0.0172356	0.167095	0.487114	FALSE	FALSE	FALSE
ENSG00000064687	ABCA7	19	1040102	protein_coding	66	0.0107042	0.402762	0.710864	FALSE	FALSE	FALSE
ENSG00000064703	DDX20	1	112297867	protein_coding	69	0.0160859	0.246377	0.577648	FALSE	FALSE	FALSE
ENSG00000064726	BTBD1	15	83685174	protein_coding	72	-0.0141189	0.303025	0.632792	FALSE	FALSE	FALSE
ENSG00000064763	FAR2	12	29302036	protein_coding	78	0.00275767	0.632405	0.846045	FALSE	FALSE	FALSE
ENSG00000064932	SBNO2	19	1107636	protein_coding	74	-0.0422652	0.0681084	0.317644	FALSE	FALSE	FALSE
ENSG00000064933	PMS1	2	190649107	protein_coding	32	-0.0213116	0.42171	0.726088	FALSE	FALSE	FALSE
ENSG00000064961	HMG20B	19	3572775	protein_coding	47	0.000469788	0.87996	0.958921	FALSE	FALSE	FALSE
ENSG00000064989	CALCRL	2	188207856	protein_coding	54	0.0360238	0.137138	0.44703	FALSE	FALSE	FALSE
ENSG00000064995	TAF11	6	34845555	protein_coding	37	-0.0405925	0.245003	0.576318	FALSE	FALSE	FALSE
ENSG00000064999	ANKS1A	6	34857042	protein_coding	86	0.00665692	0.423078	0.727448	FALSE	FALSE	FALSE
ENSG00000065000	AP3D1	19	2100988	protein_coding	75	-0.019973	0.22089	0.54891	FALSE	FALSE	FALSE
ENSG00000065029	ZNF76	6	35226686	protein_coding	33	0.00439113	0.647441	0.855076	FALSE	FALSE	FALSE
ENSG00000065054	SLC9A3R2	16	2075357	protein_coding	59	-0.0494618	0.0837107	0.350122	FALSE	FALSE	FALSE
ENSG00000065060	UHRF1BP1	6	34759857	protein_coding	49	0.0903502	0.0440079	0.258107	FALSE	FALSE	FALSE
ENSG00000065135	GNAI3	1	110091233	protein_coding	75	0.00146052	0.73575	0.895832	FALSE	FALSE	FALSE
ENSG00000065150	IPO5	13	98605912	protein_coding	59	-0.00822431	0.502399	0.775039	FALSE	TRUE	FALSE
ENSG00000065154	OAT	10	126085872	protein_coding	62	-0.056304	0.0537041	0.28542	FALSE	FALSE	FALSE
ENSG00000065183	WDR3	1	118472343	protein_coding	45	0.147021	0.00681846	0.0966868	FALSE	FALSE	FALSE
ENSG00000065243	PKN2	1	89149905	protein_coding	55	-0.0857948	0.0293999	0.20983	FALSE	FALSE	FALSE
ENSG00000065268	WDR18	19	983174	protein_coding	68	0.0381185	0.087263	0.356201	FALSE	FALSE	FALSE
ENSG00000065308	TRAM2	6	52362200	protein_coding	96	-0.0406492	0.0405845	0.248282	FALSE	FALSE	FALSE
ENSG00000065320	NTN1	17	8924859	protein_coding	34	0.0184682	0.425017	0.728506	FALSE	FALSE	FALSE
ENSG00000065328	MCM10	10	13203554	protein_coding	66	0.00179738	0.71558	0.887591	FALSE	FALSE	FALSE
ENSG00000065357	DGKA	12	56321103	protein_coding	26	-0.212158	0.0289194	0.208304	FALSE	FALSE	FALSE
ENSG00000065413	ANKRD44	2	197831741	protein_coding	58	0.021251	0.277678	0.606716	FALSE	FALSE	FALSE
ENSG00000065427	KARS	16	75661622	protein_coding	39	-0.0202952	0.36615	0.683693	FALSE	TRUE	TRUE
ENSG00000065457	ADAT1	16	75630879	protein_coding	71	-0.0296964	0.153542	0.467295	FALSE	FALSE	TRUE
ENSG00000065485	PDIA5	3	122785909	protein_coding	60	-0.0118529	0.41408	0.720099	FALSE	TRUE	FALSE
ENSG00000065491	TBC1D22B	6	37225548	protein_coding	67	0.0154874	0.292478	0.623288	FALSE	FALSE	FALSE
ENSG00000065518	NDUFB4	3	120315156	protein_coding	39	-0.0192817	0.41538	0.72109	FALSE	FALSE	FALSE
ENSG00000065526	SPEN	1	16174359	protein_coding	82	-0.0810119	0.00750859	0.102075	FALSE	TRUE	FALSE
ENSG00000065534	MYLK	3	123328896	protein_coding	70	-0.118644	0.00205815	0.0495815	TRUE	FALSE	FALSE
ENSG00000065548	ZC3H15	2	187350883	protein_coding	45	-0.0878082	0.0389811	0.242365	FALSE	FALSE	FALSE
ENSG00000065559	MAP2K4	17	11924141	protein_coding	45	-0.0490121	0.146632	0.459786	FALSE	TRUE	FALSE
ENSG00000065600	TMEM206	1	212537273	protein_coding	33	0.0141324	0.530586	0.791326	FALSE	TRUE	FALSE
ENSG00000065609	SNAP91	6	84262599	protein_coding	75	0.00876567	0.385659	0.697823	FALSE	TRUE	FALSE
ENSG00000065613	SLK	10	105726959	protein_coding	79	-0.0313205	0.113777	0.407332	FALSE	FALSE	FALSE
ENSG00000065615	CYB5R4	6	84569362	protein_coding	23	-0.0425271	0.372132	0.687528	FALSE	FALSE	FALSE
ENSG00000065621	GSTO2	10	106028631	protein_coding	21	0.0108432	0.620742	0.841821	FALSE	FALSE	FALSE
ENSG00000065665	SEC61A2	10	12171636	protein_coding	62	-0.0253829	0.17976	0.50027	FALSE	FALSE	FALSE
ENSG00000065717	TLE2	19	2997636	protein_coding	34	4.28144e-05	0.972327	0.990566	FALSE	FALSE	FALSE
ENSG00000065802	ASB1	2	239335383	protein_coding	93	0.00117366	0.724215	0.89163	FALSE	FALSE	FALSE
ENSG00000065809	FAM107B	10	14560556	protein_coding	88	-0.000464248	0.834558	0.941541	FALSE	FALSE	FALSE
ENSG00000065833	ME1	6	83920108	protein_coding	40	0.00670669	0.609974	0.837403	FALSE	FALSE	FALSE
ENSG00000065882	TBC1D1	4	37892708	protein_coding	81	0.00742984	0.407997	0.715449	FALSE	FALSE	FALSE
ENSG00000065883	CDK13	7	39989636	protein_coding	55	-0.00018644	0.921491	0.973267	FALSE	FALSE	FALSE
ENSG00000065911	MTHFD2	2	74425689	protein_coding	52	-0.000496454	0.879615	0.958921	FALSE	TRUE	FALSE
ENSG00000065970	FOXJ2	12	8185299	protein_coding	90	0.0145151	0.245423	0.576628	FALSE	FALSE	FALSE
ENSG00000065989	PDE4A	19	10527449	protein_coding	34	-0.0026619	0.781372	0.916061	FALSE	FALSE	FALSE
ENSG00000066027	PPP2R5A	1	212458879	protein_coding	72	0.00216903	0.69027	0.875143	FALSE	FALSE	FALSE
ENSG00000066032	CTNNA2	2	79412357	protein_coding	87	0.0719351	0.010943	0.123815	FALSE	TRUE	FALSE
ENSG00000066044	ELAVL1	19	8023463	protein_coding	76	-0.118858	0.00166322	0.0437432	TRUE	TRUE	FALSE
ENSG00000066056	TIE1	1	43766664	protein_coding	44	0.0364338	0.176874	0.497508	FALSE	FALSE	FALSE
ENSG00000066084	DIP2B	12	50898768	protein_coding	88	0.0804913	0.00724795	0.100162	FALSE	FALSE	FALSE
ENSG00000066117	SMARCD1	12	50478755	protein_coding	73	0.0261404	0.17246	0.492866	FALSE	FALSE	FALSE
ENSG00000066135	KDM4A	1	44115829	protein_coding	52	-0.0708969	0.0498759	0.274615	FALSE	FALSE	FALSE
ENSG00000066136	NFYC	1	41157320	protein_coding	69	-0.0606245	0.0348587	0.228493	FALSE	FALSE	FALSE
ENSG00000066230	SLC9A3	5	473425	protein_coding	38	0.182035	0.00794891	0.105166	FALSE	FALSE	FALSE
ENSG00000066248	NGEF	2	233743396	protein_coding	23	-0.041717	0.392163	0.703613	FALSE	FALSE	FALSE
ENSG00000066279	ASPM	1	197053258	protein_coding	67	-0.0165655	0.30583	0.63555	FALSE	FALSE	FALSE
ENSG00000066294	CD84	1	160510885	protein_coding	57	0.0105203	0.367567	0.684587	FALSE	FALSE	FALSE
ENSG00000066336	SPI1	11	47376411	protein_coding	30	-0.256157	0.0031785	0.062945	FALSE	FALSE	FALSE
ENSG00000066382	MPPED2	11	30406040	protein_coding	74	0.00272403	0.6647	0.862863	FALSE	FALSE	FALSE
ENSG00000066427	ATXN3	14	92524896	protein_coding	94	0.000266914	0.865084	0.954643	FALSE	FALSE	FALSE
ENSG00000066455	GOLGA5	14	93260576	protein_coding	54	-0.000257429	0.911132	0.970742	FALSE	FALSE	FALSE
ENSG00000066557	LRRC40	1	70610488	protein_coding	40	-0.00162671	0.801304	0.926414	FALSE	FALSE	FALSE
ENSG00000066583	ISOC1	5	128430444	protein_coding	46	0.00746103	0.577839	0.818529	FALSE	TRUE	FALSE
ENSG00000066629	EML1	14	100204030	protein_coding	92	0.000270439	0.87349	0.957305	FALSE	FALSE	FALSE
ENSG00000066654	THUMPD1	16	20744986	protein_coding	84	0.0092414	0.358534	0.678268	FALSE	FALSE	FALSE
ENSG00000066697	MSANTD3	9	103189438	protein_coding	42	0.0583767	0.0671434	0.31613	FALSE	FALSE	FALSE
ENSG00000066735	KIF26A	14	104605060	protein_coding	97	-0.017912	0.182927	0.50533	FALSE	FALSE	FALSE
ENSG00000066739	ATG2B	14	96747595	protein_coding	69	0.0164325	0.294975	0.625052	FALSE	FALSE	FALSE
ENSG00000066827	ZFAT	8	135490031	protein_coding	80	-0.0517259	0.0324178	0.219702	FALSE	FALSE	FALSE
ENSG00000066855	MTFR1	8	66556969	protein_coding	32	0.240815	0.00562158	0.0881796	FALSE	TRUE	FALSE
ENSG00000066923	STAG3	7	99775186	protein_coding	78	0.00841822	0.435806	0.735346	FALSE	TRUE	FALSE
ENSG00000066926	FECH	18	55215515	protein_coding	89	0.0134592	0.256869	0.587639	FALSE	FALSE	FALSE
ENSG00000066933	MYO9A	15	72114632	protein_coding	53	0.00241092	0.731123	0.893605	FALSE	FALSE	FALSE
ENSG00000067057	PFKP	10	3108525	protein_coding	109	0.000942376	0.736151	0.896019	FALSE	FALSE	FALSE
ENSG00000067064	IDI1	10	1085848	protein_coding	38	-0.0763419	0.105721	0.391659	FALSE	FALSE	FALSE
ENSG00000067066	SP100	2	231280657	protein_coding	77	0.00737708	0.432174	0.732678	FALSE	FALSE	FALSE
ENSG00000067082	KLF6	10	3818188	protein_coding	94	-1.41237e-05	0.969719	0.990123	FALSE	TRUE	FALSE
ENSG00000067141	NEO1	15	73344051	protein_coding	69	0.0172097	0.276246	0.605942	FALSE	FALSE	FALSE
ENSG00000067167	TRAM1	8	71485677	protein_coding	25	5.33439e-06	0.990195	0.99576	FALSE	FALSE	FALSE
ENSG00000067182	TNFRSF1A	12	6437923	protein_coding	65	0.00163632	0.742533	0.897745	FALSE	FALSE	FALSE
ENSG00000067191	CACNB1	17	37329709	protein_coding	60	0.0892843	0.0217585	0.179727	FALSE	TRUE	FALSE
ENSG00000067208	EVI5	1	92974253	protein_coding	63	0.00397819	0.608243	0.836453	FALSE	FALSE	FALSE
ENSG00000067221	STOML1	15	74275547	protein_coding	68	0.00515609	0.53786	0.79545	FALSE	FALSE	FALSE
ENSG00000067225	PKM	15	72491370	protein_coding	41	-0.0186626	0.372197	0.687528	FALSE	TRUE	FALSE
ENSG00000067248	DHX29	5	54552073	protein_coding	30	0.0987905	0.102067	0.384548	FALSE	FALSE	FALSE
ENSG00000067334	DNTTIP2	1	94333373	protein_coding	80	-0.0137604	0.247234	0.578263	FALSE	FALSE	FALSE
ENSG00000067365	METTL22	16	8715540	protein_coding	79	0.000361254	0.864019	0.953757	FALSE	FALSE	FALSE
ENSG00000067369	TP53BP1	15	43699407	protein_coding	51	0.00100484	0.828794	0.939026	FALSE	FALSE	FALSE
ENSG00000067533	RRP15	1	218458629	protein_coding	25	-0.0431085	0.34064	0.664278	FALSE	FALSE	FALSE
ENSG00000067560	RHOA	3	49396578	protein_coding	51	-0.0251769	0.234967	0.565573	FALSE	TRUE	FALSE
ENSG00000067596	DHX8	17	41561233	protein_coding	74	0.0478118	0.0634519	0.307548	FALSE	FALSE	TRUE
ENSG00000067606	PRKCZ	1	1981909	protein_coding	21	-0.0953321	0.11737	0.415111	FALSE	TRUE	FALSE
ENSG00000067704	IARS2	1	220267444	protein_coding	41	0.0158073	0.424662	0.728188	FALSE	FALSE	FALSE
ENSG00000067715	SYT1	12	79257773	protein_coding	63	0.00122339	0.781544	0.916061	FALSE	FALSE	FALSE
ENSG00000067798	NAV3	12	78224685	protein_coding	67	0.000817562	0.821368	0.935189	FALSE	TRUE	FALSE
ENSG00000067836	ROGDI	16	4846969	protein_coding	74	4.13676e-05	0.956658	0.985884	FALSE	FALSE	FALSE
ENSG00000068001	HYAL2	3	50355221	protein_coding	43	-0.00290532	0.704888	0.883408	FALSE	FALSE	FALSE
ENSG00000068024	HDAC4	2	239969864	protein_coding	95	-0.010367	0.329809	0.654434	FALSE	FALSE	FALSE
ENSG00000068028	RASSF1	3	50367219	protein_coding	29	0.00107349	0.861554	0.95297	FALSE	FALSE	FALSE
ENSG00000068120	COASY	17	40713485	protein_coding	76	0.0255627	0.150474	0.463149	FALSE	FALSE	TRUE
ENSG00000068137	PLEKHH3	17	40819932	protein_coding	52	0.0062238	0.570513	0.813341	FALSE	FALSE	TRUE
ENSG00000068305	MEF2A	15	100017370	protein_coding	99	-0.0144312	0.222778	0.550452	FALSE	FALSE	FALSE
ENSG00000068383	INPP5A	10	134351324	protein_coding	42	0.00275198	0.741351	0.897528	FALSE	FALSE	FALSE
ENSG00000068489	PRR11	17	57232860	protein_coding	60	0.0753053	0.0363107	0.233792	FALSE	FALSE	FALSE
ENSG00000068615	REEP1	2	86441116	protein_coding	71	0.0181795	0.26435	0.595503	FALSE	TRUE	FALSE
ENSG00000068650	ATP11A	13	113344643	protein_coding	106	0.0033016	0.563349	0.809832	FALSE	FALSE	FALSE
ENSG00000068654	POLR1A	2	86247339	protein_coding	78	0.00499558	0.534123	0.79355	FALSE	TRUE	FALSE
ENSG00000068697	LAPTM4A	2	20232411	protein_coding	35	6.96897e-05	0.96273	0.988195	FALSE	FALSE	FALSE
ENSG00000068724	TTC7A	2	47143296	protein_coding	87	5.13257e-05	0.94512	0.980821	FALSE	TRUE	FALSE
ENSG00000068745	IP6K2	3	48725436	protein_coding	70	-0.0946894	0.00776558	0.103624	FALSE	FALSE	FALSE
ENSG00000068781	STON1-GTF2A1L	2	48757064	protein_coding	53	-0.00747931	0.534457	0.79383	FALSE	FALSE	FALSE
ENSG00000068784	SRBD1	2	45615819	protein_coding	38	0.00131555	0.811627	0.931201	FALSE	FALSE	FALSE
ENSG00000068793	CYFIP1	15	22892005	protein_coding	108	-0.0258303	0.0955422	0.371964	FALSE	FALSE	FALSE
ENSG00000068796	KIF2A	5	61601989	protein_coding	26	-0.00174641	0.840545	0.944173	FALSE	FALSE	FALSE
ENSG00000068831	RASGRP2	11	64494383	protein_coding	21	0.089555	0.180129	0.500912	FALSE	FALSE	FALSE
ENSG00000068878	PSME4	2	54091204	protein_coding	79	0.00226137	0.674732	0.867452	FALSE	TRUE	FALSE
ENSG00000068885	IFT80	3	159974774	protein_coding	34	-0.0101746	0.581011	0.819497	FALSE	FALSE	FALSE
ENSG00000068903	SIRT2	19	39369197	protein_coding	68	0.000224557	0.900207	0.966402	FALSE	FALSE	FALSE
ENSG00000068912	ERLEC1	2	54014181	protein_coding	51	-0.00792303	0.538456	0.795576	FALSE	FALSE	FALSE
ENSG00000068971	PPP2R5B	11	64685025	protein_coding	21	0.00313392	0.778559	0.915048	FALSE	TRUE	FALSE
ENSG00000069122	GPR116	6	46820249	protein_coding	78	0.000357103	0.850871	0.948984	FALSE	FALSE	FALSE
ENSG00000069188	SDK2	17	71330523	protein_coding	51	0.0200256	0.325844	0.651209	FALSE	FALSE	FALSE
ENSG00000069248	NUP133	1	229577045	protein_coding	40	0.0727565	0.073426	0.33082	FALSE	FALSE	FALSE
ENSG00000069275	NUCKS1	1	205681947	protein_coding	82	6.43786e-06	0.981435	0.993509	FALSE	FALSE	FALSE
ENSG00000069424	KCNAB2	1	6051526	protein_coding	96	-0.197431	4.32545e-06	0.0010678	TRUE	FALSE	FALSE
ENSG00000069482	GAL	11	68451247	protein_coding	42	0.00287862	0.727496	0.892319	FALSE	FALSE	FALSE
ENSG00000069493	CLEC2D	12	9817565	protein_coding	56	-0.00833935	0.514173	0.781459	FALSE	FALSE	FALSE
ENSG00000069667	RORA	15	60780483	protein_coding	83	0.0198369	0.206595	0.533466	FALSE	TRUE	FALSE
ENSG00000069702	TGFBR3	1	92145902	protein_coding	51	0.0327385	0.182236	0.504229	FALSE	FALSE	FALSE
ENSG00000069712	KIAA1107	1	92632542	protein_coding	58	0.00876684	0.466007	0.756504	FALSE	TRUE	FALSE
ENSG00000069849	ATP1B3	3	141594966	protein_coding	60	0.000166072	0.916204	0.972197	FALSE	TRUE	FALSE
ENSG00000069869	NEDD4	15	56119120	protein_coding	78	0.0170258	0.233372	0.563044	FALSE	FALSE	FALSE
ENSG00000069943	PIGB	15	55611158	protein_coding	42	0.0017206	0.799119	0.924884	FALSE	FALSE	FALSE
ENSG00000069956	MAPK6	15	52244303	protein_coding	36	-0.00213177	0.791155	0.920768	FALSE	FALSE	FALSE
ENSG00000069966	GNB5	15	52413117	protein_coding	58	0.0850939	0.0221981	0.181961	FALSE	FALSE	FALSE
ENSG00000069974	RAB27A	15	55495164	protein_coding	38	0.0424843	0.21523	0.542922	FALSE	FALSE	FALSE
ENSG00000069998	CECR5	22	17618401	protein_coding	94	2.7985e-05	0.959317	0.986516	FALSE	FALSE	FALSE
ENSG00000070010	UFD1L	22	19437433	protein_coding	79	0.0035127	0.539241	0.796036	FALSE	FALSE	FALSE
ENSG00000070018	LRP6	12	12268959	protein_coding	79	0.00240707	0.66477	0.862863	FALSE	FALSE	FALSE
ENSG00000070047	PHRF1	11	576486	protein_coding	64	-0.00881444	0.456566	0.750146	FALSE	FALSE	FALSE
ENSG00000070061	IKBKAP	9	111629797	protein_coding	75	0.00592946	0.457158	0.750715	FALSE	FALSE	FALSE
ENSG00000070081	NUCB2	11	17229700	protein_coding	73	0.0455949	0.0611387	0.30294	FALSE	FALSE	FALSE
ENSG00000070087	PFN2	3	149682691	protein_coding	46	0.000571344	0.877643	0.958427	FALSE	FALSE	FALSE
ENSG00000070159	PTPN3	9	112137746	protein_coding	29	0.000230463	0.934303	0.978257	FALSE	FALSE	FALSE
ENSG00000070182	SPTB	14	65213002	protein_coding	87	0.00946854	0.357682	0.677799	FALSE	TRUE	FALSE
ENSG00000070190	DAPP1	4	100737990	protein_coding	24	0.265882	0.011943	0.130128	FALSE	FALSE	FALSE
ENSG00000070214	SLC44A1	9	108006903	protein_coding	30	-0.0919899	0.118441	0.417291	FALSE	FALSE	FALSE
ENSG00000070269	TMEM260	14	56955072	protein_coding	80	0.000605543	0.827672	0.938252	FALSE	FALSE	FALSE
ENSG00000070366	SMG6	17	1963133	protein_coding	99	-0.175231	1.77971e-05	0.0027227	TRUE	FALSE	FALSE
ENSG00000070367	EXOC5	14	57670518	protein_coding	33	-0.00523135	0.704342	0.88313	FALSE	FALSE	FALSE
ENSG00000070371	CLTCL1	22	19166986	protein_coding	80	0.00825112	0.423647	0.727879	FALSE	FALSE	FALSE
ENSG00000070404	FSTL3	19	676392	protein_coding	68	0.0323722	0.121826	0.422192	FALSE	FALSE	FALSE
ENSG00000070413	DGCR2	22	19023795	protein_coding	84	0.00140536	0.715198	0.88735	FALSE	FALSE	FALSE
ENSG00000070423	RNF126	19	647526	protein_coding	68	-0.0139946	0.286101	0.616348	FALSE	FALSE	FALSE
ENSG00000070444	MNT	17	2287354	protein_coding	70	-0.0252196	0.121036	0.420838	FALSE	FALSE	FALSE
ENSG00000070476	ZXDC	3	126156444	protein_coding	90	0.00165038	0.708371	0.884573	FALSE	FALSE	FALSE
ENSG00000070495	JMJD6	17	74708919	protein_coding	77	0.00408226	0.578732	0.818709	FALSE	TRUE	FALSE
ENSG00000070540	WIPI1	17	66417089	protein_coding	27	-0.000179272	0.946239	0.981105	FALSE	FALSE	FALSE
ENSG00000070610	GBA2	9	35736863	protein_coding	74	0.00940647	0.401734	0.710409	FALSE	TRUE	FALSE
ENSG00000070614	NDST1	5	149865381	protein_coding	90	0.00633711	0.446581	0.74276	FALSE	FALSE	FALSE
ENSG00000070669	ASNS	7	97481430	protein_coding	87	0.036478	0.0661592	0.313535	FALSE	FALSE	FALSE
ENSG00000070718	AP3M2	8	42010464	protein_coding	70	0.0176102	0.2732	0.603536	FALSE	FALSE	FALSE
ENSG00000070729	CNGB1	16	57917503	protein_coding	95	-0.0425968	0.0423275	0.254433	FALSE	FALSE	FALSE
ENSG00000070731	ST6GALNAC2	17	74559792	protein_coding	80	0.0346891	0.0991789	0.378924	FALSE	FALSE	FALSE
ENSG00000070759	TESK2	1	45809555	protein_coding	22	-0.0131189	0.544995	0.799192	FALSE	FALSE	FALSE
ENSG00000070761	C16orf80	16	58147496	protein_coding	20	-0.0317621	0.397544	0.707799	FALSE	FALSE	FALSE
ENSG00000070770	CSNK2A2	16	58191811	protein_coding	79	-0.0266679	0.149067	0.462225	FALSE	TRUE	FALSE
ENSG00000070778	PTPN21	14	88932122	protein_coding	72	-0.0149612	0.301224	0.63103	FALSE	FALSE	FALSE
ENSG00000070785	EIF2B3	1	45316450	protein_coding	60	-0.017874	0.323088	0.648623	FALSE	FALSE	FALSE
ENSG00000070808	CAMK2A	5	149599054	protein_coding	50	-0.0172017	0.371671	0.687473	FALSE	FALSE	FALSE
ENSG00000070814	TCOF1	5	149737202	protein_coding	84	-0.0160673	0.224119	0.551852	FALSE	FALSE	FALSE
ENSG00000070882	OSBPL3	7	24836158	protein_coding	73	0.0110953	0.359425	0.678619	FALSE	FALSE	FALSE
ENSG00000070950	RAD18	3	8817088	protein_coding	49	0.0524384	0.104099	0.387929	FALSE	FALSE	FALSE
ENSG00000070961	ATP2B1	12	89981828	protein_coding	38	-0.0128734	0.494678	0.771629	FALSE	FALSE	FALSE
ENSG00000071051	NCK2	2	106361354	protein_coding	56	-0.00876903	0.473304	0.761243	FALSE	FALSE	FALSE
ENSG00000071054	MAP4K4	2	102313312	protein_coding	103	0.0486816	0.0179661	0.16312	FALSE	FALSE	FALSE
ENSG00000071073	MGAT4A	2	99235569	protein_coding	58	0.000946886	0.809253	0.929383	FALSE	FALSE	FALSE
ENSG00000071082	RPL31	2	101618177	protein_coding	82	-0.0813684	0.0058829	0.090127	FALSE	FALSE	FALSE
ENSG00000071127	WDR1	4	10075963	protein_coding	87	-0.0232325	0.149496	0.462497	FALSE	FALSE	FALSE
ENSG00000071189	SNX13	7	17830385	protein_coding	88	0.0163254	0.22692	0.555494	FALSE	FALSE	FALSE
ENSG00000071205	ARHGAP10	4	148653214	protein_coding	23	-0.029958	0.423031	0.727448	FALSE	FALSE	FALSE
ENSG00000071242	RPS6KA2	6	166822852	protein_coding	100	0.0123401	0.265193	0.595642	FALSE	FALSE	FALSE
ENSG00000071243	ING3	7	120590803	protein_coding	41	0.00960429	0.524335	0.787833	FALSE	TRUE	FALSE
ENSG00000071246	VASH1	14	77228532	protein_coding	84	0.00927034	0.386463	0.698695	FALSE	FALSE	FALSE
ENSG00000071282	LMCD1	3	8543393	protein_coding	28	0.000204109	0.939938	0.97978	FALSE	FALSE	FALSE
ENSG00000071462	WBSCR22	7	73097355	protein_coding	82	0.000613518	0.824225	0.936779	FALSE	TRUE	FALSE
ENSG00000071537	SEL1L	14	81937893	protein_coding	66	-0.127013	0.00137408	0.038767	TRUE	FALSE	FALSE
ENSG00000071564	TCF3	19	1609291	protein_coding	67	0.0033313	0.629857	0.844318	FALSE	TRUE	FALSE
ENSG00000071575	TRIB2	2	12857015	protein_coding	95	0.0959752	0.00223493	0.0518714	FALSE	FALSE	TRUE
ENSG00000071626	DAZAP1	19	1407568	protein_coding	24	-0.24527	0.0206193	0.174565	FALSE	FALSE	FALSE
ENSG00000071655	MBD3	19	1576639	protein_coding	85	0.00701222	0.43356	0.734112	FALSE	FALSE	FALSE
ENSG00000071794	HLTF	3	148747914	protein_coding	83	0.00157084	0.719044	0.888856	FALSE	FALSE	FALSE
ENSG00000071894	CPSF1	8	145618444	protein_coding	64	-0.000514075	0.860921	0.952467	FALSE	FALSE	FALSE
ENSG00000071967	CYBRD1	2	172378757	protein_coding	80	0.114804	0.000848738	0.0289906	TRUE	FALSE	FALSE
ENSG00000071994	PDCD2	6	170884383	protein_coding	65	-0.024346	0.222994	0.550452	FALSE	FALSE	FALSE
ENSG00000072041	SLC6A15	12	85253492	protein_coding	42	-0.0262185	0.307958	0.637282	FALSE	FALSE	FALSE
ENSG00000072042	RDH11	14	68143518	protein_coding	56	-0.0475493	0.103295	0.386592	FALSE	FALSE	FALSE
ENSG00000072062	PRKACA	19	14202500	protein_coding	32	0.00932295	0.592513	0.826395	FALSE	FALSE	FALSE
ENSG00000072071	LPHN1	19	14260750	protein_coding	23	0.0183792	0.566366	0.810862	FALSE	FALSE	FALSE
ENSG00000072110	ACTN1	14	69340860	protein_coding	82	-0.00294165	0.625009	0.842742	FALSE	FALSE	FALSE
ENSG00000072121	ZFYVE26	14	68194091	protein_coding	95	-0.0667232	0.00806588	0.105997	FALSE	FALSE	FALSE
ENSG00000072134	EPN2	17	19118928	protein_coding	68	-0.0435362	0.0770854	0.338851	FALSE	TRUE	FALSE
ENSG00000072135	PTPN18	2	131113580	protein_coding	39	0.0223497	0.371241	0.687473	FALSE	FALSE	FALSE
ENSG00000072163	LIMS2	2	128395956	protein_coding	82	0.00685318	0.44146	0.738965	FALSE	FALSE	FALSE
ENSG00000072182	ASIC4	2	220378892	protein_coding	79	-0.0320963	0.100503	0.38178	FALSE	FALSE	FALSE
ENSG00000072195	SPEG	2	220299568	protein_coding	89	0.0318129	0.0957736	0.372464	FALSE	FALSE	FALSE
ENSG00000072201	LNX1	4	54325468	protein_coding	45	-0.0445988	0.160929	0.479432	FALSE	FALSE	FALSE
ENSG00000072210	ALDH3A2	17	19551449	protein_coding	72	-0.00727082	0.486453	0.767089	FALSE	TRUE	FALSE
ENSG00000072274	TFRC	3	195754054	protein_coding	93	0.000201119	0.886861	0.961578	FALSE	FALSE	FALSE
ENSG00000072310	SREBF1	17	17713713	protein_coding	33	-0.0668598	0.159474	0.477455	FALSE	FALSE	FALSE
ENSG00000072364	AFF4	5	132211071	protein_coding	72	0.0105501	0.402115	0.710437	FALSE	FALSE	FALSE
ENSG00000072415	MPP5	14	67707826	protein_coding	33	0.00976317	0.561659	0.808603	FALSE	FALSE	FALSE
ENSG00000072422	RHOBTB1	10	62629196	protein_coding	43	0.0164251	0.403689	0.711674	FALSE	FALSE	FALSE
ENSG00000072518	MARK2	11	63606400	protein_coding	68	0.0202081	0.254743	0.586423	FALSE	FALSE	FALSE
ENSG00000072571	HMMR	5	162887209	protein_coding	55	0.00066828	0.855486	0.950575	FALSE	TRUE	FALSE
ENSG00000072609	CHFR	12	133398773	protein_coding	77	0.0105135	0.369342	0.686517	FALSE	FALSE	FALSE
ENSG00000072682	P4HA2	5	131527531	protein_coding	53	0.00198456	0.753283	0.902511	FALSE	FALSE	FALSE
ENSG00000072694	FCGR2B	1	161551101	protein_coding	23	-0.0112388	0.553151	0.805204	FALSE	FALSE	FALSE
ENSG00000072736	NFATC3	16	68118654	protein_coding	38	0.000242884	0.920681	0.972977	FALSE	TRUE	FALSE
ENSG00000072756	TRNT1	3	3168600	protein_coding	42	-0.12201	0.0158063	0.151959	FALSE	TRUE	FALSE
ENSG00000072778	ACADVL	17	7120444	protein_coding	60	0.000146737	0.924528	0.974784	FALSE	TRUE	FALSE
ENSG00000072786	STK10	5	171469077	protein_coding	93	0.00845835	0.350743	0.67214	FALSE	FALSE	FALSE
ENSG00000072818	ACAP1	17	7239848	protein_coding	57	0.000849754	0.808059	0.928995	FALSE	FALSE	FALSE
ENSG00000072832	CRMP1	4	5749811	protein_coding	94	-0.0169567	0.207271	0.534009	FALSE	FALSE	FALSE
ENSG00000072840	EVC	4	5712924	protein_coding	97	-0.0540394	0.0214548	0.178439	FALSE	FALSE	FALSE
ENSG00000072849	DERL2	17	5374571	protein_coding	44	-0.154784	0.00543088	0.0867503	FALSE	FALSE	FALSE
ENSG00000072864	NDE1	16	15737124	protein_coding	65	-0.00407565	0.60767	0.836453	FALSE	TRUE	FALSE
ENSG00000072952	MRVI1	11	10594638	protein_coding	64	0.0453133	0.0965128	0.373234	FALSE	FALSE	FALSE
ENSG00000072954	TMEM38A	19	16771938	protein_coding	39	0.00034609	0.911901	0.970895	FALSE	FALSE	FALSE
ENSG00000072958	AP1M1	19	16308389	protein_coding	51	0.0134501	0.407783	0.715449	FALSE	FALSE	FALSE
ENSG00000073008	PVR	19	45147098	protein_coding	39	-0.231614	0.00314319	0.0628585	FALSE	TRUE	FALSE
ENSG00000073050	XRCC1	19	44047192	protein_coding	83	-0.00641631	0.478657	0.763169	FALSE	FALSE	FALSE
ENSG00000073060	SCARB1	12	125261402	protein_coding	86	0.00367224	0.583216	0.820448	FALSE	FALSE	TRUE
ENSG00000073111	MCM2	3	127317066	protein_coding	35	-0.0573507	0.188006	0.512593	FALSE	FALSE	FALSE
ENSG00000073150	PANX2	22	50609160	protein_coding	47	0.0132392	0.413002	0.719156	FALSE	FALSE	FALSE
ENSG00000073169	SELO	22	50639408	protein_coding	67	0.00278509	0.654272	0.857954	FALSE	FALSE	FALSE
ENSG00000073331	ALPK1	4	113206665	protein_coding	44	0.0192605	0.33831	0.663069	FALSE	FALSE	FALSE
ENSG00000073417	PDE8A	15	85523671	protein_coding	50	-0.0325816	0.20479	0.53216	FALSE	FALSE	FALSE
ENSG00000073536	NLE1	17	33455772	protein_coding	64	0.126899	0.00461193	0.0792639	FALSE	FALSE	FALSE
ENSG00000073578	SDHA	5	218356	protein_coding	75	-0.137116	0.000712891	0.0258977	TRUE	FALSE	FALSE
ENSG00000073584	SMARCE1	17	38781214	protein_coding	71	0.0498293	0.0631688	0.306723	FALSE	FALSE	FALSE
ENSG00000073605	GSDMB	17	38060848	protein_coding	54	0.0383775	0.166799	0.486793	FALSE	FALSE	FALSE
ENSG00000073614	KDM5A	12	389295	protein_coding	42	-0.0388902	0.189076	0.51443	FALSE	FALSE	FALSE
ENSG00000073670	ADAM11	17	42836399	protein_coding	59	0.164719	0.00162217	0.0430806	TRUE	FALSE	TRUE
ENSG00000073711	PPP2R3A	3	135684515	protein_coding	58	0.000440721	0.873745	0.957349	FALSE	FALSE	FALSE
ENSG00000073712	FERMT2	14	53323986	protein_coding	35	0.0239317	0.401947	0.710437	FALSE	TRUE	FALSE
ENSG00000073803	MAP3K13	3	185000729	protein_coding	74	-1.07199e-06	0.99274	0.997331	FALSE	FALSE	FALSE
ENSG00000073849	ST6GAL1	3	186648274	protein_coding	82	0.000126298	0.917082	0.972346	FALSE	FALSE	FALSE
ENSG00000073910	FRY	13	32605437	protein_coding	83	-0.0608267	0.0151933	0.147876	FALSE	TRUE	FALSE
ENSG00000073921	PICALM	11	85668727	protein_coding	48	-0.20312	0.000919372	0.0303286	TRUE	FALSE	FALSE
ENSG00000073969	NSF	17	44668035	protein_coding	52	0.200919	0.000858273	0.029088	TRUE	FALSE	FALSE
ENSG00000074054	CLASP1	2	122095352	protein_coding	69	0.056486	0.0432284	0.256972	FALSE	TRUE	FALSE
ENSG00000074071	MRPS34	16	1821891	protein_coding	40	-0.184702	0.00723779	0.100149	FALSE	FALSE	FALSE
ENSG00000074181	NOTCH3	19	15270444	protein_coding	68	0.00145869	0.708463	0.884573	FALSE	FALSE	FALSE
ENSG00000074201	CLNS1A	11	77225981	protein_coding	47	-0.158648	0.00656347	0.0955662	FALSE	TRUE	FALSE
ENSG00000074211	PPP2R2C	4	6322305	protein_coding	67	-0.0688845	0.0236286	0.188577	FALSE	FALSE	FALSE
ENSG00000074266	EED	11	85955586	protein_coding	44	-0.250695	0.000513544	0.0214242	TRUE	FALSE	FALSE
ENSG00000074276	CDHR2	5	175969512	protein_coding	75	0.0085709	0.424296	0.728013	FALSE	TRUE	FALSE
ENSG00000074317	SNCB	5	176047085	protein_coding	36	0.0147669	0.473398	0.761243	FALSE	FALSE	FALSE
ENSG00000074356	C17orf85	17	3714460	protein_coding	52	-0.0247281	0.235607	0.565943	FALSE	TRUE	FALSE
ENSG00000074370	ATP2A3	17	3827169	protein_coding	75	-0.0699001	0.0155	0.149654	FALSE	FALSE	FALSE
ENSG00000074416	MGLL	3	127407909	protein_coding	79	0.0108698	0.287003	0.617178	FALSE	FALSE	FALSE
ENSG00000074527	NTN4	12	96051583	protein_coding	52	-0.097762	0.0269229	0.200987	FALSE	FALSE	FALSE
ENSG00000074582	BCS1L	2	219523487	protein_coding	43	2.31056e-05	0.973351	0.99086	FALSE	FALSE	FALSE
ENSG00000074590	NUAK1	12	106457118	protein_coding	83	0.0101783	0.332435	0.655694	FALSE	FALSE	FALSE
ENSG00000074603	DPP8	15	65734801	protein_coding	90	8.91747e-05	0.928105	0.976281	FALSE	FALSE	FALSE
ENSG00000074621	SLC24A1	15	65903704	protein_coding	46	0.0416556	0.152855	0.466341	FALSE	FALSE	FALSE
ENSG00000074657	ZNF532	18	56529832	protein_coding	60	2.13096e-05	0.971628	0.990226	FALSE	FALSE	FALSE
ENSG00000074660	SCARF1	17	1537152	protein_coding	45	-0.104459	0.0165731	0.156117	FALSE	FALSE	FALSE
ENSG00000074695	LMAN1	18	56995055	protein_coding	93	-0.0204503	0.147639	0.460688	FALSE	FALSE	FALSE
ENSG00000074696	PTPLAD1	15	65822756	protein_coding	59	-0.00110577	0.793513	0.921749	FALSE	FALSE	FALSE
ENSG00000074755	ZZEF1	17	3907739	protein_coding	67	-0.0733599	0.0265857	0.20012	FALSE	TRUE	FALSE
ENSG00000074800	ENO1	1	8921061	protein_coding	67	0.0132165	0.355136	0.675923	FALSE	FALSE	FALSE
ENSG00000074842	C19orf10	19	4641386	protein_coding	32	-0.0875134	0.113635	0.407091	FALSE	TRUE	FALSE
ENSG00000074855	ANO8	19	17434032	protein_coding	83	0.00259451	0.609184	0.837166	FALSE	FALSE	FALSE
ENSG00000074935	TUBE1	6	112391980	protein_coding	35	0.0120577	0.541511	0.797653	FALSE	FALSE	FALSE
ENSG00000074964	ARHGEF10L	1	17866330	protein_coding	83	-0.147951	0.000349238	0.0170105	TRUE	TRUE	FALSE
ENSG00000074966	TXK	4	48068410	protein_coding	22	-0.0881019	0.161962	0.480887	FALSE	FALSE	FALSE
ENSG00000075043	KCNQ2	20	62037542	protein_coding	84	0.000502424	0.833413	0.941112	FALSE	FALSE	FALSE
ENSG00000075131	TIPIN	15	66628544	protein_coding	61	-0.0556426	0.0656944	0.312186	FALSE	TRUE	FALSE
ENSG00000075142	SRI	7	87834433	protein_coding	54	0.00820084	0.495999	0.772075	FALSE	FALSE	FALSE
ENSG00000075151	EIF4G3	1	21132963	protein_coding	26	-0.029816	0.425229	0.728563	FALSE	TRUE	FALSE
ENSG00000075213	SEMA3A	7	83585093	protein_coding	85	0.000156384	0.909835	0.970181	FALSE	FALSE	FALSE
ENSG00000075218	GTSE1	22	46692638	protein_coding	30	0.00109168	0.865636	0.954669	FALSE	FALSE	FALSE
ENSG00000075223	SEMA3C	7	80371854	protein_coding	47	-0.173553	0.00323718	0.063766	FALSE	TRUE	FALSE
ENSG00000075234	TTC38	22	46663858	protein_coding	33	-0.107102	0.064594	0.310023	FALSE	FALSE	FALSE
ENSG00000075239	ACAT1	11	107992243	protein_coding	69	-0.283224	4.08242e-07	0.000233386	TRUE	FALSE	FALSE
ENSG00000075240	GRAMD4	22	46971909	protein_coding	77	-0.137453	0.000700599	0.025884	TRUE	FALSE	FALSE
ENSG00000075292	ZNF638	2	71503691	protein_coding	77	-0.00485279	0.551232	0.803689	FALSE	FALSE	FALSE
ENSG00000075336	TIMM21	18	71815746	protein_coding	56	0.00295944	0.69398	0.877718	FALSE	FALSE	FALSE
ENSG00000075340	ADD2	2	70834750	protein_coding	99	0.0471981	0.0205667	0.174391	FALSE	FALSE	FALSE
ENSG00000075391	RASAL2	1	178062864	protein_coding	43	0.0047305	0.667026	0.864071	FALSE	FALSE	FALSE
ENSG00000075399	VPS9D1	16	89773542	protein_coding	59	-0.100106	0.012616	0.133882	FALSE	FALSE	FALSE
ENSG00000075407	ZNF37A	10	38383264	protein_coding	68	0.0211141	0.196143	0.521595	FALSE	FALSE	FALSE
ENSG00000075413	MARK3	14	103851729	protein_coding	72	0.00258783	0.651762	0.856969	FALSE	FALSE	FALSE
ENSG00000075415	SLC25A3	12	98987369	protein_coding	27	-0.141595	0.0638337	0.308784	FALSE	TRUE	FALSE
ENSG00000075420	FNDC3B	3	171757418	protein_coding	90	0.00497781	0.465296	0.756188	FALSE	FALSE	FALSE
ENSG00000075426	FOSL2	2	28615315	protein_coding	59	-0.0622973	0.0599017	0.30001	FALSE	FALSE	TRUE
ENSG00000075461	CACNG4	17	64961026	protein_coding	86	-0.0161668	0.254245	0.586179	FALSE	FALSE	FALSE
ENSG00000075539	FRYL	4	48499378	protein_coding	36	0.000776239	0.876201	0.958276	FALSE	FALSE	FALSE
ENSG00000075568	TMEM131	2	98372799	protein_coding	77	0.00805837	0.421773	0.726088	FALSE	FALSE	FALSE
ENSG00000075618	FSCN1	7	5632439	protein_coding	55	-0.0100872	0.472156	0.760688	FALSE	FALSE	FALSE
ENSG00000075624	ACTB	7	5566782	protein_coding	65	-0.0193303	0.27426	0.603679	FALSE	FALSE	FALSE
ENSG00000075651	PLD1	3	171318195	protein_coding	32	-0.110703	0.0756652	0.335733	FALSE	FALSE	FALSE
ENSG00000075702	WDR62	19	36545783	protein_coding	68	0.0129771	0.32938	0.654302	FALSE	FALSE	FALSE
ENSG00000075711	DLG1	3	196769431	protein_coding	84	0.0232254	0.154844	0.469546	FALSE	FALSE	FALSE
ENSG00000075785	RAB7A	3	128444965	protein_coding	42	0.0305331	0.261218	0.591607	FALSE	FALSE	FALSE
ENSG00000075790	BCAP29	7	107220422	protein_coding	81	0.00145837	0.72985	0.893025	FALSE	FALSE	FALSE
ENSG00000075826	SEC31B	10	102246399	protein_coding	74	-0.0539165	0.0465824	0.266444	FALSE	TRUE	FALSE
ENSG00000075856	SART3	12	108916357	protein_coding	65	0.0108338	0.420609	0.725298	FALSE	FALSE	FALSE
ENSG00000075884	ARHGAP15	2	143848931	protein_coding	38	0.0113555	0.485173	0.766092	FALSE	FALSE	FALSE
ENSG00000075914	EXOSC7	3	45016733	protein_coding	65	-0.0326456	0.13328	0.440027	FALSE	TRUE	FALSE
ENSG00000075945	KIFAP3	1	169890467	protein_coding	56	0.131194	0.00721763	0.100125	FALSE	TRUE	FALSE
ENSG00000075975	MKRN2	3	12598513	protein_coding	66	-0.26252	2.07183e-06	0.000642977	TRUE	TRUE	FALSE
ENSG00000076003	MCM6	2	136597196	protein_coding	26	1.65913e-05	0.985325	0.994681	FALSE	TRUE	FALSE
ENSG00000076043	REXO2	11	114310108	protein_coding	34	0.0225148	0.346882	0.667885	FALSE	TRUE	FALSE
ENSG00000076053	RBM7	11	114270752	protein_coding	20	-0.222111	0.0582069	0.296133	FALSE	FALSE	FALSE
ENSG00000076067	RBMS2	12	56915713	protein_coding	58	0.000509249	0.863522	0.953595	FALSE	FALSE	FALSE
ENSG00000076108	BAZ2A	12	56989380	protein_coding	60	0.157907	0.00129666	0.0372602	TRUE	TRUE	FALSE
ENSG00000076201	PTPN23	3	47422501	protein_coding	54	-0.0960766	0.0238104	0.189149	FALSE	FALSE	FALSE
ENSG00000076242	MLH1	3	37034823	protein_coding	57	-0.0842628	0.0305456	0.214382	FALSE	FALSE	FALSE
ENSG00000076344	RGS11	16	318300	protein_coding	74	0.00379475	0.593685	0.82656	FALSE	FALSE	FALSE
ENSG00000076351	SLC46A1	17	26721661	protein_coding	73	-0.126461	0.00141166	0.0392159	TRUE	TRUE	FALSE
ENSG00000076356	PLXNA2	1	208195587	protein_coding	104	0.000648259	0.796833	0.923616	FALSE	TRUE	FALSE
ENSG00000076513	ANKRD13A	12	110436991	protein_coding	38	0.000175259	0.9394	0.97956	FALSE	TRUE	FALSE
ENSG00000076554	TPD52	8	80870571	protein_coding	20	0.0277156	0.513259	0.781034	FALSE	TRUE	FALSE
ENSG00000076555	ACACB	12	109554400	protein_coding	84	-0.0465089	0.0541891	0.286865	FALSE	FALSE	FALSE
ENSG00000076604	TRAF4	17	27071002	protein_coding	56	-0.012764	0.411457	0.717605	FALSE	FALSE	FALSE
ENSG00000076641	PAG1	8	81880045	protein_coding	72	0.00864678	0.39781	0.707799	FALSE	TRUE	FALSE
ENSG00000076650	GPATCH1	19	33571786	protein_coding	70	-0.0597017	0.0419938	0.253269	FALSE	FALSE	FALSE
ENSG00000076662	ICAM3	19	10444452	protein_coding	33	-0.00463862	0.700782	0.88154	FALSE	FALSE	FALSE
ENSG00000076685	NT5C2	10	104845940	protein_coding	94	-0.101031	0.00161558	0.043011	TRUE	TRUE	FALSE
ENSG00000076706	MCAM	11	119179241	protein_coding	102	-0.0317847	0.0715865	0.326437	FALSE	FALSE	FALSE
ENSG00000076826	CAMSAP3	19	7660788	protein_coding	37	-0.0469202	0.16734	0.487346	FALSE	FALSE	FALSE
ENSG00000076864	RAP1GAP	1	21922708	protein_coding	62	0.00118004	0.794611	0.922207	FALSE	FALSE	FALSE
ENSG00000076924	XAB2	19	7684411	protein_coding	72	-0.0437127	0.074195	0.332607	FALSE	FALSE	FALSE
ENSG00000076928	ARHGEF1	19	42387228	protein_coding	58	2.44393e-05	0.969857	0.990123	FALSE	FALSE	FALSE
ENSG00000076944	STXBP2	19	7701767	protein_coding	35	-0.0488599	0.180955	0.502708	FALSE	FALSE	FALSE
ENSG00000076984	MAP2K7	19	7968728	protein_coding	49	-0.0602149	0.0935096	0.369346	FALSE	FALSE	FALSE
ENSG00000077044	DGKD	2	234263153	protein_coding	85	0.00635423	0.459555	0.752066	FALSE	FALSE	FALSE
ENSG00000077080	ACTL6B	7	100240720	protein_coding	56	4.98501e-05	0.956981	0.985987	FALSE	TRUE	FALSE
ENSG00000077097	TOP2B	3	25639475	protein_coding	53	-0.19981	0.00107681	0.0335139	TRUE	FALSE	FALSE
ENSG00000077147	TM9SF3	10	98277866	protein_coding	76	-0.0840087	0.00970698	0.116208	FALSE	FALSE	FALSE
ENSG00000077152	UBE2T	1	202300785	protein_coding	67	-0.039851	0.113191	0.406307	FALSE	TRUE	FALSE
ENSG00000077157	PPP1R12B	1	202317827	protein_coding	87	0.0277535	0.129299	0.434559	FALSE	TRUE	FALSE
ENSG00000077232	DNAJC10	2	183580999	protein_coding	71	0.000268765	0.884036	0.960667	FALSE	FALSE	FALSE
ENSG00000077235	GTF3C1	16	27470876	protein_coding	39	-0.0069353	0.600892	0.832406	FALSE	FALSE	FALSE
ENSG00000077238	IL4R	16	27324989	protein_coding	85	-0.0685147	0.0126725	0.133882	FALSE	FALSE	FALSE
ENSG00000077254	USP33	1	78161672	protein_coding	60	-0.116325	0.00472415	0.0803031	FALSE	TRUE	FALSE
ENSG00000077312	SNRPA	19	41256542	protein_coding	53	-0.0536198	0.0915683	0.365802	FALSE	TRUE	FALSE
ENSG00000077348	EXOSC5	19	41892279	protein_coding	47	-0.0305604	0.249345	0.581199	FALSE	FALSE	FALSE
ENSG00000077454	LRCH4	7	100169855	protein_coding	90	0.00516716	0.498675	0.773911	FALSE	FALSE	FALSE
ENSG00000077458	FAM76B	11	95502106	protein_coding	54	-0.107493	0.0156449	0.150859	FALSE	FALSE	FALSE
ENSG00000077463	SIRT6	19	4174106	protein_coding	34	-0.0340949	0.320781	0.646883	FALSE	FALSE	FALSE
ENSG00000077514	POLD3	11	74204896	protein_coding	75	0.0145633	0.273913	0.603679	FALSE	FALSE	FALSE
ENSG00000077522	ACTN2	1	236849754	protein_coding	46	-0.0532086	0.140366	0.451749	FALSE	FALSE	FALSE
ENSG00000077549	CAPZB	1	19665267	protein_coding	59	-0.055609	0.0590798	0.298061	FALSE	FALSE	FALSE
ENSG00000077616	NAALAD2	11	89864683	protein_coding	72	-0.0395396	0.0851808	0.352137	FALSE	TRUE	FALSE
ENSG00000077684	JADE1	4	129730779	protein_coding	40	0.0332926	0.258124	0.588366	FALSE	FALSE	FALSE
ENSG00000077782	FGFR1	8	38268656	protein_coding	56	-0.0148109	0.359159	0.678466	FALSE	TRUE	FALSE
ENSG00000077809	GTF2I	7	74071994	protein_coding	28	-0.00409915	0.734425	0.895222	FALSE	TRUE	FALSE
ENSG00000077942	FBLN1	22	45898118	protein_coding	76	-0.0637216	0.0256933	0.196535	FALSE	FALSE	FALSE
ENSG00000077943	ITGA8	10	15555948	protein_coding	45	-0.0267314	0.28445	0.614377	FALSE	FALSE	FALSE
ENSG00000077984	CST7	20	24929866	protein_coding	25	0.0167704	0.516828	0.782955	FALSE	FALSE	FALSE
ENSG00000078043	PIAS2	18	44388353	protein_coding	71	-0.0192928	0.244215	0.575541	FALSE	FALSE	FALSE
ENSG00000078053	AMPH	7	38423305	protein_coding	75	0.0453058	0.0489902	0.27241	FALSE	TRUE	FALSE
ENSG00000078070	MCCC1	3	182733006	protein_coding	54	-0.0103767	0.445947	0.742129	FALSE	FALSE	FALSE
ENSG00000078114	NEBL	10	21068902	protein_coding	65	-0.0320666	0.146379	0.45966	FALSE	FALSE	FALSE
ENSG00000078124	ACER3	11	76571911	protein_coding	60	-0.109994	0.00965394	0.116207	FALSE	FALSE	FALSE
ENSG00000078140	UBE2K	4	39699664	protein_coding	48	-0.118891	0.00884973	0.112013	FALSE	FALSE	FALSE
ENSG00000078142	PIK3C3	18	39535171	protein_coding	68	0.0105228	0.383296	0.696477	FALSE	TRUE	FALSE
ENSG00000078177	N4BP2	4	40058446	protein_coding	94	-0.0254715	0.111884	0.404018	FALSE	FALSE	FALSE
ENSG00000078237	C12orf5	12	4430371	protein_coding	51	0.0325202	0.198406	0.524697	FALSE	FALSE	FALSE
ENSG00000078246	TULP3	12	2986389	protein_coding	72	0.0313864	0.140995	0.452566	FALSE	FALSE	FALSE
ENSG00000078269	SYNJ2	6	158402888	protein_coding	75	0.00146634	0.73567	0.895832	FALSE	FALSE	FALSE
ENSG00000078295	ADCY2	5	7396321	protein_coding	33	0.00012793	0.948254	0.982069	FALSE	FALSE	FALSE
ENSG00000078304	PPP2R5C	14	102228135	protein_coding	67	0.0140863	0.329211	0.654302	FALSE	FALSE	FALSE
ENSG00000078328	RBFOX1	16	6069095	protein_coding	79	0.00770543	0.432291	0.732762	FALSE	TRUE	FALSE
ENSG00000078369	GNB1	1	1716729	protein_coding	24	-0.00500147	0.751208	0.90179	FALSE	TRUE	FALSE
ENSG00000078401	EDN1	6	12290596	protein_coding	20	0.0190776	0.564501	0.810094	FALSE	FALSE	FALSE
ENSG00000078403	MLLT10	10	21823094	protein_coding	48	-0.0569651	0.100432	0.38178	FALSE	FALSE	FALSE
ENSG00000078487	ZCWPW1	7	99998449	protein_coding	35	0.0255139	0.336728	0.66116	FALSE	FALSE	FALSE
ENSG00000078549	ADCYAP1R1	7	31092076	protein_coding	56	0.00318852	0.655727	0.85872	FALSE	FALSE	FALSE
ENSG00000078618	NRD1	1	52254863	protein_coding	78	-0.161617	0.000125329	0.00907548	TRUE	FALSE	FALSE
ENSG00000078674	PCM1	8	17780349	protein_coding	83	0.000324513	0.866611	0.954819	FALSE	FALSE	FALSE
ENSG00000078687	TNRC6C	17	76000249	protein_coding	38	0.0712301	0.116345	0.413163	FALSE	FALSE	FALSE
ENSG00000078699	CBFA2T2	20	32077881	protein_coding	79	0.00815204	0.423938	0.727915	FALSE	FALSE	FALSE
ENSG00000078725	BRINP1	9	121915736	protein_coding	24	0.00442285	0.778464	0.915048	FALSE	TRUE	FALSE
ENSG00000078747	ITCH	20	32951041	protein_coding	56	0.00632894	0.51784	0.783535	FALSE	FALSE	FALSE
ENSG00000078808	SDF4	1	1152288	protein_coding	71	-0.113423	0.00335041	0.0644109	FALSE	FALSE	FALSE
ENSG00000078814	MYH7B	20	33563206	protein_coding	48	0.00235393	0.751643	0.90182	FALSE	FALSE	FALSE
ENSG00000078902	TOLLIP	11	1295601	protein_coding	90	0.0286002	0.109164	0.398435	FALSE	FALSE	FALSE
ENSG00000078967	UBE2D4	7	43966037	protein_coding	63	0.0470609	0.0595009	0.29909	FALSE	TRUE	FALSE
ENSG00000079102	RUNX1T1	8	92967203	protein_coding	63	0.0211834	0.242431	0.572828	FALSE	TRUE	FALSE
ENSG00000079134	THOC1	18	214520	protein_coding	71	-0.0311962	0.138165	0.447453	FALSE	FALSE	FALSE
ENSG00000079156	OSBPL6	2	179059208	protein_coding	81	0.00382035	0.581741	0.819992	FALSE	FALSE	FALSE
ENSG00000079215	SLC1A3	5	36606457	protein_coding	47	0.035711	0.178289	0.499246	FALSE	FALSE	FALSE
ENSG00000079246	XRCC5	2	216972187	protein_coding	97	0.000107876	0.917476	0.972346	FALSE	FALSE	FALSE
ENSG00000079257	LXN	3	158363611	protein_coding	60	-0.00356338	0.65807	0.859749	FALSE	FALSE	FALSE
ENSG00000079263	SP140	2	231067826	protein_coding	25	-1.99143e-05	0.982416	0.993687	FALSE	FALSE	FALSE
ENSG00000079277	MKNK1	1	47023090	protein_coding	50	-0.0539761	0.0730198	0.330338	FALSE	TRUE	FALSE
ENSG00000079308	TNS1	2	218664512	protein_coding	110	0.0656996	0.00524247	0.0853729	FALSE	FALSE	FALSE
ENSG00000079313	REXO1	19	1815248	protein_coding	60	-0.0174815	0.313693	0.642651	FALSE	FALSE	FALSE
ENSG00000079332	SAR1A	10	71907045	protein_coding	84	-0.0889683	0.00653132	0.0954821	FALSE	FALSE	FALSE
ENSG00000079335	CDC14A	1	100810584	protein_coding	29	-0.00012399	0.955229	0.985196	FALSE	TRUE	FALSE
ENSG00000079337	RAPGEF3	12	48128455	protein_coding	47	-0.102816	0.0282817	0.205208	FALSE	FALSE	FALSE
ENSG00000079387	SENP1	12	48436681	protein_coding	67	0.0397946	0.0978609	0.375872	FALSE	FALSE	FALSE
ENSG00000079432	CIC	19	42772689	protein_coding	48	0.00303656	0.696472	0.878945	FALSE	FALSE	FALSE
ENSG00000079459	FDFT1	8	11653082	protein_coding	102	-0.00374211	0.531347	0.791527	FALSE	TRUE	FALSE
ENSG00000079691	LRRC16A	6	25279306	protein_coding	62	-0.0231588	0.235869	0.566064	FALSE	FALSE	FALSE
ENSG00000079739	PGM1	1	64058947	protein_coding	82	0.0173731	0.203394	0.530608	FALSE	FALSE	FALSE
ENSG00000079785	DDX1	2	15731302	protein_coding	75	0.521992	4.84039e-15	5.25763e-11	TRUE	TRUE	TRUE
ENSG00000079805	DNM2	19	10828755	protein_coding	56	-0.0150126	0.348561	0.669508	FALSE	FALSE	FALSE
ENSG00000079819	EPB41L2	6	131160487	protein_coding	88	-0.0962369	0.00288158	0.0605238	FALSE	FALSE	FALSE
ENSG00000079841	RIMS1	6	72596406	protein_coding	83	0.00196725	0.662193	0.862335	FALSE	TRUE	FALSE
ENSG00000079950	STX7	6	132767006	protein_coding	90	-0.0811866	0.00558064	0.0880021	FALSE	FALSE	FALSE
ENSG00000079999	KEAP1	19	10596796	protein_coding	58	-0.076214	0.0352092	0.229282	FALSE	FALSE	FALSE
ENSG00000080031	PTPRH	19	55692616	protein_coding	81	0.0114089	0.327317	0.652116	FALSE	TRUE	FALSE
ENSG00000080189	SLC35C2	20	44978167	protein_coding	50	0.0456045	0.126961	0.429745	FALSE	FALSE	FALSE
ENSG00000080200	CRYBG3	3	97595819	protein_coding	54	0.000177309	0.926321	0.975522	FALSE	FALSE	FALSE
ENSG00000080298	RFX3	9	3218297	protein_coding	67	0.000374181	0.863658	0.953595	FALSE	TRUE	FALSE
ENSG00000080345	RIF1	2	152266397	protein_coding	79	0.000322735	0.869163	0.955738	FALSE	FALSE	FALSE
ENSG00000080371	RAB21	12	72148654	protein_coding	51	0.208822	0.000921418	0.0303286	TRUE	FALSE	FALSE
ENSG00000080503	SMARCA2	9	2015342	protein_coding	71	0.00814192	0.446747	0.74276	FALSE	FALSE	FALSE
ENSG00000080546	SESN1	6	109307640	protein_coding	32	0.0153384	0.477476	0.762997	FALSE	TRUE	FALSE
ENSG00000080573	COL5A3	19	10070237	protein_coding	97	0.0277968	0.0938975	0.369727	FALSE	FALSE	FALSE
ENSG00000080608	KIAA0020	9	2720469	protein_coding	74	-0.00274642	0.665638	0.862863	FALSE	FALSE	FALSE
ENSG00000080618	CPB2	13	46627321	protein_coding	22	0.0799304	0.1095	0.399024	FALSE	FALSE	FALSE
ENSG00000080644	CHRNA3	15	78885394	protein_coding	81	-0.0741522	0.00915792	0.113295	FALSE	FALSE	FALSE
ENSG00000080802	CNOT4	7	135046547	protein_coding	68	0.00576058	0.540259	0.796926	FALSE	FALSE	FALSE
ENSG00000080815	PSEN1	14	73603126	protein_coding	86	-0.0451958	0.0516736	0.2798	FALSE	FALSE	FALSE
ENSG00000080819	CPOX	3	98239976	protein_coding	89	-0.0163554	0.21879	0.546628	FALSE	FALSE	FALSE
ENSG00000080823	MOK	14	102690837	protein_coding	46	0.000216683	0.920812	0.972977	FALSE	FALSE	FALSE
ENSG00000080824	HSP90AA1	14	102547075	protein_coding	43	-0.011094	0.478877	0.763169	FALSE	FALSE	FALSE
ENSG00000080845	DLGAP4	20	34894258	protein_coding	87	-0.0146375	0.0652514	0.311133	FALSE	FALSE	FALSE
ENSG00000080854	IGSF9B	11	133778459	protein_coding	65	-0.0249234	0.176764	0.497411	FALSE	FALSE	FALSE
ENSG00000080986	NDC80	18	2571510	protein_coding	50	0.0149599	0.348413	0.669446	FALSE	FALSE	FALSE
ENSG00000081014	AP4E1	15	51200869	protein_coding	70	0.000126657	0.926485	0.975522	FALSE	FALSE	FALSE
ENSG00000081019	RSBN1	1	114304454	protein_coding	20	-0.138943	0.140295	0.451655	FALSE	FALSE	FALSE
ENSG00000081026	MAGI3	1	113933371	protein_coding	76	0.0196926	0.226854	0.555494	FALSE	FALSE	FALSE
ENSG00000081041	CXCL2	4	74962752	protein_coding	33	-0.12074	0.0475448	0.26904	FALSE	TRUE	FALSE
ENSG00000081059	TCF7	5	133450402	protein_coding	43	-0.0139969	0.458708	0.751507	FALSE	FALSE	FALSE
ENSG00000081087	OSTM1	6	108362613	protein_coding	40	0.000101117	0.94927	0.982152	FALSE	FALSE	FALSE
ENSG00000081138	CDH7	18	63417488	protein_coding	24	-0.0165329	0.570006	0.813112	FALSE	FALSE	FALSE
ENSG00000081154	PCNP	3	101292939	protein_coding	36	0.00560101	0.649262	0.85586	FALSE	FALSE	FALSE
ENSG00000081177	EXD2	14	69658228	protein_coding	66	-0.0403776	0.102298	0.384619	FALSE	FALSE	FALSE
ENSG00000081181	ARG2	14	68086515	protein_coding	35	-0.00343769	0.709445	0.884573	FALSE	FALSE	FALSE
ENSG00000081189	MEF2C	5	88013975	protein_coding	29	0.0138336	0.530812	0.791337	FALSE	FALSE	FALSE
ENSG00000081237	PTPRC	1	198607801	protein_coding	35	-0.335637	0.000247192	0.0137246	TRUE	FALSE	FALSE
ENSG00000081307	UBA5	3	132373290	protein_coding	32	0.0417228	0.280238	0.609644	FALSE	FALSE	FALSE
ENSG00000081320	STK17B	2	196998290	protein_coding	74	0.0721725	0.00810383	0.106309	FALSE	FALSE	FALSE
ENSG00000081377	CDC14B	9	99252523	protein_coding	26	0.0621869	0.188863	0.514015	FALSE	TRUE	FALSE
ENSG00000081665	ZNF506	19	19896648	protein_coding	74	0.00039399	0.863565	0.953595	FALSE	FALSE	FALSE
ENSG00000081692	JMJD4	1	227918126	protein_coding	81	-0.00176178	0.70767	0.884573	FALSE	FALSE	FALSE
ENSG00000081721	DUSP12	1	161719548	protein_coding	57	0.0109089	0.424292	0.728013	FALSE	FALSE	FALSE
ENSG00000081760	AACS	12	125549925	protein_coding	96	0.0035095	0.55604	0.806209	FALSE	FALSE	FALSE
ENSG00000081791	KIAA0141	5	141303373	protein_coding	71	7.03026e-05	0.942644	0.980559	FALSE	FALSE	FALSE
ENSG00000081803	CADPS2	7	121958481	protein_coding	21	-0.00649902	0.757575	0.904347	FALSE	FALSE	FALSE
ENSG00000081818	PCDHB4	5	140501581	protein_coding	71	0.00379086	0.60848	0.836453	FALSE	FALSE	FALSE
ENSG00000081842	PCDHA6	5	140207563	protein_coding	21	0.304629	0.00584662	0.0899518	FALSE	TRUE	FALSE
ENSG00000081853	PCDHGA2	5	140718539	protein_coding	72	0.0212599	0.15596	0.471089	FALSE	TRUE	FALSE
ENSG00000081870	HSPB11	1	54382247	protein_coding	31	0.011193	0.522379	0.786537	FALSE	FALSE	FALSE
ENSG00000081913	PHLPP1	18	60382672	protein_coding	44	0.00627688	0.597831	0.829665	FALSE	FALSE	FALSE
ENSG00000081923	ATP8B1	18	55313658	protein_coding	36	0.00344075	0.739349	0.897156	FALSE	FALSE	FALSE
ENSG00000082014	SMARCD3	7	150935850	protein_coding	66	0.00763325	0.477685	0.76305	FALSE	TRUE	FALSE
ENSG00000082068	WDR70	5	37379314	protein_coding	24	-0.141123	0.0645224	0.30997	FALSE	FALSE	FALSE
ENSG00000082074	FYB	5	39105338	protein_coding	69	-0.0247975	0.17397	0.494418	FALSE	FALSE	FALSE
ENSG00000082153	BZW1	2	201675317	protein_coding	39	3.88867e-05	0.970841	0.990131	FALSE	FALSE	FALSE
ENSG00000082196	C1QTNF3	5	34019553	protein_coding	50	-0.000340288	0.89951	0.966282	FALSE	FALSE	FALSE
ENSG00000082212	ME2	18	48405419	protein_coding	60	0.000109752	0.93649	0.978431	FALSE	TRUE	FALSE
ENSG00000082213	C5orf22	5	31532373	protein_coding	85	0.0681435	0.0147488	0.146356	FALSE	FALSE	FALSE
ENSG00000082258	CCNT2	2	135675805	protein_coding	67	0.0590318	0.04412	0.258346	FALSE	FALSE	FALSE
ENSG00000082269	FAM135A	6	71122644	protein_coding	65	-0.0785694	0.0159162	0.152587	FALSE	FALSE	FALSE
ENSG00000082397	EPB41L3	18	5392383	protein_coding	37	0.00228547	0.760839	0.906726	FALSE	FALSE	FALSE
ENSG00000082438	COBLL1	2	165510134	protein_coding	29	-0.00244151	0.784279	0.91755	FALSE	FALSE	FALSE
ENSG00000082497	SERTAD4	1	210406144	protein_coding	33	-0.0320498	0.346108	0.667748	FALSE	FALSE	FALSE
ENSG00000082512	TRAF5	1	211499957	protein_coding	59	0.00084556	0.815879	0.933023	FALSE	FALSE	FALSE
ENSG00000082515	MRPL22	5	154320630	protein_coding	46	0.00763208	0.56238	0.809403	FALSE	FALSE	FALSE
ENSG00000082516	GEMIN5	5	154266976	protein_coding	59	-0.0422471	0.107284	0.394858	FALSE	TRUE	FALSE
ENSG00000082641	NFE2L1	17	46125691	protein_coding	53	0.0605065	0.0789131	0.342898	FALSE	FALSE	FALSE
ENSG00000082684	SEMA5B	3	122628041	protein_coding	50	0.00542179	0.594505	0.826873	FALSE	FALSE	FALSE
ENSG00000082701	GSK3B	3	119540170	protein_coding	62	0.011779	0.392076	0.703573	FALSE	FALSE	FALSE
ENSG00000082781	ITGB5	3	124480795	protein_coding	69	-0.02526	0.163584	0.482246	FALSE	FALSE	FALSE
ENSG00000082805	ERC1	12	1099675	protein_coding	108	0.0569495	0.00939052	0.114864	FALSE	TRUE	FALSE
ENSG00000082898	XPO1	2	61704984	protein_coding	73	-0.0161775	0.285688	0.615581	FALSE	FALSE	FALSE
ENSG00000083067	TRPM3	9	73143979	protein_coding	35	-0.00110485	0.847912	0.947046	FALSE	TRUE	FALSE
ENSG00000083093	PALB2	16	23614488	protein_coding	21	-0.202585	0.0265134	0.199859	FALSE	TRUE	FALSE
ENSG00000083097	DOPEY1	6	83777385	protein_coding	45	0.0257164	0.295535	0.625628	FALSE	TRUE	FALSE
ENSG00000083099	LYRM2	6	90277863	protein_coding	88	-0.0479257	0.021657	0.179183	FALSE	FALSE	FALSE
ENSG00000083123	BCKDHB	6	80816364	protein_coding	37	0.00126575	0.837297	0.943241	FALSE	FALSE	FALSE
ENSG00000083168	KAT6A	8	41786997	protein_coding	85	0.000610678	0.816057	0.933023	FALSE	FALSE	FALSE
ENSG00000083223	ZCCHC6	9	88902648	protein_coding	56	0.0133833	0.410972	0.717605	FALSE	FALSE	FALSE
ENSG00000083290	ULK2	17	19674142	protein_coding	23	-0.0991487	0.168574	0.48867	FALSE	TRUE	FALSE
ENSG00000083312	TNPO1	5	72112139	protein_coding	75	0.00087387	0.801688	0.926446	FALSE	FALSE	FALSE
ENSG00000083444	PLOD1	1	11994262	protein_coding	70	-0.0847587	0.012106	0.130621	FALSE	FALSE	FALSE
ENSG00000083454	P2RX5	17	3575493	protein_coding	30	-0.00295779	0.76462	0.908179	FALSE	FALSE	FALSE
ENSG00000083457	ITGAE	17	3617922	protein_coding	37	0.0996581	0.0571582	0.29324	FALSE	FALSE	FALSE
ENSG00000083520	DIS3	13	73329540	protein_coding	83	0.000415037	0.851468	0.949164	FALSE	FALSE	FALSE
ENSG00000083535	PIBF1	13	73356197	protein_coding	46	0.00319361	0.717013	0.888499	FALSE	FALSE	FALSE
ENSG00000083642	PDS5B	13	33160564	protein_coding	77	0.0192873	0.195707	0.521338	FALSE	FALSE	FALSE
ENSG00000083799	CYLD	16	50775961	protein_coding	40	-0.017268	0.398738	0.708276	FALSE	FALSE	FALSE
ENSG00000083807	SLC27A5	19	58990879	protein_coding	64	-0.0445832	0.097411	0.37485	FALSE	FALSE	FALSE
ENSG00000083812	ZNF324	19	58978423	protein_coding	59	0.00151126	0.769641	0.910162	FALSE	FALSE	FALSE
ENSG00000083814	ZNF671	19	58231119	protein_coding	73	-0.0412443	0.0933305	0.369131	FALSE	FALSE	FALSE
ENSG00000083817	ZNF416	19	58082934	protein_coding	47	-0.0425171	0.170864	0.491375	FALSE	FALSE	FALSE
ENSG00000083828	ZNF586	19	58281023	protein_coding	72	-0.0844293	0.010012	0.117806	FALSE	FALSE	FALSE
ENSG00000083838	ZNF446	19	58985384	protein_coding	87	0.00682839	0.430663	0.731688	FALSE	FALSE	FALSE
ENSG00000083844	ZNF264	19	57702868	protein_coding	61	0.0310672	0.128394	0.432822	FALSE	FALSE	FALSE
ENSG00000083845	RPS5	19	58897767	protein_coding	67	-0.0072934	0.499271	0.773976	FALSE	FALSE	FALSE
ENSG00000083857	FAT1	4	187508937	protein_coding	92	0.00492209	0.490796	0.769824	FALSE	FALSE	FALSE
ENSG00000083896	YTHDC1	4	69176105	protein_coding	57	0.0138995	0.376419	0.691425	FALSE	FALSE	FALSE
ENSG00000083937	CHMP2B	3	87276421	protein_coding	43	0.000497252	0.882186	0.960305	FALSE	FALSE	FALSE
ENSG00000084070	SMAP2	1	40810522	protein_coding	45	0.0101286	0.49516	0.772046	FALSE	TRUE	FALSE
ENSG00000084072	PPIE	1	40157854	protein_coding	60	-0.100697	0.0113435	0.12616	FALSE	FALSE	FALSE
ENSG00000084090	STARD7	2	96850597	protein_coding	77	0.0246086	0.0729381	0.330106	FALSE	TRUE	FALSE
ENSG00000084093	REST	4	57774075	protein_coding	52	0.0201396	0.317085	0.644252	FALSE	FALSE	FALSE
ENSG00000084112	SSH1	12	109176466	protein_coding	79	0.00707609	0.444089	0.740398	FALSE	FALSE	FALSE
ENSG00000084207	GSTP1	11	67351066	protein_coding	66	-0.0835787	0.0147444	0.146356	FALSE	FALSE	FALSE
ENSG00000084234	APLP2	11	129939732	protein_coding	27	-0.166515	0.0064512	0.0949498	FALSE	FALSE	FALSE
ENSG00000084444	KIAA1467	12	13197218	protein_coding	48	0.0819939	0.037493	0.236839	FALSE	FALSE	FALSE
ENSG00000084453	SLCO1A2	12	21417534	protein_coding	25	0.00783988	0.642517	0.853068	FALSE	FALSE	FALSE
ENSG00000084463	WBP11	12	14939410	protein_coding	62	-0.00209766	0.715305	0.88735	FALSE	FALSE	FALSE
ENSG00000084628	NKAIN1	1	31652592	protein_coding	27	0.0554447	0.209886	0.535842	FALSE	FALSE	FALSE
ENSG00000084636	COL16A1	1	32117848	protein_coding	92	0.0249738	0.124059	0.425375	FALSE	FALSE	FALSE
ENSG00000084676	NCOA1	2	24714783	protein_coding	72	0.0585633	0.0334152	0.223358	FALSE	TRUE	FALSE
ENSG00000084693	AGBL5	2	27265232	protein_coding	58	0.0474948	0.0976457	0.375334	FALSE	FALSE	FALSE
ENSG00000084710	EFR3B	2	25264999	protein_coding	66	0.00321599	0.626203	0.843061	FALSE	FALSE	FALSE
ENSG00000084731	KIF3C	2	26149471	protein_coding	88	0.064935	0.0183045	0.164811	FALSE	TRUE	FALSE
ENSG00000084733	RAB10	2	26256976	protein_coding	65	0.139459	0.00171567	0.0443863	TRUE	FALSE	FALSE
ENSG00000084754	HADHA	2	26413504	protein_coding	43	0.0222664	0.331837	0.655457	FALSE	FALSE	FALSE
ENSG00000084764	MAPRE3	2	27193480	protein_coding	56	0.00234651	0.725109	0.891672	FALSE	FALSE	FALSE
ENSG00000084774	CAD	2	27440258	protein_coding	61	0.0458074	0.0520083	0.2802	FALSE	FALSE	FALSE
ENSG00000085063	CD59	11	33719807	protein_coding	78	0.00968576	0.346228	0.667862	FALSE	FALSE	FALSE
ENSG00000085117	CD82	11	44585977	protein_coding	67	0.00608119	0.499372	0.773976	FALSE	FALSE	FALSE
ENSG00000085265	FCN1	9	137801431	protein_coding	30	0.0114306	0.583641	0.820649	FALSE	FALSE	FALSE
ENSG00000085274	MYNN	3	169490619	protein_coding	45	-0.0132245	0.459956	0.752066	FALSE	FALSE	FALSE
ENSG00000085276	MECOM	3	168801287	protein_coding	20	0.0221174	0.575972	0.817597	FALSE	FALSE	FALSE
ENSG00000085365	SCAMP1	5	77656339	protein_coding	74	0.00564559	0.519253	0.784453	FALSE	FALSE	FALSE
ENSG00000085377	PREP	6	105725440	protein_coding	89	0.0432053	0.0428901	0.255782	FALSE	TRUE	TRUE
ENSG00000085382	HACE1	6	105175968	protein_coding	58	0.00545592	0.574008	0.816204	FALSE	TRUE	TRUE
ENSG00000085415	SEH1L	18	12947132	protein_coding	81	0.00153677	0.726511	0.892082	FALSE	TRUE	FALSE
ENSG00000085433	WDR47	1	109512836	protein_coding	53	0.0320441	0.186961	0.512045	FALSE	TRUE	FALSE
ENSG00000085449	WDFY1	2	224720433	protein_coding	80	0.00048442	0.837679	0.943422	FALSE	FALSE	FALSE
ENSG00000085465	OVGP1	1	111956936	protein_coding	38	0.000134212	0.941209	0.980036	FALSE	FALSE	FALSE
ENSG00000085491	SLC25A24	1	108676658	protein_coding	70	0.0870938	0.0113038	0.126059	FALSE	FALSE	FALSE
ENSG00000085511	MAP3K4	6	161412759	protein_coding	58	-0.0647322	0.0437319	0.257976	FALSE	FALSE	FALSE
ENSG00000085514	PILRA	7	99965153	protein_coding	61	-6.39773e-05	0.949565	0.982152	FALSE	TRUE	FALSE
ENSG00000085552	IGSF9	1	159896829	protein_coding	65	0.0108762	0.402599	0.710715	FALSE	FALSE	FALSE
ENSG00000085563	ABCB1	7	87133175	protein_coding	62	0.00361699	0.64471	0.854526	FALSE	FALSE	FALSE
ENSG00000085644	ZNF213	16	3179778	protein_coding	56	0.000121523	0.936619	0.978431	FALSE	FALSE	FALSE
ENSG00000085662	AKR1B1	7	134127102	protein_coding	80	-0.0078491	0.442078	0.739315	FALSE	FALSE	FALSE
ENSG00000085719	CPNE3	8	87497059	protein_coding	94	-0.0175913	0.195826	0.521338	FALSE	FALSE	FALSE
ENSG00000085721	RRN3	16	15153879	protein_coding	54	-0.000150133	0.927524	0.97594	FALSE	FALSE	FALSE
ENSG00000085733	CTTN	11	70244510	protein_coding	75	0.00117091	0.768807	0.909697	FALSE	FALSE	FALSE
ENSG00000085760	MTIF2	2	55463731	protein_coding	65	-0.000262611	0.89777	0.965716	FALSE	FALSE	FALSE
ENSG00000085788	DDHD2	8	38082736	protein_coding	34	0.0167442	0.478847	0.763169	FALSE	FALSE	FALSE
ENSG00000085831	TTC39A	1	51752930	protein_coding	51	0.0571907	0.0721809	0.32833	FALSE	FALSE	FALSE
ENSG00000085832	EPS15	1	51819935	protein_coding	82	0.000257603	0.883408	0.960619	FALSE	FALSE	FALSE
ENSG00000085871	MGST2	4	140586922	protein_coding	24	-0.01776	0.55939	0.807668	FALSE	FALSE	FALSE
ENSG00000085872	CHERP	19	16628700	protein_coding	69	-0.0195021	0.232644	0.561927	FALSE	FALSE	FALSE
ENSG00000085978	ATG16L1	2	234118697	protein_coding	72	0.00051288	0.847825	0.947046	FALSE	FALSE	FALSE
ENSG00000085982	USP40	2	234384166	protein_coding	62	0.024972	0.222535	0.550359	FALSE	FALSE	FALSE
ENSG00000085998	POMGNT1	1	46654354	protein_coding	59	-0.153991	0.00155595	0.0419536	TRUE	TRUE	FALSE
ENSG00000085999	RAD54L	1	46713360	protein_coding	23	-0.0555023	0.133251	0.440027	FALSE	FALSE	FALSE
ENSG00000086015	MAST2	1	46252659	protein_coding	96	-0.0591991	0.0120524	0.130621	FALSE	TRUE	FALSE
ENSG00000086061	DNAJA1	9	33025209	protein_coding	87	-0.0232209	0.163619	0.482246	FALSE	FALSE	FALSE
ENSG00000086062	B4GALT1	9	33104080	protein_coding	72	0.00611861	0.501145	0.774452	FALSE	FALSE	FALSE
ENSG00000086102	NFX1	9	33290509	protein_coding	29	0.0263107	0.403797	0.711674	FALSE	FALSE	FALSE
ENSG00000086189	DIMT1	5	61683081	protein_coding	67	0.09546	0.00547095	0.087021	FALSE	FALSE	FALSE
ENSG00000086200	IPO11	5	61699799	protein_coding	56	0.0017059	0.755455	0.903429	FALSE	TRUE	FALSE
ENSG00000086232	EIF2AK1	7	6061881	protein_coding	97	0.112358	0.000760153	0.0267137	TRUE	FALSE	FALSE
ENSG00000086289	EPDR1	7	37723446	protein_coding	62	0.00130885	0.765322	0.908815	FALSE	FALSE	FALSE
ENSG00000086300	SNX10	7	26331541	protein_coding	33	0.00241006	0.781484	0.916061	FALSE	FALSE	FALSE
ENSG00000086475	SEPHS1	10	13359424	protein_coding	34	0.0340934	0.307799	0.637282	FALSE	FALSE	FALSE
ENSG00000086504	MRPL28	16	417384	protein_coding	67	0.000547281	0.840159	0.944169	FALSE	FALSE	FALSE
ENSG00000086544	ITPKC	19	41223008	protein_coding	43	-0.00219717	0.768544	0.909697	FALSE	FALSE	FALSE
ENSG00000086570	FAT2	5	150883654	protein_coding	43	0.00381943	0.685848	0.873145	FALSE	FALSE	FALSE
ENSG00000086598	TMED2	12	124069078	protein_coding	66	0.231262	5.61341e-05	0.00628586	TRUE	TRUE	TRUE
ENSG00000086619	ERO1LB	1	236378855	protein_coding	63	0.01135	0.370174	0.686855	FALSE	FALSE	FALSE
ENSG00000086666	ZFAND6	15	80351910	protein_coding	21	0.00980973	0.621514	0.841821	FALSE	FALSE	FALSE
ENSG00000086848	ALG9	11	111652919	protein_coding	48	-0.106332	0.0221188	0.181806	FALSE	FALSE	FALSE
ENSG00000087008	ACOX3	4	8368009	protein_coding	70	-0.0310664	0.141885	0.453821	FALSE	FALSE	FALSE
ENSG00000087053	MTMR2	11	95566046	protein_coding	60	-0.162913	0.000839982	0.028782	TRUE	FALSE	FALSE
ENSG00000087074	PPP1R15A	19	49375649	protein_coding	63	0.000966962	0.813377	0.931598	FALSE	FALSE	FALSE
ENSG00000087076	HSD17B14	19	49316274	protein_coding	29	-0.0201297	0.454761	0.749448	FALSE	FALSE	FALSE
ENSG00000087077	TRIP6	7	100464760	protein_coding	59	0.000384437	0.884745	0.960667	FALSE	FALSE	FALSE
ENSG00000087085	ACHE	7	100487615	protein_coding	48	0.0881032	0.0401063	0.246498	FALSE	FALSE	FALSE
ENSG00000087087	SRRT	7	100472733	protein_coding	76	-0.0111431	0.353878	0.674546	FALSE	FALSE	FALSE
ENSG00000087088	BAX	19	49458072	protein_coding	31	0.0388648	0.309266	0.638503	FALSE	TRUE	FALSE
ENSG00000087095	NLK	17	26368763	protein_coding	24	0.0144556	0.575995	0.817597	FALSE	FALSE	FALSE
ENSG00000087111	PIGS	17	26880401	protein_coding	46	0.22916	0.000663501	0.0247661	TRUE	FALSE	FALSE
ENSG00000087116	ADAMTS2	5	178537852	protein_coding	99	0.00435999	0.480747	0.763641	FALSE	FALSE	FALSE
ENSG00000087152	ATXN7L3	17	42269173	protein_coding	54	0.110515	0.0140188	0.142485	FALSE	FALSE	TRUE
ENSG00000087157	PGS1	17	76374721	protein_coding	69	0.136832	0.00194748	0.0480761	TRUE	FALSE	FALSE
ENSG00000087191	PSMC5	17	61904512	protein_coding	70	0.219945	2.81045e-05	0.00367797	TRUE	FALSE	FALSE
ENSG00000087206	UIMC1	5	176332006	protein_coding	75	0.113791	0.00254154	0.0563733	FALSE	FALSE	FALSE
ENSG00000087237	CETP	16	56995762	protein_coding	43	-0.00641669	0.60395	0.833771	FALSE	FALSE	FALSE
ENSG00000087245	MMP2	16	55423612	protein_coding	97	-0.0143426	0.245507	0.576628	FALSE	TRUE	FALSE
ENSG00000087253	LPCAT2	16	55542910	protein_coding	65	-0.0538912	0.0627517	0.305855	FALSE	FALSE	FALSE
ENSG00000087258	GNAO1	16	56225302	protein_coding	103	0.000156333	0.897899	0.965716	FALSE	FALSE	FALSE
ENSG00000087263	OGFOD1	16	56485402	protein_coding	75	0.00365617	0.61282	0.838583	FALSE	TRUE	FALSE
ENSG00000087266	SH3BP2	4	2794750	protein_coding	102	-0.047087	0.022338	0.182707	FALSE	FALSE	FALSE
ENSG00000087269	NOP14	4	2939660	protein_coding	60	-0.231074	0.000100053	0.00781853	TRUE	TRUE	FALSE
ENSG00000087274	ADD1	4	2845584	protein_coding	79	-0.0643227	0.0196304	0.17083	FALSE	FALSE	FALSE
ENSG00000087299	L2HGDH	14	50704281	protein_coding	39	-0.00614114	0.59735	0.829508	FALSE	TRUE	FALSE
ENSG00000087301	TXNDC16	14	52897308	protein_coding	69	0.00236818	0.692731	0.876873	FALSE	FALSE	FALSE
ENSG00000087302	C14orf166	14	52456193	protein_coding	21	-0.0726266	0.266857	0.597404	FALSE	TRUE	FALSE
ENSG00000087303	NID2	14	52471521	protein_coding	93	0.0441663	0.0299284	0.212329	FALSE	FALSE	FALSE
ENSG00000087338	GMCL1	2	70056774	protein_coding	57	-0.0353349	0.115256	0.411003	FALSE	FALSE	FALSE
ENSG00000087365	SF3B2	11	65818200	protein_coding	64	0.00177811	0.741883	0.897664	FALSE	FALSE	FALSE
ENSG00000087448	KLHL42	12	27932953	protein_coding	92	0.0075867	0.406927	0.715009	FALSE	FALSE	FALSE
ENSG00000087460	GNAS	20	57414773	protein_coding	102	0.00482474	0.493201	0.770706	FALSE	FALSE	FALSE
ENSG00000087470	DNM1L	12	32832134	protein_coding	83	0.0285295	0.110735	0.401737	FALSE	FALSE	FALSE
ENSG00000087495	PHACTR3	20	58152564	protein_coding	36	0.00281727	0.759787	0.905806	FALSE	FALSE	FALSE
ENSG00000087502	ERGIC2	12	29490285	protein_coding	41	0.0157987	0.427904	0.729997	FALSE	FALSE	FALSE
ENSG00000087586	AURKA	20	54944445	protein_coding	65	0.0105137	0.392718	0.703796	FALSE	TRUE	FALSE
ENSG00000087884	AAMDC	11	77532155	protein_coding	50	-0.0117486	0.456229	0.749872	FALSE	FALSE	FALSE
ENSG00000088035	ALG6	1	63833261	protein_coding	57	-0.0482701	0.096224	0.372762	FALSE	FALSE	FALSE
ENSG00000088038	CNOT3	19	54641444	protein_coding	98	-0.0497504	0.0203216	0.174015	FALSE	FALSE	FALSE
ENSG00000088179	PTPN4	2	120517207	protein_coding	60	0.000173113	0.922375	0.973837	FALSE	FALSE	FALSE
ENSG00000088205	DDX18	2	118572226	protein_coding	84	0.0204813	0.180095	0.500912	FALSE	FALSE	FALSE
ENSG00000088256	GNA11	19	3094408	protein_coding	85	-0.0087725	0.391211	0.7028	FALSE	FALSE	FALSE
ENSG00000088280	ASAP3	1	23755056	protein_coding	33	9.62183e-05	0.952204	0.983219	FALSE	FALSE	FALSE
ENSG00000088298	EDEM2	20	33703167	protein_coding	63	0.00711631	0.483217	0.764814	FALSE	FALSE	FALSE
ENSG00000088305	DNMT3B	20	31350191	protein_coding	51	0.019425	0.335658	0.660134	FALSE	FALSE	FALSE
ENSG00000088325	TPX2	20	30327074	protein_coding	60	0.140313	0.00104709	0.0328713	TRUE	TRUE	FALSE
ENSG00000088367	EPB41L1	20	34679426	protein_coding	65	0.00630179	0.523083	0.787052	FALSE	TRUE	FALSE
ENSG00000088387	DOCK9	13	99445741	protein_coding	88	0.0111851	0.294368	0.624428	FALSE	FALSE	FALSE
ENSG00000088448	ANKRD10	13	111530887	protein_coding	62	0.0564363	0.0651056	0.310711	FALSE	FALSE	FALSE
ENSG00000088538	DOCK3	3	50712672	protein_coding	25	0.0108704	0.608495	0.836453	FALSE	FALSE	FALSE
ENSG00000088543	C3orf18	3	50595462	protein_coding	48	-0.136397	0.0111752	0.125657	FALSE	FALSE	FALSE
ENSG00000088682	COQ9	16	57481337	protein_coding	41	3.92431e-08	0.998924	0.999845	FALSE	FALSE	FALSE
ENSG00000088756	ARHGAP28	18	6729717	protein_coding	64	0.00201671	0.725397	0.891675	FALSE	FALSE	FALSE
ENSG00000088766	CRLS1	20	5986736	protein_coding	45	-0.0566622	0.105181	0.390322	FALSE	FALSE	FALSE
ENSG00000088808	PPP1R13B	14	104200089	protein_coding	58	-0.0236977	0.248481	0.580263	FALSE	FALSE	FALSE
ENSG00000088812	ATRN	20	3451687	protein_coding	92	-0.0238333	0.133892	0.440956	FALSE	FALSE	FALSE
ENSG00000088826	SMOX	20	4101627	protein_coding	53	-0.12377	0.00559266	0.0880399	FALSE	FALSE	FALSE
ENSG00000088827	SIGLEC1	20	3667617	protein_coding	67	0.0711793	0.0106352	0.121483	FALSE	FALSE	FALSE
ENSG00000088832	FKBP1A	20	1349622	protein_coding	87	0.00197516	0.675604	0.867589	FALSE	FALSE	FALSE
ENSG00000088833	NSFL1C	20	1422807	protein_coding	80	-0.00116133	0.763041	0.907488	FALSE	FALSE	FALSE
ENSG00000088854	C20orf194	20	3229951	protein_coding	86	0.000546695	0.830657	0.940356	FALSE	TRUE	FALSE
ENSG00000088876	ZNF343	20	2462463	protein_coding	83	0.00565384	0.478192	0.763169	FALSE	FALSE	FALSE
ENSG00000088881	EBF4	20	2673524	protein_coding	57	-0.00133623	0.773887	0.912204	FALSE	FALSE	FALSE
ENSG00000088888	MAVS	20	3827487	protein_coding	95	-0.0103535	0.318231	0.645247	FALSE	FALSE	FALSE
ENSG00000088899	LZTS3	20	3143263	protein_coding	94	-0.00570704	0.451052	0.746394	FALSE	FALSE	FALSE
ENSG00000088986	DYNLL1	12	120907653	protein_coding	58	-0.0167744	0.335279	0.659508	FALSE	FALSE	FALSE
ENSG00000089006	SNX5	20	17922241	protein_coding	90	0.000876586	0.749566	0.901438	FALSE	TRUE	FALSE
ENSG00000089009	RPL6	12	112842994	protein_coding	20	-0.0196123	0.53384	0.793474	FALSE	FALSE	FALSE
ENSG00000089012	SIRPG	20	1609798	protein_coding	31	-0.016982	0.484865	0.765829	FALSE	TRUE	FALSE
ENSG00000089022	MAPKAPK5	12	112279782	protein_coding	32	0.00846822	0.618172	0.8409	FALSE	FALSE	FALSE
ENSG00000089041	P2RX7	12	121570622	protein_coding	84	0.00979816	0.356121	0.676849	FALSE	FALSE	TRUE
ENSG00000089048	ESF1	20	13694969	protein_coding	91	-0.114907	0.000614667	0.0235088	TRUE	FALSE	FALSE
ENSG00000089050	RBBP9	20	18467184	protein_coding	84	-0.0540917	0.0312148	0.216293	FALSE	FALSE	FALSE
ENSG00000089053	ANAPC5	12	121746048	protein_coding	60	0.110764	0.00958328	0.11566	FALSE	FALSE	TRUE
ENSG00000089057	SLC23A2	20	4833002	protein_coding	112	-0.0324646	0.0447613	0.260696	FALSE	FALSE	FALSE
ENSG00000089060	SLC8B1	12	113736564	protein_coding	46	0.0192687	0.331449	0.655417	FALSE	FALSE	FALSE
ENSG00000089091	DZANK1	20	18364011	protein_coding	73	-0.0137608	0.294279	0.624428	FALSE	FALSE	FALSE
ENSG00000089094	KDM2B	12	121866900	protein_coding	65	-0.0140874	0.341893	0.664924	FALSE	FALSE	TRUE
ENSG00000089101	C20orf26	20	20033158	protein_coding	39	0.0197598	0.405862	0.713576	FALSE	FALSE	FALSE
ENSG00000089127	OAS1	12	113344582	protein_coding	52	-0.051078	0.11137	0.402726	FALSE	FALSE	FALSE
ENSG00000089154	GCN1L1	12	120565007	protein_coding	61	0.000563492	0.85769	0.951121	FALSE	FALSE	FALSE
ENSG00000089157	RPLP0	12	120634489	protein_coding	37	-0.0116462	0.443941	0.740398	FALSE	TRUE	FALSE
ENSG00000089159	PXN	12	120648250	protein_coding	72	0.00114574	0.766545	0.909036	FALSE	FALSE	FALSE
ENSG00000089169	RPH3A	12	113008184	protein_coding	66	-0.0592407	0.0551937	0.289201	FALSE	FALSE	FALSE
ENSG00000089177	KIF16B	20	16252749	protein_coding	48	0.000141131	0.925816	0.975385	FALSE	FALSE	FALSE
ENSG00000089195	TRMT6	20	5917881	protein_coding	41	0.000280614	0.905381	0.968102	FALSE	FALSE	FALSE
ENSG00000089199	CHGB	20	5892076	protein_coding	89	0.00270983	0.617854	0.840789	FALSE	FALSE	FALSE
ENSG00000089220	PEBP1	12	118573663	protein_coding	73	-0.0205921	0.210865	0.537152	FALSE	FALSE	FALSE
ENSG00000089248	ERP29	12	112451120	protein_coding	27	0.00577438	0.725036	0.891672	FALSE	FALSE	FALSE
ENSG00000089280	FUS	16	31191431	protein_coding	72	-0.0872598	0.0106113	0.121454	FALSE	TRUE	FALSE
ENSG00000089327	FXYD5	19	35645633	protein_coding	90	0.000880605	0.769234	0.909978	FALSE	FALSE	FALSE
ENSG00000089335	ZNF302	19	35168544	protein_coding	87	0.00382656	0.56134	0.808603	FALSE	FALSE	FALSE
ENSG00000089351	GRAMD1A	19	35485688	protein_coding	62	-0.0315659	0.132094	0.438709	FALSE	FALSE	FALSE
ENSG00000089486	CDIP1	16	4560676	protein_coding	58	-0.0403077	0.129195	0.434465	FALSE	FALSE	FALSE
ENSG00000089639	GMIP	19	19740285	protein_coding	55	0.00319859	0.67801	0.869048	FALSE	TRUE	FALSE
ENSG00000089685	BIRC5	17	76210267	protein_coding	78	0.101505	0.00373692	0.0691489	FALSE	FALSE	FALSE
ENSG00000089692	LAG3	12	6881678	protein_coding	35	0.000762849	0.855058	0.950575	FALSE	FALSE	FALSE
ENSG00000089693	MLF2	12	6857170	protein_coding	67	-0.0607874	0.0454567	0.263333	FALSE	FALSE	FALSE
ENSG00000089723	OTUB2	14	94492675	protein_coding	45	-0.0704602	0.0632752	0.306965	FALSE	FALSE	FALSE
ENSG00000089737	DDX24	14	94517266	protein_coding	73	0.00080085	0.809056	0.929383	FALSE	FALSE	FALSE
ENSG00000089775	ZBTB25	14	64915824	protein_coding	74	0.000557126	0.842176	0.945012	FALSE	FALSE	FALSE
ENSG00000089818	NECAP1	12	8234807	protein_coding	66	0.000107275	0.929615	0.9769	FALSE	TRUE	FALSE
ENSG00000089876	DHX32	10	127524906	protein_coding	50	-0.121492	0.0140436	0.142562	FALSE	FALSE	FALSE
ENSG00000089902	RCOR1	14	103058998	protein_coding	92	-0.0810831	0.00607782	0.091982	FALSE	FALSE	FALSE
ENSG00000089916	GPATCH2L	14	76618259	protein_coding	92	-0.0431353	0.036187	0.233272	FALSE	FALSE	FALSE
ENSG00000090006	LTBP4	19	41098789	protein_coding	74	-0.0631448	0.0207559	0.175062	FALSE	FALSE	FALSE
ENSG00000090020	SLC9A1	1	27425306	protein_coding	68	0.0106662	0.35903	0.678466	FALSE	FALSE	FALSE
ENSG00000090060	PAPOLA	14	96967770	protein_coding	50	0.000146416	0.934577	0.978257	FALSE	FALSE	FALSE
ENSG00000090061	CCNK	14	99947506	protein_coding	42	-0.00120795	0.80748	0.928525	FALSE	FALSE	FALSE
ENSG00000090104	RGS1	1	192544857	protein_coding	57	-0.044972	0.0776416	0.340058	FALSE	TRUE	FALSE
ENSG00000090238	YPEL3	16	30103635	protein_coding	48	0.0447859	0.127675	0.431355	FALSE	TRUE	FALSE
ENSG00000090263	MRPS33	7	140705854	protein_coding	42	0.035546	0.222918	0.550452	FALSE	FALSE	FALSE
ENSG00000090266	NDUFB2	7	140390577	protein_coding	29	0.00343302	0.759508	0.905674	FALSE	FALSE	FALSE
ENSG00000090273	NUDC	1	27226729	protein_coding	34	-0.0405572	0.164435	0.482627	FALSE	FALSE	FALSE
ENSG00000090316	MAEA	4	1283639	protein_coding	89	-0.135618	0.00031841	0.0164694	TRUE	FALSE	FALSE
ENSG00000090339	ICAM1	19	10381511	protein_coding	74	-0.065545	0.0238141	0.189149	FALSE	TRUE	FALSE
ENSG00000090372	STRN4	19	47222764	protein_coding	89	-0.0209056	0.176512	0.497088	FALSE	FALSE	FALSE
ENSG00000090376	IRAK3	12	66582659	protein_coding	35	0.090135	0.0526029	0.282262	FALSE	FALSE	TRUE
ENSG00000090382	LYZ	12	69742121	protein_coding	59	0.0224039	0.242253	0.572655	FALSE	FALSE	TRUE
ENSG00000090432	MUL1	1	20825943	protein_coding	69	-0.258064	8.62335e-06	0.00180607	TRUE	TRUE	FALSE
ENSG00000090447	TFAP4	16	4307187	protein_coding	63	-0.0349243	0.121732	0.42217	FALSE	TRUE	FALSE
ENSG00000090487	SPG21	15	65255362	protein_coding	65	-0.0173147	0.279271	0.608557	FALSE	TRUE	FALSE
ENSG00000090520	DNAJB11	3	186285192	protein_coding	49	0.00822538	0.530518	0.791326	FALSE	TRUE	FALSE
ENSG00000090554	FLT3LG	19	49977464	protein_coding	23	0.0212442	0.436232	0.735655	FALSE	FALSE	FALSE
ENSG00000090565	RAB11FIP3	16	475619	protein_coding	81	-0.00435657	0.532881	0.793171	FALSE	FALSE	FALSE
ENSG00000090581	GNPTG	16	1401924	protein_coding	59	0.0376336	0.140759	0.452343	FALSE	FALSE	FALSE
ENSG00000090612	ZNF268	12	133707570	protein_coding	98	0.000571802	0.804005	0.927161	FALSE	FALSE	FALSE
ENSG00000090615	GOLGA3	12	133345495	protein_coding	98	0.0385335	0.0443361	0.259053	FALSE	FALSE	FALSE
ENSG00000090621	PABPC4	1	40026488	protein_coding	62	-0.0399792	0.0863012	0.354272	FALSE	FALSE	FALSE
ENSG00000090659	CD209	19	7804879	protein_coding	32	-0.0355428	0.297195	0.626565	FALSE	FALSE	FALSE
ENSG00000090661	CERS4	19	8271620	protein_coding	90	-0.042433	0.0492155	0.272772	FALSE	FALSE	FALSE
ENSG00000090674	MCOLN1	19	7587512	protein_coding	56	-0.00654764	0.544687	0.799188	FALSE	FALSE	FALSE
ENSG00000090686	USP48	1	22004791	protein_coding	80	0.000174376	0.905201	0.968032	FALSE	TRUE	FALSE
ENSG00000090857	PDPR	16	70147529	protein_coding	106	-0.0101011	0.221429	0.549244	FALSE	FALSE	TRUE
ENSG00000090861	AARS	16	70286198	protein_coding	77	-0.000678851	0.818219	0.93373	FALSE	FALSE	TRUE
ENSG00000090863	GLG1	16	74485856	protein_coding	96	0.0561585	0.0190139	0.168213	FALSE	FALSE	TRUE
ENSG00000090905	TNRC6A	16	24741016	protein_coding	88	-0.0594625	0.0170802	0.158428	FALSE	FALSE	FALSE
ENSG00000090924	PLEKHG2	19	39903225	protein_coding	88	-0.0439882	0.0486638	0.271673	FALSE	FALSE	FALSE
ENSG00000090971	NAT14	19	55996371	protein_coding	60	-0.0190141	0.283272	0.6127	FALSE	FALSE	FALSE
ENSG00000090975	PITPNM2	12	123468027	protein_coding	50	0.0213756	0.319313	0.646093	FALSE	FALSE	TRUE
ENSG00000090989	EXOC1	4	56719782	protein_coding	52	0.00651282	0.566267	0.810862	FALSE	FALSE	FALSE
ENSG00000091009	RBM27	5	145583113	protein_coding	51	0.00615153	0.572971	0.815356	FALSE	FALSE	FALSE
ENSG00000091073	DTX2	7	76090993	protein_coding	72	0.00268131	0.642105	0.85281	FALSE	FALSE	FALSE
ENSG00000091129	NRCAM	7	107788068	protein_coding	101	0.0295422	0.0833991	0.349491	FALSE	TRUE	FALSE
ENSG00000091136	LAMB1	7	107564244	protein_coding	105	-0.0323242	0.0654765	0.311796	FALSE	FALSE	FALSE
ENSG00000091140	DLD	7	107531415	protein_coding	78	0.0534411	0.0365962	0.234518	FALSE	FALSE	FALSE
ENSG00000091157	WDR7	18	54318574	protein_coding	98	0.0513451	0.0260656	0.198406	FALSE	TRUE	FALSE
ENSG00000091164	TXNL1	18	54264439	protein_coding	70	0.0214339	0.236154	0.566148	FALSE	FALSE	FALSE
ENSG00000091317	CMTM6	3	32522804	protein_coding	58	-0.118443	0.00902499	0.112929	FALSE	FALSE	FALSE
ENSG00000091409	ITGA6	2	173292082	protein_coding	65	0.000728373	0.823021	0.936187	FALSE	TRUE	FALSE
ENSG00000091428	RAPGEF4	2	173600002	protein_coding	75	0.0608366	0.0346004	0.228493	FALSE	FALSE	FALSE
ENSG00000091436	MLTK	2	173940163	protein_coding	65	0.000562539	0.846229	0.946478	FALSE	TRUE	FALSE
ENSG00000091490	SEL1L3	4	25749055	protein_coding	60	0.0198619	0.274505	0.603822	FALSE	FALSE	FALSE
ENSG00000091513	TF	3	133464800	protein_coding	38	0.0358905	0.271475	0.601579	FALSE	TRUE	FALSE
ENSG00000091527	CDV3	3	133292574	protein_coding	53	-0.0340147	0.187748	0.512593	FALSE	TRUE	FALSE
ENSG00000091536	MYO15A	17	18012020	protein_coding	49	-0.0374988	0.191651	0.517084	FALSE	TRUE	FALSE
ENSG00000091542	ALKBH5	17	18086392	protein_coding	86	-0.0934977	0.00497617	0.0826471	FALSE	FALSE	FALSE
ENSG00000091592	NLRP1	17	5402747	protein_coding	96	-0.00303014	0.586433	0.821705	FALSE	FALSE	FALSE
ENSG00000091622	PITPNM3	17	6354584	protein_coding	29	-0.00998547	0.606787	0.835669	FALSE	FALSE	FALSE
ENSG00000091640	SPAG7	17	4862521	protein_coding	32	-0.0874678	0.0750194	0.334147	FALSE	FALSE	FALSE
ENSG00000091651	ORC6	16	46723555	protein_coding	25	0.0106991	0.558744	0.80738	FALSE	TRUE	FALSE
ENSG00000091656	ZFHX4	8	77593454	protein_coding	53	-0.019112	0.338675	0.663069	FALSE	FALSE	FALSE
ENSG00000091732	ZC3HC1	7	129658126	protein_coding	75	0.00319781	0.622076	0.841821	FALSE	FALSE	FALSE
ENSG00000091831	ESR1	6	151977826	protein_coding	39	0.00816373	0.55761	0.806281	FALSE	FALSE	FALSE
ENSG00000091844	RGS17	6	153325594	protein_coding	77	-0.0332056	0.119364	0.418463	FALSE	TRUE	FALSE
ENSG00000091879	ANGPT2	8	6357172	protein_coding	68	0.003969	0.593769	0.82656	FALSE	TRUE	FALSE
ENSG00000091947	TMEM101	17	42088556	protein_coding	33	0.00224954	0.783403	0.916953	FALSE	FALSE	TRUE
ENSG00000091972	CD200	3	112051194	protein_coding	77	-0.0893888	0.00942667	0.114864	FALSE	TRUE	FALSE
ENSG00000091986	CCDC80	3	112323407	protein_coding	41	0.124232	0.0185132	0.165779	FALSE	FALSE	FALSE
ENSG00000092020	PPP2R3C	14	35554673	protein_coding	52	-0.0791355	0.0382262	0.239222	FALSE	FALSE	FALSE
ENSG00000092036	HAUS4	14	23415437	protein_coding	28	-0.0386121	0.335052	0.659418	FALSE	FALSE	FALSE
ENSG00000092051	JPH4	14	24037244	protein_coding	62	0.000586084	0.855146	0.950575	FALSE	FALSE	FALSE
ENSG00000092068	SLC7A8	14	23594504	protein_coding	61	-0.103772	0.0115933	0.128105	FALSE	FALSE	FALSE
ENSG00000092094	OSGEP	14	20914570	protein_coding	84	0.0162621	0.216128	0.54443	FALSE	FALSE	FALSE
ENSG00000092098	RNF31	14	24615892	protein_coding	72	-0.0169941	0.258201	0.588366	FALSE	FALSE	FALSE
ENSG00000092108	SCFD1	14	31091318	protein_coding	51	0.0246425	0.252825	0.584916	FALSE	FALSE	FALSE
ENSG00000092140	G2E3	14	31028329	protein_coding	34	-0.065721	0.135474	0.443229	FALSE	FALSE	FALSE
ENSG00000092148	HECTD1	14	31569318	protein_coding	72	0.00043359	0.860589	0.9524	FALSE	FALSE	FALSE
ENSG00000092199	HNRNPC	14	21677295	protein_coding	67	-0.0208705	0.235837	0.566064	FALSE	TRUE	FALSE
ENSG00000092201	SUPT16H	14	21819631	protein_coding	29	0.077078	0.100726	0.382063	FALSE	FALSE	FALSE
ENSG00000092203	TOX4	14	21944756	protein_coding	80	0.00257546	0.627163	0.843247	FALSE	FALSE	FALSE
ENSG00000092295	TGM1	14	24718320	protein_coding	28	5.8484e-05	0.968048	0.989919	FALSE	FALSE	FALSE
ENSG00000092421	SEMA6A	5	115779312	protein_coding	61	0.00477703	0.586243	0.821705	FALSE	FALSE	FALSE
ENSG00000092439	TRPM7	15	50844670	protein_coding	83	0.00262621	0.63247	0.846045	FALSE	FALSE	FALSE
ENSG00000092445	TYRO3	15	41849873	protein_coding	33	0.0558405	0.14197	0.453821	FALSE	FALSE	FALSE
ENSG00000092470	WDR76	15	44119161	protein_coding	37	-0.0651042	0.140574	0.45215	FALSE	FALSE	FALSE
ENSG00000092529	CAPN3	15	42640301	protein_coding	30	0.00196318	0.81022	0.930156	FALSE	FALSE	FALSE
ENSG00000092531	SNAP23	15	42783431	protein_coding	37	0.00455826	0.694369	0.877718	FALSE	FALSE	FALSE
ENSG00000092621	PHGDH	1	120202421	protein_coding	40	0.00589804	0.649748	0.856189	FALSE	TRUE	FALSE
ENSG00000092820	EZR	6	159186773	protein_coding	49	-0.00160907	0.784226	0.91755	FALSE	FALSE	FALSE
ENSG00000092841	MYL6	12	56551945	protein_coding	25	0.00089135	0.884299	0.960667	FALSE	TRUE	FALSE
ENSG00000092847	AGO1	1	36335409	protein_coding	21	-0.131647	0.112681	0.40501	FALSE	TRUE	FALSE
ENSG00000092871	RFFL	17	33333009	protein_coding	56	0.0399023	0.14466	0.456917	FALSE	FALSE	FALSE
ENSG00000092929	UNC13D	17	73823306	protein_coding	59	-0.0348974	0.134849	0.44238	FALSE	FALSE	FALSE
ENSG00000092931	MFSD11	17	74731947	protein_coding	62	0.047705	0.0934533	0.369258	FALSE	FALSE	FALSE
ENSG00000092964	DPYSL2	8	26371791	protein_coding	100	0.000293559	0.854198	0.950408	FALSE	FALSE	FALSE
ENSG00000092969	TGFB2	1	218519577	protein_coding	21	0.0132825	0.615792	0.83987	FALSE	FALSE	FALSE
ENSG00000092978	GPATCH2	1	217600334	protein_coding	80	0.08748	0.00735835	0.100917	FALSE	FALSE	FALSE
ENSG00000093000	NUP50	22	45559722	protein_coding	75	-0.128553	0.00155665	0.0419536	TRUE	TRUE	FALSE
ENSG00000093009	CDC45	22	19466982	protein_coding	40	-0.00668147	0.620067	0.841611	FALSE	FALSE	FALSE
ENSG00000093010	COMT	22	19929130	protein_coding	92	-0.0424008	0.0346751	0.228493	FALSE	FALSE	FALSE
ENSG00000093072	CECR1	22	17660194	protein_coding	105	0.00351989	0.533417	0.793474	FALSE	FALSE	FALSE
ENSG00000093144	ECHDC1	6	127609855	protein_coding	72	-0.0173139	0.265166	0.595642	FALSE	FALSE	FALSE
ENSG00000093167	LRRFIP2	3	37094117	protein_coding	63	-0.239938	4.41891e-05	0.00537464	TRUE	FALSE	FALSE
ENSG00000093183	SEC22C	3	42589461	protein_coding	61	-0.189176	0.000279726	0.014894	TRUE	FALSE	FALSE
ENSG00000093217	XYLB	3	38388251	protein_coding	60	0.0363943	0.117845	0.41627	FALSE	FALSE	FALSE
ENSG00000094755	GABRP	5	170190354	protein_coding	25	0.00612371	0.712115	0.885432	FALSE	FALSE	FALSE
ENSG00000094880	CDC23	5	137523339	protein_coding	53	0.0074688	0.499442	0.773976	FALSE	FALSE	FALSE
ENSG00000094914	AAAS	12	53701240	protein_coding	64	0.00851421	0.464169	0.755337	FALSE	FALSE	FALSE
ENSG00000094916	CBX5	12	54624724	protein_coding	91	0.0026667	0.630027	0.844441	FALSE	FALSE	FALSE
ENSG00000094963	FMO2	1	171154347	protein_coding	44	1.42881e-05	0.980229	0.993264	FALSE	FALSE	FALSE
ENSG00000094975	SUCO	1	172501489	protein_coding	77	0.0293463	0.133503	0.440489	FALSE	FALSE	FALSE
ENSG00000095002	MSH2	2	47630108	protein_coding	39	-0.00378119	0.72009	0.889427	FALSE	FALSE	FALSE
ENSG00000095015	MAP3K1	5	56111401	protein_coding	72	-0.0402946	0.0953177	0.371489	FALSE	TRUE	FALSE
ENSG00000095066	HOOK2	19	12873817	protein_coding	39	-0.0309405	0.292467	0.623288	FALSE	FALSE	FALSE
ENSG00000095139	ARCN1	11	118443105	protein_coding	22	-0.204625	0.0426191	0.255415	FALSE	FALSE	FALSE
ENSG00000095203	EPB41L4B	9	111934255	protein_coding	68	-0.0455005	0.0790413	0.342898	FALSE	TRUE	FALSE
ENSG00000095261	PSMD5	9	123577774	protein_coding	66	-0.323558	7.57366e-07	0.000293804	TRUE	FALSE	FALSE
ENSG00000095319	NUP188	9	131709978	protein_coding	78	-0.0880666	0.00558216	0.0880021	FALSE	FALSE	FALSE
ENSG00000095321	CRAT	9	131857089	protein_coding	43	-0.086082	0.0408117	0.249183	FALSE	TRUE	FALSE
ENSG00000095370	SH2D3C	9	130500596	protein_coding	58	0.00229653	0.719493	0.889093	FALSE	FALSE	FALSE
ENSG00000095380	NANS	9	100819021	protein_coding	71	0.000226242	0.894442	0.964493	FALSE	TRUE	FALSE
ENSG00000095383	TBC1D2	9	100961311	protein_coding	59	0.0158553	0.343573	0.665987	FALSE	TRUE	FALSE
ENSG00000095397	DFNB31	9	117164360	protein_coding	29	0.0157442	0.544929	0.799192	FALSE	FALSE	FALSE
ENSG00000095485	CWF19L1	10	101992055	protein_coding	28	-0.0385475	0.26215	0.592729	FALSE	FALSE	FALSE
ENSG00000095539	SEMA4G	10	102729275	protein_coding	74	-0.00584988	0.516008	0.782258	FALSE	TRUE	FALSE
ENSG00000095564	BTAF1	10	93683526	protein_coding	36	0.000222698	0.930504	0.977385	FALSE	FALSE	FALSE
ENSG00000095574	IKZF5	10	124750322	protein_coding	52	-0.15668	0.00298715	0.0614516	FALSE	FALSE	FALSE
ENSG00000095637	SORBS1	10	97071528	protein_coding	90	-0.0182285	0.18225	0.504229	FALSE	TRUE	FALSE
ENSG00000095752	IL11	19	55875757	protein_coding	24	0.00180671	0.851347	0.949126	FALSE	FALSE	FALSE
ENSG00000095787	WAC	10	28821422	protein_coding	83	-0.0163544	0.23617	0.566148	FALSE	FALSE	FALSE
ENSG00000095794	CREM	10	35415719	protein_coding	24	-0.0581014	0.258091	0.588366	FALSE	FALSE	FALSE
ENSG00000095906	NUBP2	16	1832902	protein_coding	76	-0.0541108	0.0415184	0.251518	FALSE	FALSE	FALSE
ENSG00000095951	HIVEP1	6	12008995	protein_coding	72	0.0206582	0.189677	0.515327	FALSE	FALSE	FALSE
ENSG00000096060	FKBP5	6	35541362	protein_coding	57	-0.0794129	0.0318003	0.218203	FALSE	FALSE	FALSE
ENSG00000096063	SRPK1	6	35800743	protein_coding	60	-0.0219782	0.256328	0.587152	FALSE	FALSE	FALSE
ENSG00000096070	BRPF3	6	36164521	protein_coding	69	0.00556525	0.499714	0.773976	FALSE	FALSE	FALSE
ENSG00000096093	EFHC1	6	52285106	protein_coding	90	-0.0408344	0.0428445	0.255782	FALSE	FALSE	FALSE
ENSG00000096384	HSP90AB1	6	44214824	protein_coding	56	7.38075e-05	0.946943	0.981387	FALSE	TRUE	FALSE
ENSG00000096401	CDC5L	6	44355262	protein_coding	31	0.179672	0.0148277	0.14655	FALSE	FALSE	FALSE
ENSG00000096433	ITPR3	6	33588142	protein_coding	66	0.0365705	0.116651	0.413399	FALSE	FALSE	FALSE
ENSG00000096654	ZNF184	6	27418522	protein_coding	64	-0.0254109	0.210592	0.536746	FALSE	FALSE	FALSE
ENSG00000096696	DSP	6	7541808	protein_coding	34	-0.14905	0.0277762	0.203589	FALSE	FALSE	FALSE
ENSG00000096717	SIRT1	10	69644427	protein_coding	23	0.214114	0.0317234	0.21784	FALSE	FALSE	FALSE
ENSG00000096746	HNRNPH3	10	70090931	protein_coding	54	-0.00770479	0.519261	0.784453	FALSE	FALSE	FALSE
ENSG00000096872	IFT74	9	26947037	protein_coding	43	0.00568754	0.617569	0.840789	FALSE	FALSE	FALSE
ENSG00000096968	JAK2	9	4985033	protein_coding	70	-0.114529	0.00482837	0.0815641	FALSE	FALSE	FALSE
ENSG00000097007	ABL1	9	133589333	protein_coding	73	0.00314301	0.643005	0.853412	FALSE	FALSE	FALSE
ENSG00000097021	ACOT7	1	6324329	protein_coding	23	-0.199343	0.0321479	0.218894	FALSE	FALSE	FALSE
ENSG00000097033	SH3GLB1	1	87170259	protein_coding	59	-0.00105658	0.807102	0.928472	FALSE	TRUE	FALSE
ENSG00000097046	CDC7	1	91966408	protein_coding	62	1.92864e-05	0.973612	0.990946	FALSE	FALSE	FALSE
ENSG00000099139	PCSK5	9	78505560	protein_coding	58	3.86494e-05	0.962869	0.988195	FALSE	FALSE	FALSE
ENSG00000099194	SCD	10	102106881	protein_coding	75	-9.82422e-06	0.978744	0.993005	FALSE	TRUE	FALSE
ENSG00000099204	ABLIM1	10	116190872	protein_coding	105	0.00294336	0.56054	0.808362	FALSE	FALSE	FALSE
ENSG00000099219	ERMP1	9	5765076	protein_coding	55	-0.0100117	0.477697	0.76305	FALSE	FALSE	FALSE
ENSG00000099246	RAB18	10	27793197	protein_coding	63	1.16434e-06	0.993164	0.99748	FALSE	FALSE	FALSE
ENSG00000099250	NRP1	10	33466420	protein_coding	103	0.00464219	0.49291	0.770706	FALSE	FALSE	FALSE
ENSG00000099256	PRTFDC1	10	25137536	protein_coding	60	-0.00859348	0.465934	0.756504	FALSE	FALSE	FALSE
ENSG00000099282	TSPAN15	10	71211229	protein_coding	49	0.000234535	0.912271	0.971018	FALSE	TRUE	FALSE
ENSG00000099308	MAST3	19	18208603	protein_coding	61	0.0758469	0.0256914	0.196535	FALSE	FALSE	FALSE
ENSG00000099326	MZF1	19	59073298	protein_coding	73	0.00648964	0.479194	0.763169	FALSE	FALSE	FALSE
ENSG00000099330	OCEL1	19	17337013	protein_coding	39	0.000867055	0.859901	0.952308	FALSE	FALSE	FALSE
ENSG00000099331	MYO9B	19	17186591	protein_coding	103	-0.00432924	0.50692	0.778048	FALSE	TRUE	FALSE
ENSG00000099338	CATSPERG	19	38826415	protein_coding	43	-0.0939357	0.042541	0.255152	FALSE	FALSE	FALSE
ENSG00000099341	PSMD8	19	38865176	protein_coding	33	0.00828125	0.593577	0.82656	FALSE	FALSE	FALSE
ENSG00000099365	STX1B	16	31000577	protein_coding	75	-0.0230695	0.15205	0.464969	FALSE	FALSE	FALSE
ENSG00000099377	HSD3B7	16	30996519	protein_coding	45	0.00487561	0.627983	0.843296	FALSE	FALSE	FALSE
ENSG00000099381	SETD1A	16	30968615	protein_coding	54	-0.00256276	0.718218	0.888769	FALSE	FALSE	FALSE
ENSG00000099385	BCL7C	16	30844947	protein_coding	23	0.00105381	0.885205	0.960667	FALSE	FALSE	FALSE
ENSG00000099617	EFNA2	19	1286153	protein_coding	27	-0.0711197	0.10871	0.397711	FALSE	FALSE	FALSE
ENSG00000099622	CIRBP	19	1259384	protein_coding	41	-0.0110346	0.527649	0.789098	FALSE	FALSE	FALSE
ENSG00000099625	C19orf26	19	1228286	protein_coding	30	0.0945458	0.102135	0.384619	FALSE	FALSE	FALSE
ENSG00000099783	HNRNPM	19	8509651	protein_coding	70	-0.0898134	0.00997867	0.117558	FALSE	TRUE	FALSE
ENSG00000099785	2022-03-02	19	8478154	protein_coding	67	-0.00811371	0.47431	0.761884	FALSE	FALSE	FALSE
ENSG00000099795	NDUFB7	19	14676890	protein_coding	53	-0.0411746	0.153887	0.467707	FALSE	FALSE	FALSE
ENSG00000099797	TECR	19	14627897	protein_coding	21	-0.101606	0.116199	0.412933	FALSE	FALSE	FALSE
ENSG00000099800	TIMM13	19	2425622	protein_coding	61	-0.00333578	0.665508	0.862863	FALSE	FALSE	FALSE
ENSG00000099804	CDC34	19	531714	protein_coding	71	-0.014655	0.293442	0.624053	FALSE	FALSE	FALSE
ENSG00000099810	MTAP	9	21802542	protein_coding	88	4.20035e-05	0.950588	0.982644	FALSE	TRUE	FALSE
ENSG00000099814	CEP170B	14	105331617	protein_coding	88	-0.00440432	0.517361	0.783326	FALSE	TRUE	FALSE
ENSG00000099817	POLR2E	19	1086594	protein_coding	93	-0.0234887	0.135039	0.442654	FALSE	FALSE	FALSE
ENSG00000099821	POLRMT	19	617223	protein_coding	53	-0.0616715	0.0330947	0.221624	FALSE	FALSE	FALSE
ENSG00000099822	HCN2	19	589893	protein_coding	44	0.00137705	0.806447	0.92846	FALSE	FALSE	FALSE
ENSG00000099834	CDHR5	11	616565	protein_coding	26	0.00036249	0.932264	0.977952	FALSE	FALSE	FALSE
ENSG00000099840	IZUMO4	19	2096380	protein_coding	29	0.0332251	0.331713	0.655457	FALSE	FALSE	FALSE
ENSG00000099849	RASSF7	11	560404	protein_coding	23	0.199337	0.0349199	0.228493	FALSE	FALSE	FALSE
ENSG00000099860	GADD45B	19	2476120	protein_coding	41	-0.0905547	0.0520405	0.2802	FALSE	FALSE	FALSE
ENSG00000099864	PALM	19	708953	protein_coding	95	0.00137744	0.719246	0.888889	FALSE	TRUE	FALSE
ENSG00000099875	MKNK2	19	2037470	protein_coding	63	-0.0287577	0.164244	0.482627	FALSE	FALSE	FALSE
ENSG00000099889	ARVCF	22	19957419	protein_coding	84	0.0152135	0.23983	0.569531	FALSE	FALSE	FALSE
ENSG00000099899	TRMT2A	22	20099389	protein_coding	80	-0.0240081	0.147185	0.460572	FALSE	FALSE	FALSE
ENSG00000099901	RANBP1	22	20103461	protein_coding	22	-0.132398	0.116447	0.413163	FALSE	TRUE	FALSE
ENSG00000099904	ZDHHC8	22	20116979	protein_coding	68	7.73832e-08	0.998078	0.99943	FALSE	FALSE	FALSE
ENSG00000099910	KLHL22	22	20783528	protein_coding	64	-0.0310308	0.109112	0.398435	FALSE	FALSE	FALSE
ENSG00000099917	MED15	22	20850200	protein_coding	84	-0.0139394	0.221876	0.549456	FALSE	FALSE	FALSE
ENSG00000099937	SERPIND1	22	21128167	protein_coding	27	-0.100614	0.0941168	0.369727	FALSE	FALSE	FALSE
ENSG00000099940	SNAP29	22	21213271	protein_coding	71	0.000502376	0.838112	0.943666	FALSE	FALSE	FALSE
ENSG00000099942	CRKL	22	21271714	protein_coding	56	8.68758e-05	0.941496	0.980036	FALSE	FALSE	FALSE
ENSG00000099949	LZTR1	22	21333751	protein_coding	100	0.00931503	0.305323	0.635451	FALSE	FALSE	FALSE
ENSG00000099954	CECR2	22	17840837	protein_coding	27	0.101026	0.0937133	0.369721	FALSE	FALSE	FALSE
ENSG00000099956	SMARCB1	22	24129150	protein_coding	75	-0.00778528	0.445685	0.742106	FALSE	FALSE	FALSE
ENSG00000099957	P2RX6	22	21364097	protein_coding	61	0.0353044	0.141953	0.453821	FALSE	FALSE	FALSE
ENSG00000099958	DERL3	22	24176690	protein_coding	54	0.0125819	0.374535	0.689912	FALSE	FALSE	FALSE
ENSG00000099960	SLC7A4	22	21383007	protein_coding	26	-0.10433	0.082542	0.347913	FALSE	FALSE	FALSE
ENSG00000099968	BCL2L13	22	18111621	protein_coding	94	-0.00721246	0.386175	0.698407	FALSE	FALSE	FALSE
ENSG00000099974	DDTL	22	24309089	protein_coding	57	0.000206596	0.917365	0.972346	FALSE	FALSE	FALSE
ENSG00000099991	CABIN1	22	24407642	protein_coding	44	0.00830676	0.546708	0.800748	FALSE	FALSE	FALSE
ENSG00000099992	TBC1D10A	22	30687979	protein_coding	57	-0.0363044	0.143273	0.45446	FALSE	FALSE	FALSE
ENSG00000099995	SF3A1	22	30727977	protein_coding	87	-0.00322071	0.586038	0.821705	FALSE	FALSE	FALSE
ENSG00000099998	GGT5	22	24615622	protein_coding	54	0.00614091	0.564469	0.810094	FALSE	FALSE	FALSE
ENSG00000099999	RNF215	22	30773835	protein_coding	75	-0.0716228	0.0171592	0.158759	FALSE	FALSE	FALSE
ENSG00000100003	SEC14L2	22	30792846	protein_coding	49	-0.0978621	0.0349933	0.228493	FALSE	FALSE	FALSE
ENSG00000100014	SPECC1L	22	24666786	protein_coding	72	0.0225907	0.194667	0.52056	FALSE	FALSE	FALSE
ENSG00000100023	PPIL2	22	22006559	protein_coding	92	-0.0155348	0.222295	0.549891	FALSE	FALSE	FALSE
ENSG00000100027	YPEL1	22	22051833	protein_coding	85	0.000782199	0.780883	0.915779	FALSE	TRUE	FALSE
ENSG00000100028	SNRPD3	22	24951471	protein_coding	31	0.00855348	0.59011	0.824303	FALSE	TRUE	FALSE
ENSG00000100029	PES1	22	30972612	protein_coding	22	-0.0623728	0.289312	0.619579	FALSE	TRUE	FALSE
ENSG00000100030	MAPK1	22	22108789	protein_coding	73	0.0406559	0.080745	0.34516	FALSE	FALSE	FALSE
ENSG00000100033	PRODH	22	18900294	protein_coding	46	0.000465614	0.884813	0.960667	FALSE	FALSE	FALSE
ENSG00000100034	PPM1F	22	22273793	protein_coding	76	0.000596407	0.813352	0.931598	FALSE	FALSE	FALSE
ENSG00000100036	SLC35E4	22	31031639	protein_coding	67	0.0217934	0.178981	0.49955	FALSE	FALSE	FALSE
ENSG00000100038	TOP3B	22	22311397	protein_coding	70	0.0116692	0.366232	0.683693	FALSE	FALSE	FALSE
ENSG00000100055	CYTH4	22	37678068	protein_coding	68	-0.0796429	0.0143164	0.144253	FALSE	FALSE	FALSE
ENSG00000100056	DGCR14	22	19117792	protein_coding	57	0.000116844	0.935283	0.978426	FALSE	FALSE	FALSE
ENSG00000100068	LRP5L	22	25747385	protein_coding	76	-0.00258681	0.66127	0.861795	FALSE	FALSE	FALSE
ENSG00000100077	ADRBK2	22	25960816	protein_coding	38	0.0223631	0.379914	0.694715	FALSE	FALSE	FALSE
ENSG00000100083	GGA1	22	38004481	protein_coding	46	-0.0412053	0.180313	0.501296	FALSE	FALSE	FALSE
ENSG00000100092	SH3BP1	22	38030661	protein_coding	71	-0.0174853	0.270795	0.601139	FALSE	FALSE	FALSE
ENSG00000100095	SEZ6L	22	26565440	protein_coding	99	0.00644211	0.426386	0.72924	FALSE	FALSE	FALSE
ENSG00000100097	LGALS1	22	38071615	protein_coding	20	-0.00693558	0.73871	0.896909	FALSE	FALSE	FALSE
ENSG00000100099	HPS4	22	26839389	protein_coding	85	-0.00501159	0.511192	0.780235	FALSE	FALSE	FALSE
ENSG00000100100	PIK3IP1	22	31677579	protein_coding	75	0.000224689	0.891195	0.963907	FALSE	FALSE	FALSE
ENSG00000100101	NOL12	22	38077680	protein_coding	93	-0.0258825	0.108689	0.397711	FALSE	FALSE	FALSE
ENSG00000100104	SRRD	22	26879843	protein_coding	23	0.00122191	0.881284	0.959887	FALSE	FALSE	FALSE
ENSG00000100105	PATZ1	22	31721790	protein_coding	54	-0.145535	0.00606551	0.091982	FALSE	FALSE	FALSE
ENSG00000100106	TRIOBP	22	38093011	protein_coding	92	1.04076e-05	0.974217	0.991125	FALSE	FALSE	FALSE
ENSG00000100109	TFIP11	22	26887191	protein_coding	46	-0.0329762	0.178882	0.49955	FALSE	FALSE	FALSE
ENSG00000100124	ANKRD54	22	38226862	protein_coding	48	-0.12404	0.0144249	0.144943	FALSE	FALSE	FALSE
ENSG00000100129	EIF3L	22	38244875	protein_coding	60	-0.00847706	0.495439	0.772046	FALSE	FALSE	FALSE
ENSG00000100138	NHP2L1	22	42069934	protein_coding	80	0.00143008	0.736779	0.896027	FALSE	FALSE	FALSE
ENSG00000100139	MICALL1	22	38301664	protein_coding	54	0.00264397	0.715244	0.88735	FALSE	FALSE	FALSE
ENSG00000100142	POLR2F	22	38348614	protein_coding	47	-0.0051006	0.637224	0.848851	FALSE	FALSE	FALSE
ENSG00000100146	SOX10	22	38366693	protein_coding	27	0.010025	0.565018	0.810418	FALSE	FALSE	FALSE
ENSG00000100150	DEPDC5	22	32149944	protein_coding	33	0.000226312	0.932135	0.977952	FALSE	FALSE	FALSE
ENSG00000100151	PICK1	22	38452318	protein_coding	43	-0.0242229	0.310746	0.640236	FALSE	FALSE	FALSE
ENSG00000100154	TTC28	22	28374004	protein_coding	82	-0.0399685	0.0757939	0.336132	FALSE	FALSE	FALSE
ENSG00000100156	SLC16A8	22	38474141	protein_coding	44	-0.007746	0.568058	0.811647	FALSE	FALSE	FALSE
ENSG00000100162	CENPM	22	42334725	protein_coding	40	-0.120128	0.0301423	0.213016	FALSE	TRUE	FALSE
ENSG00000100167	2022-09-03	22	42372276	protein_coding	79	-0.00940352	0.388134	0.700244	FALSE	FALSE	FALSE
ENSG00000100196	KDELR3	22	38864067	protein_coding	43	-0.0156087	0.428307	0.730194	FALSE	FALSE	FALSE
ENSG00000100197	CYP2D6	22	42522501	protein_coding	55	-0.0268922	0.223381	0.550571	FALSE	FALSE	FALSE
ENSG00000100201	DDX17	22	38879445	protein_coding	67	-0.0108826	0.404576	0.712352	FALSE	FALSE	FALSE
ENSG00000100207	TCF20	22	42556019	protein_coding	76	-0.0118769	0.34658	0.667885	FALSE	FALSE	FALSE
ENSG00000100211	CBY1	22	39052641	protein_coding	43	0.110178	0.016319	0.15492	FALSE	FALSE	FALSE
ENSG00000100216	TOMM22	22	39077953	protein_coding	59	-0.0772928	0.0357721	0.231832	FALSE	TRUE	FALSE
ENSG00000100219	XBP1	22	29190543	protein_coding	47	-0.0124139	0.393036	0.703906	FALSE	TRUE	FALSE
ENSG00000100220	RTCB	22	32783569	protein_coding	63	-0.028168	0.193608	0.519638	FALSE	TRUE	FALSE
ENSG00000100221	JOSD1	22	39081548	protein_coding	71	-0.0122144	0.360356	0.679451	FALSE	FALSE	FALSE
ENSG00000100225	FBXO7	22	32870663	protein_coding	85	-0.010291	0.322703	0.64839	FALSE	FALSE	FALSE
ENSG00000100226	GTPBP1	22	39101728	protein_coding	45	-0.0259616	0.260315	0.590495	FALSE	FALSE	FALSE
ENSG00000100227	POLDIP3	22	42979727	protein_coding	59	-0.126957	0.00537599	0.0864759	FALSE	FALSE	FALSE
ENSG00000100228	RAB36	22	23487513	protein_coding	63	0.00157773	0.740226	0.897162	FALSE	FALSE	FALSE
ENSG00000100234	TIMP3	22	33197687	protein_coding	86	-0.00293007	0.619073	0.841352	FALSE	FALSE	FALSE
ENSG00000100239	PPP6R2	22	50781733	protein_coding	97	-0.0920964	0.00232518	0.053168	FALSE	FALSE	FALSE
ENSG00000100241	SBF1	22	50883429	protein_coding	88	-0.0611552	0.0204899	0.174391	FALSE	FALSE	FALSE
ENSG00000100242	SUN2	22	39130730	protein_coding	70	0.00691841	0.491521	0.770404	FALSE	FALSE	FALSE
ENSG00000100243	CYB5R3	22	43013846	protein_coding	76	-0.0182017	0.245143	0.57637	FALSE	FALSE	FALSE
ENSG00000100246	DNAL4	22	39174513	protein_coding	77	-0.0485546	0.0414643	0.251331	FALSE	FALSE	FALSE
ENSG00000100258	LMF2	22	50941376	protein_coding	94	0.0345909	0.047888	0.269398	FALSE	FALSE	FALSE
ENSG00000100263	RHBDD3	22	29655841	protein_coding	61	-0.193575	8.79727e-05	0.00729435	TRUE	FALSE	FALSE
ENSG00000100266	PACSIN2	22	43231418	protein_coding	62	-0.0298108	0.172711	0.492866	FALSE	FALSE	FALSE
ENSG00000100271	TTLL1	22	43435522	protein_coding	80	-0.0735932	0.0147828	0.146506	FALSE	FALSE	FALSE
ENSG00000100280	AP1B1	22	29723669	protein_coding	70	0.00965189	0.414297	0.72013	FALSE	FALSE	FALSE
ENSG00000100281	HMGXB4	22	35653445	protein_coding	53	-0.0494485	0.0916641	0.365856	FALSE	FALSE	FALSE
ENSG00000100284	TOM1	22	35695268	protein_coding	63	-0.013807	0.366817	0.683911	FALSE	FALSE	FALSE
ENSG00000100285	NEFH	22	29876219	protein_coding	53	0.09433	0.0165047	0.15589	FALSE	TRUE	FALSE
ENSG00000100288	CHKB	22	51017378	protein_coding	66	-0.0351958	0.120805	0.420431	FALSE	TRUE	FALSE
ENSG00000100294	MCAT	22	43528212	protein_coding	41	-0.125287	0.0242276	0.190696	FALSE	FALSE	FALSE
ENSG00000100296	THOC5	22	29901868	protein_coding	98	-0.0344394	0.0527416	0.282345	FALSE	FALSE	FALSE
ENSG00000100297	MCM5	22	35796056	protein_coding	58	-0.0594498	0.0656888	0.312186	FALSE	FALSE	FALSE
ENSG00000100299	ARSA	22	51061182	protein_coding	78	0.00227225	0.676163	0.867937	FALSE	FALSE	FALSE
ENSG00000100300	TSPO	22	43547520	protein_coding	48	0.0652125	0.0435082	0.257954	FALSE	FALSE	FALSE
ENSG00000100302	RASD2	22	35936915	protein_coding	54	8.61099e-05	0.943661	0.980722	FALSE	FALSE	FALSE
ENSG00000100304	TTLL12	22	43562628	protein_coding	96	0.0290511	0.0719527	0.327831	FALSE	TRUE	FALSE
ENSG00000100307	CBX7	22	39516172	protein_coding	86	-0.0309946	0.0988478	0.377925	FALSE	TRUE	FALSE
ENSG00000100316	RPL3	22	39708887	protein_coding	80	-0.0373439	0.0910934	0.364844	FALSE	FALSE	FALSE
ENSG00000100320	RBFOX2	22	36134783	protein_coding	32	-0.00774245	0.609425	0.837268	FALSE	TRUE	FALSE
ENSG00000100321	SYNGR1	22	39745930	protein_coding	66	0.00829575	0.420761	0.725305	FALSE	TRUE	FALSE
ENSG00000100324	TAB1	22	39795746	protein_coding	54	-0.0887831	0.0297342	0.211442	FALSE	FALSE	FALSE
ENSG00000100325	ASCC2	22	30184597	protein_coding	77	-0.0320155	0.11458	0.409411	FALSE	FALSE	FALSE
ENSG00000100330	MTMR3	22	30279144	protein_coding	94	-0.00703683	0.404265	0.712035	FALSE	TRUE	FALSE
ENSG00000100335	MIEF1	22	39895437	protein_coding	58	0.00281089	0.694948	0.878124	FALSE	FALSE	FALSE
ENSG00000100336	APOL4	22	36585172	protein_coding	39	-0.046124	0.17206	0.492517	FALSE	FALSE	FALSE
ENSG00000100342	APOL1	22	36649056	protein_coding	48	0.0591349	0.0736797	0.331528	FALSE	FALSE	FALSE
ENSG00000100344	PNPLA3	22	44319619	protein_coding	38	-0.0177092	0.404883	0.712546	FALSE	FALSE	FALSE
ENSG00000100345	MYH9	22	36677327	protein_coding	90	0.00114279	0.750314	0.901569	FALSE	FALSE	FALSE
ENSG00000100347	SAMM50	22	44351301	protein_coding	91	-0.0753701	0.00885831	0.112013	FALSE	FALSE	FALSE
ENSG00000100348	TXN2	22	36863083	protein_coding	26	-0.107509	0.106055	0.392687	FALSE	FALSE	FALSE
ENSG00000100350	FOXRED2	22	36883237	protein_coding	63	-0.0602636	0.0536808	0.28542	FALSE	FALSE	FALSE
ENSG00000100353	EIF3D	22	36906897	protein_coding	20	-0.0131405	0.654087	0.857879	FALSE	FALSE	FALSE
ENSG00000100354	TNRC6B	22	40440821	protein_coding	93	-0.0697822	0.0111278	0.125493	FALSE	FALSE	FALSE
ENSG00000100359	SGSM3	22	40766595	protein_coding	75	0.00252125	0.65797	0.859722	FALSE	FALSE	FALSE
ENSG00000100360	IFT27	22	37154246	protein_coding	63	0.0404919	0.0901078	0.362769	FALSE	FALSE	FALSE
ENSG00000100364	KIAA0930	22	45586219	protein_coding	101	-0.00865194	0.331755	0.655457	FALSE	FALSE	FALSE
ENSG00000100365	NCF4	22	37257030	protein_coding	31	0.0343789	0.318833	0.645567	FALSE	FALSE	FALSE
ENSG00000100368	CSF2RB	22	37309670	protein_coding	42	-0.0653374	0.108935	0.398134	FALSE	FALSE	FALSE
ENSG00000100372	SLC25A17	22	41165634	protein_coding	57	-0.00586298	0.569882	0.813112	FALSE	FALSE	FALSE
ENSG00000100376	FAM118A	22	45704849	protein_coding	74	0.322164	8.27256e-09	1.28367e-05	TRUE	FALSE	FALSE
ENSG00000100379	KCTD17	22	37447779	protein_coding	34	-0.194783	0.00627761	0.0932756	FALSE	FALSE	FALSE
ENSG00000100385	IL2RB	22	37521878	protein_coding	28	0.112385	0.0655402	0.311962	FALSE	FALSE	FALSE
ENSG00000100393	EP300	22	41487790	protein_coding	83	-0.0449385	0.054799	0.287827	FALSE	FALSE	FALSE
ENSG00000100395	L3MBTL2	22	41601209	protein_coding	84	-0.0597303	0.0219343	0.180904	FALSE	FALSE	FALSE
ENSG00000100401	RANGAP1	22	41641615	protein_coding	94	-0.0222398	0.155049	0.469776	FALSE	FALSE	FALSE
ENSG00000100403	ZC3H7B	22	41697526	protein_coding	55	-0.218731	0.00024451	0.0137246	TRUE	FALSE	FALSE
ENSG00000100412	ACO2	22	41865129	protein_coding	71	-0.0847779	0.00975135	0.116395	FALSE	FALSE	FALSE
ENSG00000100413	POLR3H	22	41921808	protein_coding	38	-0.10807	0.0515001	0.279557	FALSE	FALSE	FALSE
ENSG00000100416	TRMU	22	46726772	protein_coding	54	-0.132119	0.00891582	0.112217	FALSE	FALSE	FALSE
ENSG00000100417	PMM1	22	41972898	protein_coding	25	0.00405526	0.761207	0.906858	FALSE	TRUE	FALSE
ENSG00000100418	DESI1	22	41994032	protein_coding	35	-0.140231	0.0262812	0.199209	FALSE	FALSE	FALSE
ENSG00000100422	CERK	22	47080308	protein_coding	93	-0.0837426	0.00317058	0.062945	FALSE	FALSE	FALSE
ENSG00000100425	BRD1	22	50166931	protein_coding	71	-0.0330333	0.118831	0.417851	FALSE	FALSE	FALSE
ENSG00000100426	ZBED4	22	50247490	protein_coding	54	-0.0815227	0.0256264	0.196509	FALSE	FALSE	FALSE
ENSG00000100429	HDAC10	22	50683612	protein_coding	59	0.000149733	0.925361	0.97536	FALSE	FALSE	FALSE
ENSG00000100433	KCNK10	14	88649113	protein_coding	78	0.00217452	0.668578	0.864982	FALSE	TRUE	FALSE
ENSG00000100439	ABHD4	14	23067146	protein_coding	56	0.00416596	0.640941	0.852318	FALSE	FALSE	FALSE
ENSG00000100441	KHNYN	14	24898492	protein_coding	96	-0.120205	0.000353224	0.0170105	TRUE	FALSE	FALSE
ENSG00000100445	SDR39U1	14	24908972	protein_coding	32	-0.0270203	0.319759	0.646093	FALSE	FALSE	FALSE
ENSG00000100461	RBM23	14	23369854	protein_coding	85	-0.0137773	0.273184	0.603536	FALSE	FALSE	FALSE
ENSG00000100473	COCH	14	31343720	protein_coding	79	-0.0451339	0.0388562	0.241727	FALSE	FALSE	FALSE
ENSG00000100479	POLE2	14	50110273	protein_coding	21	-0.0583159	0.337469	0.662136	FALSE	FALSE	FALSE
ENSG00000100483	VCPKMT	14	50575350	protein_coding	70	-0.013215	0.350136	0.671228	FALSE	FALSE	FALSE
ENSG00000100485	SOS2	14	50583847	protein_coding	65	0.00655363	0.514244	0.781459	FALSE	TRUE	FALSE
ENSG00000100490	CDKL1	14	50796310	protein_coding	71	-0.034227	0.0732391	0.33082	FALSE	FALSE	FALSE
ENSG00000100503	NIN	14	51186481	protein_coding	91	0.00280849	0.617457	0.840789	FALSE	FALSE	FALSE
ENSG00000100504	PYGL	14	51324609	protein_coding	47	-0.0180084	0.386694	0.698996	FALSE	FALSE	FALSE
ENSG00000100505	TRIM9	14	51441980	protein_coding	69	-0.0267695	0.170472	0.490848	FALSE	FALSE	FALSE
ENSG00000100519	PSMC6	14	53173890	protein_coding	56	0.00338969	0.669795	0.865285	FALSE	FALSE	FALSE
ENSG00000100522	GNPNAT1	14	53241912	protein_coding	62	-0.119498	0.00358943	0.0672214	FALSE	TRUE	FALSE
ENSG00000100523	DDHD1	14	53510686	protein_coding	20	0.0784004	0.267452	0.597807	FALSE	FALSE	FALSE
ENSG00000100528	CNIH1	14	54893654	protein_coding	21	-0.00648741	0.73647	0.896027	FALSE	FALSE	FALSE
ENSG00000100564	PIGH	14	68048672	protein_coding	53	0.00631134	0.554399	0.805524	FALSE	FALSE	FALSE
ENSG00000100568	VTI1B	14	68113792	protein_coding	96	-0.0540187	0.0167355	0.156708	FALSE	FALSE	FALSE
ENSG00000100575	TIMM9	14	58875212	protein_coding	21	-0.150652	0.0824662	0.347913	FALSE	FALSE	FALSE
ENSG00000100577	GSTZ1	14	77787227	protein_coding	66	-0.0449346	0.0843907	0.351073	FALSE	FALSE	FALSE
ENSG00000100580	TMED8	14	77801364	protein_coding	81	-0.0020891	0.686624	0.873622	FALSE	FALSE	FALSE
ENSG00000100583	SAMD15	14	77843032	protein_coding	20	-0.16409	0.0847471	0.351558	FALSE	FALSE	FALSE
ENSG00000100591	AHSA1	14	77924213	protein_coding	82	-0.0806752	0.00822324	0.107357	FALSE	FALSE	FALSE
ENSG00000100592	DAAM1	14	59655364	protein_coding	91	0.00697911	0.418846	0.723604	FALSE	FALSE	FALSE
ENSG00000100596	SPTLC2	14	77972340	protein_coding	71	-0.0659389	0.0308428	0.215582	FALSE	FALSE	FALSE
ENSG00000100599	RIN3	14	92980118	protein_coding	50	0.0281541	0.23171	0.561168	FALSE	FALSE	FALSE
ENSG00000100600	LGMN	14	93170152	protein_coding	45	-0.0215196	0.268222	0.598236	FALSE	FALSE	FALSE
ENSG00000100601	ALKBH1	14	78138747	protein_coding	57	-0.0583307	0.0739763	0.332272	FALSE	FALSE	FALSE
ENSG00000100603	SNW1	14	78183942	protein_coding	70	-0.0229824	0.162395	0.481311	FALSE	FALSE	FALSE
ENSG00000100604	CHGA	14	93389425	protein_coding	83	0.0196776	0.190689	0.516386	FALSE	FALSE	FALSE
ENSG00000100605	ITPK1	14	93403259	protein_coding	105	-0.00910814	0.327402	0.652116	FALSE	FALSE	FALSE
ENSG00000100612	DHRS7	14	60610838	protein_coding	40	0.0547404	0.148133	0.460986	FALSE	FALSE	FALSE
ENSG00000100614	PPM1A	14	60712470	protein_coding	62	-0.000343933	0.888094	0.961997	FALSE	FALSE	FALSE
ENSG00000100626	GALNT16	14	69725994	protein_coding	103	0.0254915	0.103998	0.387904	FALSE	TRUE	FALSE
ENSG00000100629	CEP128	14	80943330	protein_coding	59	0.0572063	0.0612025	0.30294	FALSE	FALSE	FALSE
ENSG00000100644	HIF1A	14	62162231	protein_coding	37	0.00379909	0.686316	0.873537	FALSE	FALSE	FALSE
ENSG00000100647	KIAA0247	14	70078313	protein_coding	34	-0.0348123	0.311839	0.641634	FALSE	FALSE	FALSE
ENSG00000100650	SRSF5	14	70193617	protein_coding	47	-0.0211287	0.332073	0.655457	FALSE	FALSE	FALSE
ENSG00000100664	EIF5	14	103799881	protein_coding	72	-0.00580111	0.510021	0.779601	FALSE	FALSE	FALSE
ENSG00000100678	SLC8A3	14	70510934	protein_coding	65	0.0526983	0.0276086	0.20345	FALSE	FALSE	FALSE
ENSG00000100697	DICER1	14	95552565	protein_coding	83	-0.0136699	0.304029	0.633974	FALSE	FALSE	FALSE
ENSG00000100711	ZFYVE21	14	104182067	protein_coding	68	-0.0590323	0.039984	0.246088	FALSE	FALSE	FALSE
ENSG00000100714	MTHFD1	14	64854749	protein_coding	84	-0.0401331	0.0682965	0.317875	FALSE	TRUE	FALSE
ENSG00000100726	TELO2	16	1543345	protein_coding	82	-0.00926229	0.384122	0.696738	FALSE	FALSE	FALSE
ENSG00000100731	PCNX	14	71374122	protein_coding	75	-0.0640664	0.0312233	0.216293	FALSE	TRUE	FALSE
ENSG00000100744	GSKIP	14	96829814	protein_coding	52	-4.00665e-06	0.988602	0.995133	FALSE	FALSE	FALSE
ENSG00000100749	VRK1	14	97263641	protein_coding	70	0.00888604	0.442737	0.740013	FALSE	FALSE	FALSE
ENSG00000100764	PSMC1	14	90722839	protein_coding	73	0.000435563	0.863036	0.953595	FALSE	FALSE	FALSE
ENSG00000100767	PAPLN	14	73704205	protein_coding	66	0.0280809	0.158397	0.47554	FALSE	FALSE	FALSE
ENSG00000100796	SMEK1	14	91923955	protein_coding	70	-0.0364586	0.115516	0.411523	FALSE	FALSE	FALSE
ENSG00000100802	C14orf93	14	23456110	protein_coding	42	-0.0719929	0.0795137	0.343505	FALSE	FALSE	FALSE
ENSG00000100811	YY1	14	100704635	protein_coding	58	-0.0370776	0.143877	0.455757	FALSE	FALSE	FALSE
ENSG00000100813	ACIN1	14	23527773	protein_coding	74	-0.00637676	0.507196	0.778112	FALSE	FALSE	FALSE
ENSG00000100814	CCNB1IP1	14	20779527	protein_coding	62	0.0170419	0.271722	0.601579	FALSE	TRUE	FALSE
ENSG00000100815	TRIP11	14	92432335	protein_coding	73	3.40913e-05	0.960923	0.987468	FALSE	FALSE	FALSE
ENSG00000100823	APEX1	14	20923350	protein_coding	60	-0.0881116	0.0194252	0.169885	FALSE	TRUE	FALSE
ENSG00000100836	PABPN1	14	23790498	protein_coding	43	-0.0210756	0.344768	0.666112	FALSE	FALSE	FALSE
ENSG00000100842	EFS	14	23825611	protein_coding	39	-0.0570136	0.133542	0.440489	FALSE	FALSE	FALSE
ENSG00000100852	ARHGAP5	14	32545320	protein_coding	29	0.00387659	0.738724	0.896909	FALSE	FALSE	FALSE
ENSG00000100865	CINP	14	102808956	protein_coding	82	-0.018927	0.201272	0.5278	FALSE	FALSE	FALSE
ENSG00000100883	SRP54	14	35451163	protein_coding	84	-0.00962205	0.369543	0.686517	FALSE	FALSE	FALSE
ENSG00000100888	CHD8	14	21853353	protein_coding	63	0.00203622	0.723923	0.891525	FALSE	FALSE	FALSE
ENSG00000100889	PCK2	14	24563262	protein_coding	23	-0.125257	0.0196368	0.17083	FALSE	TRUE	FALSE
ENSG00000100890	KIAA0391	14	35591052	protein_coding	87	0.00446211	0.522771	0.78686	FALSE	TRUE	FALSE
ENSG00000100897	DCAF11	14	24583404	protein_coding	62	0.00337083	0.601153	0.832448	FALSE	FALSE	FALSE
ENSG00000100902	PSMA6	14	35747839	protein_coding	25	8.94169e-06	0.985973	0.994681	FALSE	TRUE	FALSE
ENSG00000100906	NFKBIA	14	35870717	protein_coding	94	0.0131849	0.192476	0.518522	FALSE	TRUE	FALSE
ENSG00000100908	EMC9	14	24608174	protein_coding	36	-0.0585412	0.137364	0.447123	FALSE	FALSE	FALSE
ENSG00000100911	PSME2	14	24612574	protein_coding	56	0.0184347	0.31898	0.645567	FALSE	FALSE	FALSE
ENSG00000100918	REC8	14	24641062	protein_coding	80	-0.0252909	0.162513	0.481417	FALSE	FALSE	FALSE
ENSG00000100926	TM9SF1	14	24658349	protein_coding	71	-0.0232863	0.214787	0.54231	FALSE	FALSE	FALSE
ENSG00000100934	SEC23A	14	39501123	protein_coding	71	-0.00575771	0.536676	0.795385	FALSE	FALSE	FALSE
ENSG00000100938	GMPR2	14	24701628	protein_coding	28	2.21353e-05	0.979744	0.993264	FALSE	FALSE	FALSE
ENSG00000100941	PNN	14	39644387	protein_coding	82	-0.0159591	0.255728	0.586667	FALSE	FALSE	FALSE
ENSG00000100949	RABGGTA	14	24734744	protein_coding	50	0.0249405	0.26504	0.595642	FALSE	FALSE	FALSE
ENSG00000100968	NFATC4	14	24834879	protein_coding	65	-0.188732	0.000120908	0.00887366	TRUE	FALSE	FALSE
ENSG00000100982	PCIF1	20	44563267	protein_coding	33	0.136549	0.0309583	0.215834	FALSE	FALSE	FALSE
ENSG00000100985	MMP9	20	44637547	protein_coding	56	-0.147988	0.00381579	0.069894	FALSE	FALSE	FALSE
ENSG00000100991	TRPC4AP	20	33590207	protein_coding	84	0.0106751	0.350361	0.67154	FALSE	FALSE	FALSE
ENSG00000100994	PYGB	20	25228705	protein_coding	83	0.0274972	0.119903	0.418774	FALSE	FALSE	FALSE
ENSG00000100997	ABHD12	20	25275379	protein_coding	69	0.00526393	0.539389	0.796147	FALSE	FALSE	FALSE
ENSG00000101003	GINS1	20	25388363	protein_coding	58	0.00686271	0.514671	0.781459	FALSE	TRUE	FALSE
ENSG00000101004	NINL	20	25433341	protein_coding	79	0.00198832	0.701028	0.881621	FALSE	FALSE	FALSE
ENSG00000101017	CD40	20	44746911	protein_coding	29	0.00127494	0.859069	0.951892	FALSE	FALSE	FALSE
ENSG00000101019	UQCC1	20	33890369	protein_coding	62	-0.0494493	0.0802996	0.344748	FALSE	FALSE	FALSE
ENSG00000101040	ZMYND8	20	45837859	protein_coding	67	0.00695128	0.485324	0.76622	FALSE	FALSE	FALSE
ENSG00000101052	IFT52	20	42219571	protein_coding	41	0.015812	0.441646	0.739066	FALSE	FALSE	FALSE
ENSG00000101057	MYBL2	20	42295754	protein_coding	36	-0.0528131	0.156271	0.471468	FALSE	TRUE	FALSE
ENSG00000101096	NFATC2	20	50003494	protein_coding	50	-0.0504062	0.128594	0.432822	FALSE	FALSE	FALSE
ENSG00000101098	RIMS4	20	43380449	protein_coding	66	0.00460026	0.57486	0.816974	FALSE	FALSE	FALSE
ENSG00000101104	PABPC1L	20	43538703	protein_coding	67	0.00411373	0.584174	0.821069	FALSE	FALSE	FALSE
ENSG00000101109	STK4	20	43595115	protein_coding	73	0.00062154	0.838537	0.943756	FALSE	FALSE	FALSE
ENSG00000101115	SALL4	20	50400581	protein_coding	29	0.00215932	0.814013	0.931883	FALSE	FALSE	FALSE
ENSG00000101126	ADNP	20	49505585	protein_coding	71	0.00492192	0.524483	0.787833	FALSE	FALSE	FALSE
ENSG00000101132	PFDN4	20	52824386	protein_coding	34	-0.0141941	0.497571	0.773303	FALSE	FALSE	FALSE
ENSG00000101138	CSTF1	20	54967427	protein_coding	44	-0.0219493	0.33185	0.655457	FALSE	FALSE	FALSE
ENSG00000101144	BMP7	20	55743804	protein_coding	46	0.0411111	0.185883	0.510897	FALSE	FALSE	FALSE
ENSG00000101146	RAE1	20	55926066	protein_coding	75	-0.00749582	0.449817	0.744908	FALSE	FALSE	FALSE
ENSG00000101150	TPD52L2	20	62496596	protein_coding	91	-1.12915e-05	0.974554	0.991205	FALSE	FALSE	FALSE
ENSG00000101152	DNAJC5	20	62526518	protein_coding	57	0.000341651	0.881414	0.959887	FALSE	FALSE	FALSE
ENSG00000101158	NELFCD	20	57556263	protein_coding	92	0.0139449	0.253782	0.585759	FALSE	FALSE	FALSE
ENSG00000101160	CTSZ	20	57570240	protein_coding	86	0.0324807	0.0667589	0.314761	FALSE	FALSE	FALSE
ENSG00000101161	PRPF6	20	62612488	protein_coding	46	0.00101971	0.82717	0.938252	FALSE	FALSE	FALSE
ENSG00000101162	TUBB1	20	57594309	protein_coding	29	-0.0554703	0.238355	0.567998	FALSE	TRUE	FALSE
ENSG00000101166	SLMO2	20	57608200	protein_coding	39	0.0357609	0.154129	0.46803	FALSE	FALSE	FALSE
ENSG00000101180	HRH3	20	60790026	protein_coding	29	-0.203211	0.0201446	0.173031	FALSE	FALSE	FALSE
ENSG00000101181	MTG2	20	60758085	protein_coding	96	0.00012002	0.912395	0.97104	FALSE	FALSE	FALSE
ENSG00000101182	PSMA7	20	60711791	protein_coding	38	-0.000853078	0.862849	0.953595	FALSE	FALSE	FALSE
ENSG00000101189	MRGBP	20	61427805	protein_coding	73	-0.0017907	0.727335	0.892319	FALSE	FALSE	FALSE
ENSG00000101190	TCFL5	20	61472467	protein_coding	47	0.0183866	0.36629	0.683693	FALSE	FALSE	FALSE
ENSG00000101191	DIDO1	20	61509090	protein_coding	89	-0.0224481	0.142196	0.454007	FALSE	FALSE	FALSE
ENSG00000101193	GID8	20	61569471	protein_coding	54	-0.00470889	0.565278	0.810424	FALSE	FALSE	FALSE
ENSG00000101194	SLC17A9	20	61584052	protein_coding	60	8.42986e-05	0.940219	0.979914	FALSE	FALSE	FALSE
ENSG00000101199	ARFGAP1	20	61904137	protein_coding	51	0.0347112	0.200961	0.5278	FALSE	FALSE	FALSE
ENSG00000101210	EEF1A2	20	62119366	protein_coding	65	-0.0685188	0.018985	0.168202	FALSE	FALSE	FALSE
ENSG00000101216	GMEB2	20	62218955	protein_coding	73	-0.0371037	0.105567	0.391573	FALSE	FALSE	FALSE
ENSG00000101220	C20orf27	20	3734155	protein_coding	67	-0.0310834	0.145216	0.457616	FALSE	FALSE	FALSE
ENSG00000101224	CDC25B	20	3767578	protein_coding	63	-0.00585415	0.544064	0.798813	FALSE	FALSE	FALSE
ENSG00000101236	RNF24	20	3907956	protein_coding	88	-0.151657	6.34956e-05	0.00645373	TRUE	FALSE	FALSE
ENSG00000101246	ARFRP1	20	62329996	protein_coding	50	-0.009094	0.515631	0.782123	FALSE	FALSE	FALSE
ENSG00000101247	NDUFAF5	20	13765596	protein_coding	36	0.00185409	0.79828	0.924405	FALSE	FALSE	FALSE
ENSG00000101255	TRIB3	20	361261	protein_coding	75	0.0206096	0.171095	0.49165	FALSE	TRUE	FALSE
ENSG00000101265	RASSF2	20	4760669	protein_coding	96	-0.032965	0.0748783	0.333879	FALSE	FALSE	FALSE
ENSG00000101266	CSNK2A1	20	459116	protein_coding	62	0.0191493	0.277024	0.605942	FALSE	FALSE	FALSE
ENSG00000101282	RSPO4	20	939095	protein_coding	20	-0.0406938	0.432088	0.732647	FALSE	FALSE	FALSE
ENSG00000101290	CDS2	20	5107432	protein_coding	75	0.0044298	0.558506	0.807251	FALSE	FALSE	FALSE
ENSG00000101292	PROKR2	20	5282317	protein_coding	24	-0.0882632	0.152885	0.466341	FALSE	FALSE	FALSE
ENSG00000101294	HM13	20	30102231	protein_coding	43	0.00349246	0.70211	0.882063	FALSE	FALSE	FALSE
ENSG00000101298	SNPH	20	1246960	protein_coding	74	0.00286895	0.634342	0.846986	FALSE	TRUE	FALSE
ENSG00000101310	SEC23B	20	18488137	protein_coding	49	-0.00297122	0.702808	0.882392	FALSE	FALSE	FALSE
ENSG00000101331	CCM2L	20	30598245	protein_coding	23	0.0743763	0.204212	0.53142	FALSE	FALSE	FALSE
ENSG00000101333	PLCB4	20	9049410	protein_coding	76	0.00737619	0.437985	0.737268	FALSE	FALSE	FALSE
ENSG00000101337	TM9SF4	20	30697309	protein_coding	67	0.00309788	0.648202	0.855428	FALSE	FALSE	FALSE
ENSG00000101343	CRNKL1	20	20015012	protein_coding	60	-0.0247327	0.235529	0.565943	FALSE	TRUE	FALSE
ENSG00000101346	POFUT1	20	30795683	protein_coding	36	0.00116927	0.84109	0.944379	FALSE	TRUE	FALSE
ENSG00000101347	SAMHD1	20	35518632	protein_coding	67	0.0180332	0.271808	0.601579	FALSE	FALSE	FALSE
ENSG00000101349	PAK7	20	9518036	protein_coding	77	3.71151e-06	0.985771	0.994681	FALSE	TRUE	FALSE
ENSG00000101350	KIF3B	20	30865467	protein_coding	89	0.000776458	0.795796	0.923004	FALSE	FALSE	FALSE
ENSG00000101353	MROH8	20	35729629	protein_coding	67	0.00065828	0.839693	0.944169	FALSE	FALSE	FALSE
ENSG00000101361	NOP56	20	2632791	protein_coding	94	-0.00835942	0.382469	0.695993	FALSE	FALSE	FALSE
ENSG00000101363	MANBAL	20	35918041	protein_coding	95	-0.0130844	0.275646	0.605228	FALSE	FALSE	FALSE
ENSG00000101365	IDH3B	20	2639041	protein_coding	47	-0.0283574	0.273532	0.603679	FALSE	FALSE	FALSE
ENSG00000101367	MAPRE1	20	31407699	protein_coding	68	-0.00141184	0.761687	0.907077	FALSE	FALSE	FALSE
ENSG00000101384	JAG1	20	10618332	protein_coding	93	0.0479906	0.0202526	0.173626	FALSE	FALSE	FALSE
ENSG00000101391	CDK5RAP1	20	31946645	protein_coding	61	-0.000849937	0.820118	0.934892	FALSE	FALSE	FALSE
ENSG00000101407	TTI1	20	36611409	protein_coding	77	0.0162601	0.274879	0.604521	FALSE	FALSE	FALSE
ENSG00000101412	E2F1	20	32263489	protein_coding	38	-0.193765	0.00649591	0.0950924	FALSE	TRUE	FALSE
ENSG00000101413	RPRD1B	20	36661948	protein_coding	44	0.0180727	0.347771	0.668582	FALSE	FALSE	FALSE
ENSG00000101417	PXMP4	20	32294512	protein_coding	51	-0.0280333	0.236893	0.566476	FALSE	FALSE	FALSE
ENSG00000101439	CST3	20	23608534	protein_coding	35	0.00128739	0.829875	0.939804	FALSE	FALSE	FALSE
ENSG00000101442	ACTR5	20	37377085	protein_coding	73	-0.0371658	0.108445	0.39741	FALSE	FALSE	FALSE
ENSG00000101445	PPP1R16B	20	37434348	protein_coding	59	0.00630372	0.558818	0.80738	FALSE	TRUE	FALSE
ENSG00000101447	FAM83D	20	37554955	protein_coding	35	0.0512897	0.155747	0.470829	FALSE	TRUE	FALSE
ENSG00000101452	DHX35	20	37590942	protein_coding	53	0.0213302	0.297263	0.626565	FALSE	FALSE	FALSE
ENSG00000101460	MAP1LC3A	20	33134658	protein_coding	30	-0.0431336	0.154466	0.468793	FALSE	FALSE	FALSE
ENSG00000101473	ACOT8	20	44470360	protein_coding	67	-0.00320365	0.635765	0.847814	FALSE	FALSE	FALSE
ENSG00000101474	APMAP	20	24943561	protein_coding	54	0.110264	0.0142698	0.144051	FALSE	FALSE	FALSE
ENSG00000101489	CELF4	18	34823010	protein_coding	75	0.0234106	0.172231	0.492827	FALSE	TRUE	FALSE
ENSG00000101493	ZNF516	18	74069644	protein_coding	76	-0.00482992	0.554725	0.805754	FALSE	TRUE	FALSE
ENSG00000101544	ADNP2	18	77866915	protein_coding	91	-0.00526304	0.488548	0.768183	FALSE	FALSE	FALSE
ENSG00000101546	RBFA	18	77794358	protein_coding	84	0.00281051	0.633169	0.846252	FALSE	FALSE	FALSE
ENSG00000101557	USP14	18	158383	protein_coding	87	0.00899152	0.376135	0.691425	FALSE	FALSE	FALSE
ENSG00000101558	VAPA	18	9913999	protein_coding	86	0.0119352	0.304931	0.635	FALSE	FALSE	FALSE
ENSG00000101574	METTL4	18	2537524	protein_coding	91	-0.00458507	0.514436	0.781459	FALSE	FALSE	FALSE
ENSG00000101577	LPIN2	18	2916992	protein_coding	95	-0.0215922	0.137561	0.447172	FALSE	FALSE	FALSE
ENSG00000101596	SMCHD1	18	2655737	protein_coding	95	-0.0024839	0.629443	0.844118	FALSE	FALSE	FALSE
ENSG00000101605	MYOM1	18	3066805	protein_coding	46	-0.0447616	0.142834	0.454293	FALSE	FALSE	FALSE
ENSG00000101608	MYL12A	18	3247479	protein_coding	36	0.0229746	0.320506	0.646849	FALSE	FALSE	FALSE
ENSG00000101624	CEP76	18	12661832	protein_coding	25	0.0182475	0.467399	0.757405	FALSE	FALSE	FALSE
ENSG00000101639	CEP192	18	12991361	protein_coding	84	0.0227924	0.1705	0.490848	FALSE	FALSE	FALSE
ENSG00000101654	RNMT	18	13726659	protein_coding	83	8.32395e-07	0.993408	0.997567	FALSE	FALSE	FALSE
ENSG00000101680	LAMA1	18	6941743	protein_coding	45	0.00568215	0.618783	0.841183	FALSE	FALSE	FALSE
ENSG00000101745	ANKRD12	18	9136226	protein_coding	80	0.000393349	0.850516	0.948783	FALSE	TRUE	FALSE
ENSG00000101746	NOL4	18	31431064	protein_coding	42	-0.0237684	0.298586	0.628006	FALSE	TRUE	FALSE
ENSG00000101751	POLI	18	51795774	protein_coding	78	0.0196643	0.216532	0.544747	FALSE	FALSE	FALSE
ENSG00000101752	MIB1	18	19284918	protein_coding	74	0.164836	0.000240528	0.0136786	TRUE	FALSE	FALSE
ENSG00000101773	RBBP8	18	20378224	protein_coding	34	-0.0025457	0.753062	0.902469	FALSE	TRUE	FALSE
ENSG00000101782	RIOK3	18	21032787	protein_coding	62	0.014239	0.362085	0.680679	FALSE	FALSE	FALSE
ENSG00000102189	EEA1	12	93164413	protein_coding	75	-0.0182652	0.241095	0.571785	FALSE	FALSE	FALSE
ENSG00000102452	NALCN	13	101706130	protein_coding	89	-0.0216979	0.171191	0.491664	FALSE	FALSE	FALSE
ENSG00000102466	FGF14	13	102372134	protein_coding	53	0.0156246	0.382823	0.696404	FALSE	FALSE	FALSE
ENSG00000102471	NDFIP2	13	80055287	protein_coding	64	-0.016347	0.290009	0.620583	FALSE	FALSE	FALSE
ENSG00000102531	FNDC3A	13	49550048	protein_coding	22	0.0051505	0.774937	0.912983	FALSE	FALSE	FALSE
ENSG00000102543	CDADC1	13	49822047	protein_coding	29	0.04157	0.204027	0.531374	FALSE	FALSE	FALSE
ENSG00000102547	CAB39L	13	49882786	protein_coding	77	0.00931231	0.356452	0.676868	FALSE	TRUE	FALSE
ENSG00000102572	STK24	13	99102455	protein_coding	77	0.0293266	0.121337	0.42121	FALSE	TRUE	FALSE
ENSG00000102575	ACP5	19	11685475	protein_coding	34	-0.0999778	0.0793658	0.343486	FALSE	FALSE	FALSE
ENSG00000102580	DNAJC3	13	96329393	protein_coding	61	-0.0141795	0.365307	0.683658	FALSE	FALSE	FALSE
ENSG00000102595	UGGT2	13	96453834	protein_coding	91	0.00292102	0.593052	0.826499	FALSE	FALSE	FALSE
ENSG00000102606	ARHGEF7	13	111766906	protein_coding	93	0.0703455	0.0101506	0.118427	FALSE	TRUE	FALSE
ENSG00000102683	SGCG	13	23755091	protein_coding	27	5.04835e-05	0.972082	0.990566	FALSE	FALSE	FALSE
ENSG00000102699	PARP4	13	24995064	protein_coding	91	0.00402205	0.53655	0.795377	FALSE	FALSE	FALSE
ENSG00000102710	SUPT20H	13	37583449	protein_coding	81	2.82546e-05	0.957891	0.986254	FALSE	FALSE	FALSE
ENSG00000102738	MRPS31	13	41303432	protein_coding	39	-0.0321877	0.255204	0.586423	FALSE	FALSE	FALSE
ENSG00000102743	SLC25A15	13	41363548	protein_coding	50	0.000358833	0.900011	0.966382	FALSE	FALSE	FALSE
ENSG00000102753	KPNA3	13	50273447	protein_coding	69	0.0462748	0.0642473	0.309187	FALSE	FALSE	FALSE
ENSG00000102755	FLT1	13	28874489	protein_coding	72	-0.0489394	0.0493918	0.273025	FALSE	FALSE	FALSE
ENSG00000102760	RGCC	13	42031695	protein_coding	47	0.0434945	0.142165	0.454007	FALSE	FALSE	FALSE
ENSG00000102763	VWA8	13	42140973	protein_coding	48	0.00819656	0.488885	0.768271	FALSE	FALSE	FALSE
ENSG00000102780	DGKH	13	42614176	protein_coding	95	0.01505	0.235093	0.565703	FALSE	FALSE	FALSE
ENSG00000102781	KATNAL1	13	30776767	protein_coding	88	0.030142	0.0930139	0.368594	FALSE	FALSE	FALSE
ENSG00000102786	INTS6	13	51928213	protein_coding	41	0.0238892	0.337773	0.662495	FALSE	FALSE	FALSE
ENSG00000102796	DHRS12	13	52342129	protein_coding	56	-0.0203443	0.296573	0.626117	FALSE	FALSE	FALSE
ENSG00000102804	TSC22D1	13	45007655	protein_coding	37	0.147916	0.00957393	0.11566	FALSE	FALSE	FALSE
ENSG00000102805	CLN5	13	77564795	protein_coding	29	0.000955915	0.87196	0.956594	FALSE	FALSE	FALSE
ENSG00000102858	MGRN1	16	4666494	protein_coding	91	-0.00716086	0.427628	0.729871	FALSE	FALSE	FALSE
ENSG00000102870	ZNF629	16	30789778	protein_coding	39	0.00119799	0.841938	0.945012	FALSE	FALSE	FALSE
ENSG00000102879	CORO1A	16	30194148	protein_coding	52	0.0487575	0.0707216	0.324126	FALSE	FALSE	FALSE
ENSG00000102882	MAPK3	16	30125426	protein_coding	54	0.0387155	0.0979548	0.375966	FALSE	FALSE	FALSE
ENSG00000102893	PHKB	16	47495034	protein_coding	25	-0.000468094	0.920233	0.97296	FALSE	TRUE	FALSE
ENSG00000102898	NUTF2	16	67880635	protein_coding	37	0.0194661	0.379976	0.694715	FALSE	TRUE	FALSE
ENSG00000102900	NUP93	16	56764017	protein_coding	75	-0.101356	0.00506512	0.0836129	FALSE	TRUE	FALSE
ENSG00000102908	NFAT5	16	69598997	protein_coding	77	-0.00463374	0.561346	0.808603	FALSE	FALSE	TRUE
ENSG00000102910	LONP2	16	48278207	protein_coding	67	-4.64049e-05	0.9554	0.985196	FALSE	FALSE	FALSE
ENSG00000102921	N4BP1	16	48572637	protein_coding	72	0.017778	0.255527	0.586423	FALSE	FALSE	FALSE
ENSG00000102924	CBLN1	16	49311828	protein_coding	21	-0.125267	0.137265	0.44703	FALSE	TRUE	FALSE
ENSG00000102935	ZNF423	16	49521435	protein_coding	77	-0.0454857	0.0609474	0.302776	FALSE	FALSE	FALSE
ENSG00000102967	DHODH	16	72042487	protein_coding	48	0.0344371	0.224206	0.551852	FALSE	TRUE	TRUE
ENSG00000102977	ACD	16	67691415	protein_coding	59	-0.134374	0.00179662	0.045605	TRUE	FALSE	FALSE
ENSG00000102978	POLR2C	16	57496299	protein_coding	49	-0.00876428	0.478065	0.763169	FALSE	TRUE	FALSE
ENSG00000102996	MMP15	16	58059470	protein_coding	59	0.0142651	0.375463	0.690882	FALSE	FALSE	FALSE
ENSG00000103005	USB1	16	58033450	protein_coding	64	-0.112555	0.00469647	0.0800833	FALSE	FALSE	FALSE
ENSG00000103018	CYB5B	16	69458428	protein_coding	89	0.00387503	0.525256	0.788138	FALSE	TRUE	TRUE
ENSG00000103021	CCDC113	16	58265061	protein_coding	34	-0.0946196	0.0547272	0.287728	FALSE	FALSE	FALSE
ENSG00000103024	NME3	16	1820287	protein_coding	23	0.0730361	0.179009	0.49955	FALSE	FALSE	FALSE
ENSG00000103034	NDRG4	16	58496750	protein_coding	96	0.00115584	0.724747	0.89163	FALSE	FALSE	FALSE
ENSG00000103037	SETD6	16	58549383	protein_coding	79	0.00386324	0.542237	0.79826	FALSE	FALSE	FALSE
ENSG00000103042	SLC38A7	16	58699013	protein_coding	86	-0.0060029	0.452574	0.747659	FALSE	FALSE	FALSE
ENSG00000103043	VAC14	16	70721342	protein_coding	84	0.00965512	0.365195	0.683568	FALSE	FALSE	TRUE
ENSG00000103051	COG4	16	70514471	protein_coding	77	-0.0107776	0.365609	0.683679	FALSE	FALSE	TRUE
ENSG00000103056	SMPD3	16	68392231	protein_coding	65	0.00409848	0.61463	0.839061	FALSE	FALSE	FALSE
ENSG00000103061	SLC7A6OS	16	68318406	protein_coding	68	0.0105122	0.369548	0.686517	FALSE	FALSE	FALSE
ENSG00000103064	SLC7A6	16	68298433	protein_coding	57	0.00401312	0.641136	0.85239	FALSE	TRUE	FALSE
ENSG00000103066	PLA2G15	16	68279207	protein_coding	52	0.120137	0.00828736	0.107805	FALSE	FALSE	FALSE
ENSG00000103091	WDR59	16	74907468	protein_coding	69	0.00119696	0.767684	0.909531	FALSE	FALSE	TRUE
ENSG00000103111	MON1B	16	77224732	protein_coding	81	0.0264458	0.138085	0.447453	FALSE	FALSE	FALSE
ENSG00000103121	CMC2	16	81009698	protein_coding	49	0.00320401	0.695499	0.878425	FALSE	TRUE	FALSE
ENSG00000103126	AXIN1	16	337440	protein_coding	79	7.80097e-05	0.933872	0.978257	FALSE	FALSE	FALSE
ENSG00000103145	HCFC1R1	16	3072621	protein_coding	37	-0.0600113	0.147504	0.460572	FALSE	FALSE	FALSE
ENSG00000103148	NPRL3	16	134273	protein_coding	61	0.00405648	0.61573	0.83987	FALSE	FALSE	FALSE
ENSG00000103150	MLYCD	16	83932731	protein_coding	44	-0.00521595	0.614845	0.839108	FALSE	FALSE	FALSE
ENSG00000103154	NECAB2	16	84002237	protein_coding	23	-0.094804	0.184601	0.508542	FALSE	FALSE	FALSE
ENSG00000103160	HSDL1	16	84155886	protein_coding	75	0.000141265	0.913504	0.971167	FALSE	FALSE	FALSE
ENSG00000103168	TAF1C	16	84211458	protein_coding	87	-9.50652e-06	0.977691	0.992761	FALSE	FALSE	FALSE
ENSG00000103174	NAGPA	16	5074845	protein_coding	57	0.000191263	0.917591	0.972346	FALSE	FALSE	FALSE
ENSG00000103175	WFDC1	16	84328252	protein_coding	22	0.0153095	0.598704	0.830433	FALSE	FALSE	FALSE
ENSG00000103187	COTL1	16	84599200	protein_coding	88	0.0709138	0.00617195	0.092826	FALSE	FALSE	FALSE
ENSG00000103194	USP10	16	84733584	protein_coding	79	0.00366281	0.596606	0.829111	FALSE	FALSE	FALSE
ENSG00000103196	CRISPLD2	16	84853590	protein_coding	102	-0.0979288	0.00140265	0.0391662	TRUE	FALSE	FALSE
ENSG00000103197	TSC2	16	2097466	protein_coding	72	-0.000729632	0.820327	0.934892	FALSE	FALSE	FALSE
ENSG00000103199	ZNF500	16	4798240	protein_coding	94	-0.0423543	0.04679	0.266937	FALSE	FALSE	FALSE
ENSG00000103202	NME4	16	446725	protein_coding	74	-0.0853041	0.00882038	0.111793	FALSE	TRUE	FALSE
ENSG00000103222	ABCC1	16	16043434	protein_coding	105	-0.0324307	0.0619339	0.303577	FALSE	TRUE	FALSE
ENSG00000103227	LMF1	16	903634	protein_coding	60	0.00299752	0.683256	0.871581	FALSE	FALSE	FALSE
ENSG00000103245	NARFL	16	779753	protein_coding	76	-0.0316724	0.132113	0.438709	FALSE	FALSE	FALSE
ENSG00000103248	MTHFSD	16	86563782	protein_coding	71	-0.0471607	0.054946	0.288181	FALSE	FALSE	FALSE
ENSG00000103249	CLCN7	16	1494935	protein_coding	99	0.000774775	0.773343	0.911871	FALSE	FALSE	FALSE
ENSG00000103253	HAGHL	16	776936	protein_coding	65	-0.0395667	0.086154	0.353935	FALSE	FALSE	FALSE
ENSG00000103254	FAM173A	16	770581	protein_coding	43	-0.00447178	0.678629	0.869048	FALSE	FALSE	FALSE
ENSG00000103257	SLC7A5	16	87863629	protein_coding	72	0.00118587	0.769395	0.910069	FALSE	TRUE	FALSE
ENSG00000103260	METRN	16	765115	protein_coding	38	-0.00488742	0.679287	0.869225	FALSE	FALSE	FALSE
ENSG00000103264	FBXO31	16	87360593	protein_coding	74	-0.004342	0.570377	0.813273	FALSE	TRUE	FALSE
ENSG00000103274	NUBP1	16	10837643	protein_coding	65	-0.0321931	0.147324	0.460572	FALSE	FALSE	FALSE
ENSG00000103275	UBE2I	16	1355548	protein_coding	79	-0.0695889	0.0119441	0.130128	FALSE	TRUE	FALSE
ENSG00000103319	EEF2K	16	22217603	protein_coding	60	0.0168657	0.284697	0.614542	FALSE	TRUE	FALSE
ENSG00000103326	CAPN15	16	577717	protein_coding	84	0.000161191	0.907101	0.968445	FALSE	FALSE	FALSE
ENSG00000103335	PIEZO1	16	88781751	protein_coding	96	0.00312885	0.545634	0.799713	FALSE	FALSE	FALSE
ENSG00000103342	GSPT1	16	11961985	protein_coding	83	0.0102042	0.351982	0.672699	FALSE	TRUE	FALSE
ENSG00000103343	ZNF174	16	3451235	protein_coding	51	0.00163419	0.780352	0.915355	FALSE	FALSE	FALSE
ENSG00000103351	CLUAP1	16	3550924	protein_coding	60	-0.0339744	0.144324	0.456509	FALSE	FALSE	FALSE
ENSG00000103353	UBFD1	16	23568392	protein_coding	70	0.000463253	0.854238	0.950408	FALSE	FALSE	FALSE
ENSG00000103356	EARS2	16	23533335	protein_coding	45	-0.0585907	0.104401	0.388623	FALSE	TRUE	FALSE
ENSG00000103363	TCEB2	16	2821415	protein_coding	87	0.00692342	0.435796	0.735346	FALSE	FALSE	FALSE
ENSG00000103365	GGA2	16	23474863	protein_coding	50	0.00105781	0.823677	0.936779	FALSE	TRUE	FALSE
ENSG00000103381	CPPED1	16	12756919	protein_coding	46	0.000177953	0.93215	0.977952	FALSE	FALSE	FALSE
ENSG00000103404	USP31	16	23072727	protein_coding	88	-0.00518373	0.480986	0.7637	FALSE	TRUE	FALSE
ENSG00000103415	HMOX2	16	4524691	protein_coding	45	-0.0117301	0.483053	0.764814	FALSE	FALSE	FALSE
ENSG00000103423	DNAJA3	16	4475806	protein_coding	65	-0.018841	0.249888	0.581467	FALSE	TRUE	FALSE
ENSG00000103429	BFAR	16	14726672	protein_coding	57	-0.00776993	0.523701	0.787436	FALSE	FALSE	FALSE
ENSG00000103460	TOX3	16	52471917	protein_coding	62	0.0106786	0.427403	0.729843	FALSE	FALSE	FALSE
ENSG00000103479	RBL2	16	53467889	protein_coding	73	0.015767	0.291607	0.62253	FALSE	FALSE	FALSE
ENSG00000103489	XYLT1	16	17195626	protein_coding	89	0.0103797	0.336312	0.660821	FALSE	FALSE	FALSE
ENSG00000103494	RPGRIP1L	16	53631595	protein_coding	63	0.0189355	0.253311	0.585476	FALSE	FALSE	FALSE
ENSG00000103496	STX4	16	31044210	protein_coding	47	-0.0116872	0.474887	0.762143	FALSE	FALSE	FALSE
ENSG00000103502	CDIPT	16	29869678	protein_coding	37	-0.000419749	0.888517	0.961997	FALSE	FALSE	FALSE
ENSG00000103507	BCKDK	16	31117428	protein_coding	48	-0.0470339	0.135583	0.443417	FALSE	FALSE	FALSE
ENSG00000103510	KAT8	16	31127075	protein_coding	72	-0.0106727	0.398668	0.708276	FALSE	FALSE	FALSE
ENSG00000103522	IL21R	16	27413483	protein_coding	35	-0.226993	0.00207627	0.049675	TRUE	FALSE	FALSE
ENSG00000103528	SYT17	16	19179293	protein_coding	96	-0.00541378	0.47692	0.762643	FALSE	TRUE	FALSE
ENSG00000103540	CCP110	16	19535133	protein_coding	81	1.29215e-05	0.973191	0.99086	FALSE	FALSE	FALSE
ENSG00000103544	C16orf62	16	19566562	protein_coding	85	-0.00597116	0.471943	0.760503	FALSE	FALSE	FALSE
ENSG00000103546	SLC6A2	16	55689516	protein_coding	79	0.00661152	0.460019	0.752066	FALSE	FALSE	FALSE
ENSG00000103549	RNF40	16	30773066	protein_coding	39	-0.0030539	0.710815	0.885017	FALSE	FALSE	FALSE
ENSG00000103550	KNOP1	16	19714902	protein_coding	57	-0.0359692	0.156287	0.471468	FALSE	TRUE	FALSE
ENSG00000103591	AAGAB	15	67493371	protein_coding	78	9.79947e-05	0.931707	0.977929	FALSE	TRUE	FALSE
ENSG00000103642	LACTB	15	63413999	protein_coding	60	0.00156393	0.76286	0.907488	FALSE	FALSE	FALSE
ENSG00000103647	CORO2B	15	68871308	protein_coding	87	-0.000692375	0.808292	0.929164	FALSE	FALSE	FALSE
ENSG00000103653	CSK	15	75074398	protein_coding	57	0.00259416	0.66951	0.865284	FALSE	FALSE	FALSE
ENSG00000103657	HERC1	15	63900817	protein_coding	97	0.0121145	0.285019	0.614749	FALSE	FALSE	FALSE
ENSG00000103671	TRIP4	15	64679947	protein_coding	50	0.0238437	0.24519	0.57637	FALSE	FALSE	FALSE
ENSG00000103707	MTFMT	15	65294845	protein_coding	21	0.124561	0.0949072	0.371022	FALSE	FALSE	FALSE
ENSG00000103710	RASL12	15	65345679	protein_coding	28	0.00410397	0.750001	0.90149	FALSE	FALSE	FALSE
ENSG00000103723	AP3B2	15	83328033	protein_coding	62	0.00271868	0.675653	0.867589	FALSE	FALSE	FALSE
ENSG00000103740	ACSBG1	15	78459810	protein_coding	25	0.262433	0.00669276	0.0962752	FALSE	FALSE	FALSE
ENSG00000103742	IGDCC4	15	65673802	protein_coding	58	0.000400779	0.883413	0.960619	FALSE	FALSE	FALSE
ENSG00000103769	RAB11A	15	66018392	protein_coding	55	-0.00058586	0.853032	0.95024	FALSE	FALSE	FALSE
ENSG00000103811	CTSH	15	79213400	protein_coding	77	-0.119976	0.00237168	0.0536693	FALSE	FALSE	FALSE
ENSG00000103852	TTC23	15	99676528	protein_coding	89	-0.00538173	0.498115	0.773706	FALSE	FALSE	FALSE
ENSG00000103855	CD276	15	73976307	protein_coding	73	-0.0573102	0.0469079	0.267181	FALSE	FALSE	FALSE
ENSG00000103876	FAH	15	80444832	protein_coding	24	0.000122418	0.961922	0.988073	FALSE	TRUE	FALSE
ENSG00000103932	RPAP1	15	41809374	protein_coding	91	-0.0231238	0.142372	0.454167	FALSE	FALSE	FALSE
ENSG00000103942	HOMER2	15	83509838	protein_coding	73	0.00947039	0.39721	0.707708	FALSE	TRUE	FALSE
ENSG00000103966	EHD4	15	42190950	protein_coding	86	-0.0158376	0.252108	0.584261	FALSE	FALSE	FALSE
ENSG00000103978	TMEM87A	15	42502730	protein_coding	21	2.699e-06	0.99478	0.998088	FALSE	FALSE	FALSE
ENSG00000103994	ZNF106	15	42705021	protein_coding	49	-0.00513915	0.617623	0.840789	FALSE	FALSE	FALSE
ENSG00000103995	CEP152	15	49005125	protein_coding	50	-0.0148535	0.374555	0.689912	FALSE	TRUE	FALSE
ENSG00000104043	ATP8B4	15	50150435	protein_coding	29	0.0101844	0.584399	0.821077	FALSE	FALSE	FALSE
ENSG00000104047	DTWD1	15	49913177	protein_coding	32	-0.0172789	0.493151	0.770706	FALSE	FALSE	FALSE
ENSG00000104064	GABPB1	15	50569389	protein_coding	61	2.42878e-05	0.970468	0.990131	FALSE	FALSE	FALSE
ENSG00000104067	TJP1	15	29991571	protein_coding	54	-0.090593	0.0259112	0.197645	FALSE	FALSE	FALSE
ENSG00000104081	BMF	15	40380091	protein_coding	83	2.5235e-06	0.988675	0.995133	FALSE	FALSE	FALSE
ENSG00000104093	DMXL2	15	51739908	protein_coding	70	0.000315077	0.867387	0.954988	FALSE	FALSE	FALSE
ENSG00000104112	SCG3	15	51973550	protein_coding	56	0.00725899	0.501434	0.77461	FALSE	FALSE	FALSE
ENSG00000104133	SPG11	15	44854894	protein_coding	59	0.000294798	0.89934	0.966282	FALSE	FALSE	FALSE
ENSG00000104154	SLC30A4	15	45771809	protein_coding	51	-0.00245689	0.727951	0.892319	FALSE	FALSE	FALSE
ENSG00000104164	BLOC1S6	15	45879321	protein_coding	35	-0.0343325	0.258498	0.588634	FALSE	FALSE	FALSE
ENSG00000104213	PDGFRL	8	17433942	protein_coding	29	-0.0350931	0.345722	0.667123	FALSE	TRUE	FALSE
ENSG00000104219	ZDHHC2	8	17013538	protein_coding	54	-0.0491993	0.0954777	0.371846	FALSE	FALSE	FALSE
ENSG00000104231	ZFAND1	8	82613569	protein_coding	66	0.00493186	0.57456	0.81676	FALSE	FALSE	FALSE
ENSG00000104267	CA2	8	86376081	protein_coding	33	-0.0010625	0.858611	0.951779	FALSE	FALSE	FALSE
ENSG00000104290	FZD3	8	28351729	protein_coding	53	0.0487646	0.0959246	0.372491	FALSE	FALSE	FALSE
ENSG00000104312	RIPK2	8	90769975	protein_coding	21	0.00287285	0.831311	0.940398	FALSE	FALSE	FALSE
ENSG00000104313	EYA1	8	72109668	protein_coding	54	-0.0908954	0.0199785	0.172357	FALSE	FALSE	FALSE
ENSG00000104320	NBN	8	90945564	protein_coding	68	-0.0343849	0.126915	0.429723	FALSE	FALSE	FALSE
ENSG00000104321	TRPA1	8	72932152	protein_coding	36	0.0087955	0.58969	0.824033	FALSE	FALSE	FALSE
ENSG00000104324	CPQ	8	97657455	protein_coding	50	0.00250087	0.728346	0.892319	FALSE	FALSE	FALSE
ENSG00000104325	DECR1	8	91013633	protein_coding	30	-0.119804	0.046392	0.265916	FALSE	FALSE	FALSE
ENSG00000104331	IMPAD1	8	57870492	protein_coding	49	0.00817849	0.528867	0.789847	FALSE	FALSE	FALSE
ENSG00000104332	SFRP1	8	41119481	protein_coding	65	0.0127314	0.369962	0.686692	FALSE	FALSE	FALSE
ENSG00000104341	LAPTM4B	8	98787285	protein_coding	76	-0.115407	0.00262331	0.0574485	FALSE	TRUE	FALSE
ENSG00000104343	UBE2W	8	74692332	protein_coding	37	0.0259831	0.294351	0.624428	FALSE	FALSE	FALSE
ENSG00000104356	POP1	8	99129525	protein_coding	30	0.00511547	0.703928	0.882998	FALSE	TRUE	FALSE
ENSG00000104361	NIPAL2	8	99202061	protein_coding	51	0.00166898	0.773353	0.911871	FALSE	FALSE	FALSE
ENSG00000104365	IKBKB	8	42128820	protein_coding	33	0.0017846	0.803901	0.927161	FALSE	FALSE	FALSE
ENSG00000104368	PLAT	8	42032236	protein_coding	53	-0.110515	0.0176889	0.161596	FALSE	FALSE	FALSE
ENSG00000104381	GDAP1	8	75233365	protein_coding	74	0.0076878	0.432587	0.733035	FALSE	FALSE	FALSE
ENSG00000104388	RAB2A	8	61429416	protein_coding	66	0.0065134	0.498355	0.773858	FALSE	FALSE	FALSE
ENSG00000104408	EIF3E	8	109213445	protein_coding	47	0.00498598	0.606086	0.835233	FALSE	FALSE	FALSE
ENSG00000104415	WISP1	8	134203282	protein_coding	61	0.0426525	0.104952	0.38974	FALSE	FALSE	FALSE
ENSG00000104419	NDRG1	8	134249414	protein_coding	96	-0.00340158	0.579519	0.818775	FALSE	TRUE	FALSE
ENSG00000104427	ZC2HC1A	8	79578282	protein_coding	45	0.0136084	0.384428	0.696813	FALSE	TRUE	FALSE
ENSG00000104442	ARMC1	8	66514694	protein_coding	64	-0.0518727	0.0727712	0.329728	FALSE	FALSE	FALSE
ENSG00000104447	TRPS1	8	116420724	protein_coding	23	7.34329e-05	0.97072	0.990131	FALSE	FALSE	FALSE
ENSG00000104450	SPAG1	8	101170134	protein_coding	45	0.00122715	0.806388	0.92846	FALSE	FALSE	FALSE
ENSG00000104472	CHRAC1	8	141521397	protein_coding	42	-0.0444534	0.187615	0.512593	FALSE	TRUE	FALSE
ENSG00000104490	NCALD	8	102698771	protein_coding	73	1.73542e-05	0.971621	0.990226	FALSE	TRUE	FALSE
ENSG00000104497	SNX16	8	82711816	protein_coding	67	0.00551999	0.556239	0.806209	FALSE	FALSE	FALSE
ENSG00000104517	UBR5	8	103265240	protein_coding	47	0.00950475	0.475819	0.762143	FALSE	FALSE	FALSE
ENSG00000104518	GSDMD	8	144635377	protein_coding	46	0.00472839	0.643281	0.853674	FALSE	FALSE	FALSE
ENSG00000104522	TSTA3	8	144694788	protein_coding	62	-0.0290477	0.186679	0.511659	FALSE	FALSE	FALSE
ENSG00000104524	PYCRL	8	144686083	protein_coding	41	0.000128417	0.942399	0.980497	FALSE	FALSE	FALSE
ENSG00000104529	EEF1D	8	144661867	protein_coding	80	0.013478	0.288912	0.619211	FALSE	FALSE	FALSE
ENSG00000104549	SQLE	8	126010739	protein_coding	20	-0.0100637	0.707217	0.884573	FALSE	TRUE	FALSE
ENSG00000104613	INTS10	8	19674651	protein_coding	64	0.0536248	0.0563042	0.29095	FALSE	FALSE	FALSE
ENSG00000104626	ERI1	8	8859657	protein_coding	73	0.0118172	0.357323	0.677354	FALSE	FALSE	FALSE
ENSG00000104635	SLC39A14	8	22224762	protein_coding	80	0.0259851	0.142074	0.453985	FALSE	FALSE	FALSE
ENSG00000104643	MTMR9	8	11141925	protein_coding	81	2.46734e-05	0.962546	0.988195	FALSE	FALSE	FALSE
ENSG00000104660	LEPROTL1	8	29952914	protein_coding	33	0.0683202	0.1433	0.45446	FALSE	FALSE	FALSE
ENSG00000104679	R3HCC1	8	23127633	protein_coding	86	-0.0354638	0.0831339	0.348998	FALSE	FALSE	FALSE
ENSG00000104687	GSR	8	30535583	protein_coding	71	0.00361152	0.624806	0.842742	FALSE	FALSE	FALSE
ENSG00000104714	ERICH1	8	564746	protein_coding	95	-0.00639118	0.434091	0.734552	FALSE	FALSE	FALSE
[truncated: 8,864 more rows]
